# Supplementary material for: Accelerated rifting in response to regional climate change in the East African Rift System
Source: Sci Rep. 2025 Nov 10;15:38833. doi: 10.1038/s41598-025-23264-9 (PMC12603047; doi:10.1038/s41598-025-23264-9)
Supplement: Supplementary file 2 — Supplementary Information 2. [file 41598_2025_23264_MOESM2_ESM.xlsx]

## Sheet: Sheet1
Fault01	Fault02	Fault03	Fault04	Fault05	Fault06	Fault07	Fault08	Fault09	Fault10	Fault11	Fault12	Fault13	Fault14	Fault15	Fault16	Fault17	Fault18	Fault19	Fault20	Fault21	Fault22	Fault23	Fault24	Fault25	Fault26	Fault27
0.222695	0.0894604	0.190629	0.345953	0.169056	0.222712	0.253343	0.252284	0.563663	0.765556	0.142239	0.0930406	0.376955	0.20149	0.409789	0.685132	0.216424	0.331837	0.350805	0.502235	0.434967	0.435067	0.399858	0.177231	0.177414	0.232103	0.457471
0.266123	0.101955	0.187908	0.468891	0.204112	0.189321	0.222998	0.242786	0.582546	0.760496	0.174211	0.0761729	0.330137	0.170638	0.375117	0.616618	0.269203	0.326946	0.390443	0.504691	0.534861	0.448866	0.387211	0.200258	0.154388	0.209865	0.54623
0.237371	0.097236	0.177343	0.414352	0.189198	0.211238	0.197431	0.217905	0.584348	0.854447	0.164759	0.080156	0.296753	0.179248	0.388919	0.625707	0.194265	0.303241	0.453831	0.576171	0.51892	0.479053	0.427956	0.157592	0.162925	0.217626	0.512747
0.275336	0.0901147	0.171748	0.33417	0.18353	0.21857	0.21278	0.238941	0.616685	0.818055	0.138654	0.0910245	0.370635	0.14566	0.424313	0.632833	0.253803	0.327977	0.359894	0.544693	0.517262	0.407111	0.39867	0.156574	0.182934	0.255722	0.536207
0.289367	0.0923876	0.155192	0.349687	0.177203	0.207984	0.240979	0.244981	0.60609	0.791299	0.141343	0.0797853	0.315891	0.162289	0.408436	0.603904	0.207412	0.301762	0.419977	0.539935	0.531757	0.3685	0.43188	0.195294	0.148036	0.246504	0.561156
0.23227	0.0855996	0.152935	0.322597	0.158117	0.210712	0.262891	0.257887	0.537718	0.760787	0.141754	0.0896504	0.304941	0.177236	0.396988	0.643363	0.230805	0.32795	0.437987	0.522432	0.544539	0.467596	0.38509	0.182502	0.151409	0.209526	0.483248
0.253371	0.092198	0.176378	0.351281	0.187356	0.216823	0.214385	0.248493	0.600981	0.909928	0.141521	0.0781628	0.315145	0.177155	0.389186	0.660945	0.222811	0.315245	0.340732	0.580895	0.499752	0.511036	0.406983	0.163894	0.163675	0.222299	0.56145
0.231436	0.0869174	0.174887	0.420468	0.175006	0.251779	0.229986	0.238321	0.623221	0.772001	0.132939	0.0838966	0.345042	0.16191	0.491328	0.682272	0.221369	0.329261	0.381729	0.53389	0.525512	0.420111	0.396086	0.174336	0.152351	0.240117	0.493695
0.27552	0.122834	0.196109	0.351831	0.182133	0.196305	0.243014	0.240586	0.578429	0.76039	0.136189	0.0789367	0.311135	0.165234	0.426365	0.613656	0.201596	0.294463	0.375655	0.52102	0.518788	0.448911	0.414417	0.197067	0.164761	0.213673	0.491382
0.217892	0.111393	0.173766	0.340746	0.1916	0.207982	0.205049	0.281668	0.567859	0.725772	0.16912	0.0931086	0.359166	0.163446	0.418939	0.748129	0.221958	0.317188	0.376353	0.446985	0.533664	0.456102	0.502559	0.15219	0.155322	0.212182	0.4901
0.246404	0.0900268	0.173367	0.334891	0.172477	0.228721	0.220077	0.287019	0.576218	0.744022	0.136306	0.0950918	0.339439	0.176866	0.367117	0.619837	0.217459	0.387316	0.385379	0.559463	0.642649	0.415797	0.373017	0.16552	0.172385	0.24326	0.511843
0.252024	0.0955223	0.172003	0.344855	0.169243	0.200765	0.211554	0.2222	0.574733	0.875674	0.16029	0.0909311	0.31409	0.168023	0.397739	0.65952	0.177493	0.319277	0.362896	0.579857	0.5699	0.426137	0.458023	0.166718	0.170243	0.238709	0.501671
0.245357	0.106295	0.182916	0.407052	0.202986	0.206199	0.20969	0.275575	0.557246	0.718279	0.154992	0.0849276	0.371875	0.210863	0.389967	0.715967	0.203705	0.269891	0.398341	0.647723	0.524164	0.453726	0.440173	0.179336	0.157834	0.200446	0.534522
0.240832	0.0979038	0.204643	0.359498	0.175274	0.214911	0.21841	0.230617	0.561946	0.771378	0.173445	0.085035	0.316693	0.156875	0.389655	0.729252	0.195769	0.307139	0.381405	0.559139	0.541414	0.557092	0.392799	0.169789	0.151818	0.210409	0.561198
0.273715	0.0858839	0.189365	0.385162	0.169938	0.291355	0.213277	0.271484	0.592834	0.777437	0.143114	0.0795291	0.314372	0.169099	0.393434	0.619773	0.174949	0.325272	0.383302	0.518802	0.528021	0.404265	0.468404	0.193945	0.17666	0.210424	0.479492
0.28787	0.086401	0.175225	0.358865	0.176593	0.227166	0.191563	0.251702	0.682958	0.809157	0.148456	0.10322	0.346671	0.189882	0.397052	0.641975	0.185328	0.369784	0.420519	0.584513	0.526605	0.474832	0.348676	0.217697	0.178204	0.2247	0.47017
0.254074	0.0898976	0.173103	0.377424	0.189209	0.217201	0.244565	0.247194	0.545569	0.717091	0.150855	0.0828055	0.372279	0.183346	0.410062	0.675176	0.224458	0.336536	0.359423	0.629552	0.583817	0.454096	0.380003	0.157963	0.157002	0.20595	0.488868
0.243773	0.0965968	0.166153	0.341903	0.178654	0.260918	0.253224	0.30947	0.611127	0.843185	0.142562	0.0818052	0.345967	0.174905	0.442688	0.633083	0.181422	0.320581	0.378357	0.524059	0.496023	0.49098	0.390967	0.1833	0.162321	0.207034	0.551203
0.229309	0.108715	0.183847	0.386472	0.184572	0.207729	0.245176	0.259356	0.611195	0.785336	0.16253	0.0804406	0.307276	0.151899	0.33693	0.679508	0.212941	0.300716	0.369484	0.55423	0.565695	0.441858	0.397645	0.160086	0.154617	0.213492	0.485917
0.256511	0.090467	0.181521	0.4036	0.178491	0.204203	0.202405	0.235172	0.572764	0.816114	0.138991	0.0895124	0.344516	0.190466	0.523176	0.613436	0.180918	0.363654	0.388669	0.47705	0.49735	0.483033	0.44431	0.141117	0.15603	0.23584	0.558369
0.235094	0.10368	0.169274	0.396331	0.196279	0.235453	0.23119	0.255133	0.665625	0.772374	0.161468	0.0951053	0.31442	0.213711	0.361769	0.578837	0.196111	0.326027	0.386231	0.555801	0.519436	0.460214	0.420989	0.160369	0.144248	0.244241	0.553079
0.223507	0.0918336	0.178285	0.33697	0.194224	0.281325	0.203403	0.256905	0.55706	0.746424	0.137731	0.0959506	0.316153	0.207918	0.467588	0.687736	0.185567	0.292166	0.453541	0.521059	0.543424	0.443178	0.387841	0.159707	0.150641	0.216318	0.539255
0.246039	0.0948561	0.196455	0.323235	0.177866	0.218011	0.21003	0.245205	0.600861	0.870819	0.144384	0.109095	0.32456	0.187602	0.394755	0.690872	0.256358	0.290077	0.383234	0.524555	0.587508	0.419673	0.386903	0.169899	0.169743	0.194752	0.562526
0.260061	0.0941221	0.182799	0.324523	0.189154	0.198405	0.202558	0.258662	0.561514	0.868444	0.185595	0.0813363	0.310605	0.148801	0.428478	0.70986	0.198005	0.317407	0.337137	0.512448	0.604066	0.483176	0.43925	0.178952	0.155996	0.186973	0.526377
0.251672	0.0954895	0.163389	0.333051	0.176205	0.213809	0.222714	0.247555	0.600416	0.802428	0.147498	0.0793939	0.329076	0.179272	0.441992	0.650766	0.215315	0.295443	0.350842	0.543784	0.577641	0.409263	0.404019	0.205338	0.171351	0.230483	0.51761
0.252166	0.0921356	0.174056	0.357488	0.179979	0.19713	0.231996	0.273452	0.612544	0.805073	0.141201	0.0867798	0.338791	0.180135	0.437422	0.777294	0.187072	0.31033	0.33263	0.556181	0.520235	0.501519	0.375344	0.183423	0.159222	0.209487	0.476299
0.247467	0.0902898	0.191815	0.384215	0.20804	0.200219	0.218415	0.24567	0.554984	0.752041	0.149473	0.0836956	0.317308	0.176722	0.423374	0.659816	0.189837	0.28821	0.385901	0.610537	0.511165	0.445929	0.387625	0.19172	0.154487	0.224595	0.547831
0.257907	0.0911056	0.174848	0.354854	0.194902	0.228642	0.215519	0.223383	0.679025	0.788875	0.137559	0.0830434	0.314271	0.169749	0.370317	0.585526	0.201187	0.27972	0.37557	0.549025	0.591497	0.434876	0.46062	0.160741	0.195486	0.22194	0.507223
0.337912	0.0882449	0.183077	0.339573	0.177945	0.215258	0.240158	0.231376	0.553039	0.821373	0.1498	0.0747184	0.318122	0.157488	0.373282	0.657425	0.199828	0.311224	0.327367	0.499697	0.571667	0.462061	0.472191	0.16388	0.156021	0.208358	0.487321
0.277328	0.0982174	0.154173	0.3827	0.185685	0.204866	0.23253	0.242766	0.571677	0.73353	0.130268	0.0866864	0.389665	0.161486	0.461779	0.715686	0.18475	0.283509	0.407079	0.650563	0.477633	0.538893	0.373556	0.180306	0.17457	0.274208	0.469143
0.249742	0.124496	0.174336	0.344731	0.186675	0.239054	0.218011	0.253173	0.601454	0.92293	0.155868	0.0812323	0.331576	0.170981	0.370891	0.649673	0.198072	0.325501	0.364372	0.527244	0.499794	0.481995	0.382353	0.16453	0.161976	0.246925	0.488066
0.259176	0.099708	0.222811	0.349006	0.206337	0.249536	0.209719	0.253219	0.592335	0.729264	0.153664	0.0785982	0.327411	0.192764	0.367725	0.681707	0.217706	0.339258	0.450974	0.552714	0.606621	0.403225	0.376396	0.167427	0.164948	0.192665	0.531471
0.275067	0.0899334	0.203894	0.357298	0.184593	0.230672	0.233425	0.259631	0.617191	0.879025	0.131194	0.0772482	0.316813	0.174023	0.422503	0.663486	0.20339	0.302191	0.38054	0.515111	0.530057	0.473732	0.393642	0.163243	0.180188	0.204948	0.484137
0.257025	0.0950105	0.170406	0.358682	0.199572	0.210243	0.231859	0.23805	0.593449	0.858977	0.141603	0.0787876	0.326544	0.169913	0.39283	0.643906	0.207828	0.30385	0.35056	0.576444	0.531474	0.513711	0.405672	0.171601	0.197618	0.211518	0.437684
0.250605	0.100629	0.172675	0.354397	0.180878	0.263655	0.220754	0.232445	0.587256	0.855823	0.165811	0.0819387	0.330394	0.182126	0.399606	0.703282	0.209175	0.305708	0.388412	0.556419	0.515056	0.615992	0.352496	0.177624	0.172383	0.21228	0.466439
0.245749	0.0949826	0.168529	0.389854	0.16928	0.234941	0.261614	0.266309	0.579674	0.873506	0.141988	0.0937784	0.356577	0.175881	0.409663	0.639597	0.188738	0.33559	0.421598	0.491094	0.513425	0.472187	0.376821	0.168956	0.159441	0.205519	0.500855
0.269698	0.0948332	0.159589	0.390495	0.19541	0.226637	0.239785	0.252531	0.57649	0.809023	0.158054	0.0821819	0.345821	0.176936	0.534662	0.747651	0.220036	0.347196	0.367641	0.575523	0.542704	0.444489	0.402754	0.194682	0.164258	0.215614	0.441651
0.261892	0.0864715	0.170181	0.32598	0.201432	0.215669	0.215631	0.283307	0.540637	0.726977	0.151341	0.082871	0.311552	0.183353	0.446511	0.683197	0.229051	0.339171	0.38116	0.536836	0.537577	0.459664	0.402211	0.169058	0.163331	0.210239	0.498266
0.272468	0.0977052	0.196859	0.378487	0.20208	0.220748	0.237434	0.264187	0.598559	0.825125	0.161269	0.071699	0.311421	0.174312	0.415327	0.692721	0.179646	0.287553	0.353405	0.500495	0.523382	0.478006	0.436483	0.165123	0.183551	0.236001	0.465912
0.243621	0.0808311	0.165827	0.390962	0.193198	0.2265	0.225089	0.263482	0.610237	0.74486	0.151234	0.074616	0.317749	0.165511	0.378918	0.674628	0.231002	0.263901	0.386716	0.610848	0.566664	0.560617	0.462157	0.17007	0.16605	0.21543	0.499052
0.247954	0.0941825	0.170778	0.430883	0.184154	0.247451	0.190021	0.247499	0.531708	0.925768	0.134799	0.0918404	0.329867	0.185014	0.449422	0.73394	0.192747	0.352964	0.332338	0.487005	0.519859	0.456629	0.376248	0.174493	0.158494	0.198336	0.532751
0.241586	0.0846703	0.183332	0.314768	0.168742	0.22264	0.184096	0.260655	0.689659	0.802915	0.16267	0.0846207	0.314825	0.143042	0.493371	0.636556	0.198418	0.288215	0.346936	0.550552	0.565723	0.605275	0.407059	0.172758	0.154672	0.213591	0.478571
0.269022	0.0882586	0.182781	0.349225	0.226806	0.204646	0.215495	0.244868	0.571177	0.748349	0.140024	0.0816658	0.343647	0.157455	0.41607	0.687828	0.216131	0.32843	0.347929	0.54454	0.509782	0.418281	0.498012	0.164047	0.167892	0.229708	0.487417
0.243355	0.0830189	0.191107	0.356842	0.17041	0.205198	0.192852	0.249268	0.647202	0.745871	0.148633	0.0854087	0.328814	0.159674	0.468918	0.602197	0.212116	0.30909	0.370545	0.578353	0.500296	0.504561	0.360433	0.184849	0.156651	0.211011	0.475011
0.236811	0.114789	0.168336	0.353125	0.195146	0.214047	0.238295	0.262807	0.555352	0.691223	0.161485	0.0844213	0.330105	0.174927	0.374741	0.661006	0.202526	0.276864	0.297288	0.534172	0.492633	0.422592	0.373613	0.191622	0.168763	0.227556	0.524616
0.271859	0.088628	0.174963	0.338415	0.215367	0.226651	0.223136	0.239821	0.608945	0.794309	0.146641	0.0890911	0.293248	0.154944	0.444291	0.728253	0.199355	0.353607	0.393051	0.5138	0.480194	0.570938	0.38511	0.166911	0.158153	0.198608	0.528976
0.256577	0.0814897	0.173163	0.413038	0.17869	0.212214	0.21684	0.244661	0.575818	0.830674	0.143423	0.0789042	0.38692	0.171757	0.454545	0.684395	0.174079	0.334692	0.352579	0.64342	0.423107	0.517084	0.507052	0.234572	0.156558	0.214317	0.561628
0.266251	0.0902166	0.188683	0.415339	0.205148	0.234901	0.233495	0.22444	0.556821	0.642251	0.148952	0.0877507	0.326548	0.195505	0.42242	0.720942	0.196704	0.320947	0.414597	0.549522	0.567466	0.469355	0.45979	0.175025	0.146627	0.202642	0.480917
0.261783	0.0897721	0.177574	0.398421	0.177524	0.211606	0.194781	0.230453	0.577393	0.762351	0.140852	0.0837824	0.338707	0.153672	0.398704	0.587451	0.20415	0.318088	0.426477	0.53136	0.534992	0.518592	0.393932	0.197031	0.157919	0.202616	0.685499
0.224934	0.090147	0.174617	0.402043	0.196623	0.215124	0.223046	0.25858	0.5455	0.75339	0.138381	0.0811384	0.31282	0.173624	0.455277	0.594503	0.184912	0.292283	0.404681	0.531417	0.471691	0.480958	0.430764	0.169207	0.166559	0.219235	0.561055
0.230057	0.119419	0.165298	0.363358	0.184377	0.200151	0.22622	0.300569	0.681193	0.785346	0.149123	0.0848749	0.343876	0.18046	0.503592	0.620356	0.246778	0.322026	0.388196	0.503184	0.599515	0.396577	0.37508	0.18395	0.154124	0.208241	0.502498
0.257709	0.0944333	0.175641	0.401087	0.17428	0.214952	0.241902	0.253753	0.586108	0.801294	0.150828	0.080713	0.29922	0.167503	0.38658	0.5963	0.1906	0.315238	0.408973	0.522299	0.546016	0.469537	0.431389	0.159304	0.176446	0.212576	0.498164
0.232706	0.0850878	0.157632	0.440533	0.19026	0.224338	0.203154	0.291086	0.60919	0.768202	0.137547	0.0871072	0.337769	0.166115	0.419512	0.665896	0.197081	0.317025	0.332057	0.503502	0.490589	0.476375	0.462607	0.157282	0.162877	0.214359	0.494078
0.259184	0.091476	0.181699	0.339581	0.169545	0.213502	0.203181	0.269503	0.594562	0.751313	0.142116	0.0838743	0.36995	0.1638	0.413915	0.590525	0.23125	0.310163	0.386948	0.50059	0.603074	0.430127	0.410507	0.163497	0.161711	0.214819	0.628122
0.235391	0.0802601	0.17097	0.356821	0.191332	0.245344	0.222541	0.229899	0.602875	0.794703	0.176573	0.0986007	0.350147	0.183067	0.397883	0.645668	0.206633	0.288067	0.347333	0.592358	0.533786	0.476927	0.424894	0.167843	0.16012	0.208055	0.504665
0.281257	0.0970408	0.209321	0.340135	0.181758	0.190653	0.23007	0.250447	0.600427	0.720811	0.136487	0.0757904	0.374252	0.159116	0.370316	0.589641	0.206556	0.31913	0.41481	0.570895	0.540551	0.502483	0.359243	0.173407	0.156733	0.239361	0.55501
0.243122	0.101585	0.188809	0.370413	0.176659	0.22761	0.235127	0.25555	0.59512	0.732104	0.153293	0.0863417	0.330095	0.164789	0.402052	0.690762	0.179701	0.306737	0.425577	0.5721	0.586699	0.492388	0.387896	0.165669	0.163641	0.205962	0.495788
0.240196	0.104255	0.15662	0.35358	0.196041	0.205839	0.216919	0.27531	0.592879	0.797216	0.155594	0.0872041	0.35734	0.157253	0.460923	0.662199	0.188648	0.359378	0.374741	0.487983	0.552244	0.537641	0.379548	0.202816	0.162585	0.234592	0.499162
0.220132	0.10065	0.179375	0.372329	0.211075	0.208507	0.191616	0.257459	0.539703	0.787059	0.137439	0.0708568	0.331139	0.221248	0.403396	0.685517	0.210391	0.298701	0.386069	0.565972	0.498522	0.479578	0.417156	0.171749	0.154234	0.231978	0.565769
0.208006	0.10292	0.167651	0.341512	0.187041	0.225147	0.20687	0.273184	0.587079	0.679471	0.156533	0.0807523	0.369406	0.163598	0.427994	0.687626	0.18215	0.305867	0.371862	0.717117	0.54776	0.390795	0.428874	0.188934	0.157726	0.22847	0.552031
0.230076	0.090564	0.17016	0.350379	0.217803	0.208421	0.226056	0.25454	0.578003	0.72122	0.147295	0.0785079	0.312571	0.150743	0.442115	0.723752	0.212543	0.282796	0.404325	0.595557	0.520127	0.452021	0.446417	0.180155	0.160663	0.214158	0.549522
0.276671	0.104543	0.168451	0.363818	0.151472	0.214723	0.227385	0.265855	0.55992	0.701692	0.126165	0.0938024	0.330868	0.165189	0.394382	0.635165	0.234652	0.363257	0.368668	0.529612	0.542263	0.46361	0.408469	0.186223	0.192643	0.198814	0.494578
0.213989	0.0883746	0.161691	0.378886	0.187693	0.254017	0.236991	0.28078	0.720332	0.82188	0.13775	0.0873857	0.306039	0.192103	0.40215	0.682072	0.202368	0.286884	0.391547	0.606213	0.611184	0.52802	0.405333	0.163367	0.186915	0.213377	0.500387
0.273593	0.0886148	0.201836	0.326133	0.177439	0.216157	0.216841	0.253068	0.528211	0.912357	0.140191	0.0849419	0.376613	0.161753	0.397737	0.572903	0.231003	0.303407	0.350831	0.540668	0.548161	0.438938	0.444086	0.178078	0.178763	0.211426	0.508373
0.271555	0.0825571	0.212442	0.383684	0.184946	0.206058	0.2374	0.246014	0.566158	0.753415	0.146671	0.0861344	0.326567	0.164189	0.473562	0.663496	0.17537	0.337096	0.36984	0.608244	0.548328	0.472876	0.497678	0.161283	0.161102	0.222049	0.569243
0.262562	0.0948392	0.159689	0.361349	0.224385	0.229106	0.231308	0.241347	0.59431	0.701176	0.142254	0.0789989	0.315704	0.173874	0.430127	0.565964	0.206112	0.336791	0.341106	0.524895	0.547112	0.538119	0.369438	0.169743	0.155904	0.240707	0.526453
0.311279	0.0856605	0.167666	0.376862	0.176037	0.268839	0.245707	0.275858	0.650386	0.830135	0.178476	0.0923571	0.349215	0.194353	0.44541	0.646438	0.226843	0.275369	0.365888	0.518505	0.484982	0.46287	0.406778	0.19181	0.168333	0.204861	0.494209
0.272881	0.104143	0.192215	0.445047	0.174269	0.218103	0.219672	0.315076	0.607496	0.730006	0.132098	0.0864413	0.373408	0.16517	0.412636	0.738399	0.20856	0.308612	0.371694	0.537862	0.507694	0.483273	0.393822	0.204952	0.174511	0.214434	0.450113
0.246221	0.0960782	0.180727	0.388297	0.193135	0.218403	0.226381	0.265372	0.62058	0.83765	0.152608	0.0796354	0.356844	0.157522	0.351829	0.650006	0.200703	0.399625	0.377996	0.539044	0.543522	0.516069	0.400808	0.15908	0.162722	0.192507	0.513388
0.289642	0.0938978	0.180911	0.369605	0.174921	0.195617	0.223156	0.245987	0.542659	0.787502	0.143773	0.0714035	0.339823	0.153803	0.43553	0.670387	0.212761	0.319841	0.403763	0.539484	0.513157	0.447499	0.385941	0.157907	0.158867	0.233681	0.500469
0.267017	0.100093	0.170897	0.374178	0.201134	0.200162	0.200608	0.265083	0.59544	0.77549	0.133183	0.0857822	0.364991	0.186123	0.398912	0.637681	0.193545	0.289061	0.339641	0.578852	0.526871	0.455229	0.399401	0.190054	0.164758	0.198681	0.498233
0.239752	0.102366	0.202947	0.339652	0.176294	0.213468	0.194471	0.265214	0.551276	0.760453	0.14965	0.089479	0.347789	0.165464	0.404885	0.732057	0.195486	0.29817	0.350971	0.509492	0.575769	0.571696	0.398251	0.159147	0.156349	0.191558	0.544013
0.248011	0.0914729	0.189775	0.364037	0.210065	0.25227	0.266293	0.277612	0.558478	0.810661	0.147457	0.0948047	0.361481	0.164809	0.45032	0.714016	0.194952	0.366841	0.397886	0.508705	0.570248	0.439778	0.419343	0.181105	0.16342	0.210769	0.496826
0.267731	0.111977	0.154999	0.379476	0.176928	0.194267	0.247768	0.251551	0.705991	0.910382	0.136742	0.0781941	0.310221	0.178406	0.422692	0.662731	0.20253	0.306123	0.328316	0.47032	0.553702	0.458258	0.37284	0.191402	0.166507	0.260478	0.565473
0.24039	0.114548	0.161933	0.368188	0.167594	0.195656	0.212634	0.221732	0.627756	0.771328	0.147536	0.0912461	0.359583	0.161061	0.425039	0.669056	0.188174	0.331815	0.408719	0.478163	0.572285	0.487764	0.377418	0.173297	0.157694	0.208064	0.486548
0.228854	0.0881195	0.179726	0.339504	0.172431	0.220045	0.244358	0.241227	0.565693	0.75979	0.151597	0.0806264	0.315981	0.156824	0.382394	0.643686	0.219211	0.283083	0.422642	0.536929	0.506355	0.481685	0.413876	0.168606	0.159109	0.222091	0.485333
0.248038	0.0938954	0.166211	0.319884	0.192131	0.239789	0.22435	0.259048	0.577177	0.813872	0.14743	0.0792871	0.390398	0.177445	0.38325	0.755175	0.173424	0.269016	0.338312	0.52713	0.575	0.512795	0.411896	0.198703	0.171076	0.249277	0.500699
0.312512	0.113337	0.210005	0.360424	0.205888	0.21504	0.217155	0.230849	0.631499	0.754988	0.132199	0.0815907	0.353422	0.171232	0.40942	0.773778	0.211917	0.320778	0.349299	0.59233	0.539801	0.500861	0.452022	0.190908	0.167943	0.213702	0.513575
0.243517	0.0890253	0.170272	0.373728	0.166937	0.23789	0.208631	0.244149	0.580425	0.673774	0.146998	0.0796378	0.319669	0.162741	0.416921	0.664398	0.181855	0.28685	0.425443	0.565996	0.520122	0.466227	0.413217	0.174696	0.160302	0.190161	0.533159
0.238	0.0917887	0.167563	0.375953	0.16599	0.230322	0.212349	0.225053	0.749892	0.831791	0.138604	0.082634	0.311184	0.158253	0.374471	0.653029	0.189865	0.315504	0.381208	0.578014	0.578462	0.454589	0.42215	0.166984	0.167699	0.201057	0.497314
0.269494	0.0914044	0.153058	0.34132	0.175426	0.221462	0.236336	0.262538	0.646121	0.663627	0.142857	0.0817978	0.413109	0.171065	0.458143	0.631932	0.232805	0.302036	0.402447	0.490995	0.626956	0.428867	0.470722	0.200203	0.154931	0.214196	0.517258
0.246336	0.0997527	0.183267	0.383918	0.183148	0.219265	0.245241	0.256251	0.618166	0.801937	0.150711	0.0829139	0.328061	0.176566	0.517625	0.666901	0.205688	0.305658	0.339736	0.568999	0.45534	0.463224	0.412211	0.176566	0.153268	0.222159	0.476892
0.248324	0.0980148	0.16542	0.426198	0.201543	0.259646	0.206037	0.23783	0.697688	0.811415	0.142087	0.0794078	0.340391	0.164802	0.405245	0.751916	0.187801	0.329338	0.394601	0.576728	0.496703	0.488452	0.405579	0.163919	0.158172	0.254019	0.511857
0.242891	0.0972645	0.186881	0.346686	0.200614	0.227029	0.224248	0.249244	0.597907	0.7255	0.142803	0.0830072	0.300263	0.186305	0.447248	0.615987	0.207849	0.290936	0.432218	0.558823	0.51248	0.436029	0.436464	0.170668	0.15999	0.241905	0.560908
0.25694	0.0855747	0.194474	0.348293	0.191183	0.21097	0.205628	0.317325	0.589544	0.736977	0.154631	0.107116	0.335418	0.159633	0.486445	0.631311	0.182295	0.306805	0.411665	0.516026	0.535137	0.475986	0.360773	0.149957	0.155104	0.224736	0.494077
0.257784	0.0918508	0.17769	0.349665	0.177732	0.234213	0.227635	0.250383	0.580552	0.728831	0.157357	0.0869519	0.32137	0.16734	0.351459	0.656409	0.209241	0.314423	0.380952	0.648832	0.519177	0.469174	0.408594	0.164589	0.153041	0.219069	0.51925
0.245128	0.0850705	0.178078	0.39573	0.18907	0.211981	0.215941	0.232739	0.618061	0.753259	0.166601	0.0806495	0.312799	0.145766	0.430149	0.64175	0.187554	0.290147	0.39031	0.554815	0.630339	0.431062	0.407441	0.185809	0.173659	0.239812	0.462935
0.230818	0.0970645	0.18192	0.365595	0.161147	0.209779	0.248286	0.226373	0.583691	0.813729	0.144688	0.0826226	0.315625	0.196046	0.393048	0.817627	0.197391	0.353865	0.354053	0.542936	0.56403	0.441445	0.457255	0.203386	0.145392	0.213306	0.48832
0.264042	0.108493	0.167829	0.359421	0.185937	0.205736	0.19971	0.270846	0.563549	0.782481	0.149902	0.0838143	0.32532	0.187391	0.507845	0.641558	0.198167	0.32869	0.366193	0.536067	0.574524	0.556973	0.417336	0.168279	0.162494	0.190894	0.493286
0.245327	0.0967173	0.177483	0.324265	0.194692	0.213605	0.202582	0.299538	0.652016	0.775494	0.133626	0.0915344	0.301738	0.166816	0.381621	0.735872	0.213086	0.309793	0.34545	0.532189	0.487109	0.415313	0.429277	0.195807	0.147417	0.219642	0.543328
0.24788	0.085485	0.182731	0.3387	0.171249	0.209291	0.228204	0.256308	0.536994	0.774188	0.147604	0.0768465	0.370793	0.193477	0.442341	0.627311	0.20117	0.297122	0.39918	0.693855	0.515039	0.413279	0.446328	0.172713	0.17203	0.204958	0.607605
0.252008	0.11064	0.175884	0.38764	0.203771	0.234018	0.265483	0.295878	0.588842	0.711957	0.139416	0.0816299	0.349385	0.165071	0.491456	0.710104	0.217703	0.366085	0.382834	0.613116	0.521482	0.498022	0.455358	0.177761	0.154563	0.226977	0.53104
0.235768	0.0940381	0.172346	0.371252	0.19365	0.218041	0.217444	0.26689	0.58414	0.802378	0.137635	0.101645	0.314826	0.152048	0.399532	0.692593	0.204929	0.296247	0.393801	0.527014	0.508786	0.476377	0.41863	0.164378	0.20322	0.209639	0.517939
0.227076	0.0991036	0.17371	0.360654	0.191083	0.201322	0.215781	0.246933	0.606253	0.898546	0.152822	0.0759972	0.328194	0.212207	0.465147	0.694057	0.18785	0.355065	0.3454	0.489226	0.600839	0.485401	0.387063	0.162511	0.140724	0.191222	0.523781
0.251681	0.0970694	0.170856	0.3489	0.191406	0.221494	0.215736	0.247139	0.596778	0.68925	0.167716	0.0867222	0.330277	0.163643	0.433773	0.65154	0.194096	0.286141	0.408659	0.696924	0.486346	0.509128	0.419754	0.183431	0.166933	0.219997	0.617942
0.260654	0.100716	0.170289	0.336361	0.179668	0.208797	0.200044	0.255874	0.623512	0.896258	0.143145	0.089254	0.384825	0.153181	0.367871	0.837982	0.205309	0.279245	0.369268	0.626368	0.52682	0.424625	0.376789	0.205288	0.167775	0.219074	0.509471
0.291216	0.0944697	0.173808	0.339684	0.190964	0.238127	0.225469	0.229329	0.555854	0.650363	0.13694	0.0852055	0.363094	0.145647	0.436782	0.641575	0.189624	0.288595	0.426181	0.562131	0.538264	0.534417	0.441197	0.182274	0.167262	0.2299	0.466516
0.258559	0.094267	0.163647	0.354741	0.164291	0.227758	0.208787	0.267651	0.554581	0.779166	0.144809	0.0809965	0.327884	0.157937	0.403468	0.632657	0.218173	0.30587	0.418067	0.577087	0.528799	0.499605	0.410724	0.172329	0.187512	0.208859	0.66464
0.269368	0.0899335	0.16495	0.350876	0.168905	0.217002	0.216129	0.241661	0.550949	0.747424	0.130627	0.0810084	0.314923	0.155612	0.495094	0.697959	0.190153	0.306008	0.42713	0.496738	0.542191	0.410418	0.404726	0.193973	0.172966	0.2562	0.542655
0.219379	0.0992977	0.167759	0.393349	0.204907	0.21455	0.206645	0.239495	0.583486	0.746259	0.135993	0.0791268	0.312532	0.203117	0.389971	0.849332	0.241934	0.349147	0.369173	0.549375	0.553434	0.449919	0.493803	0.145626	0.183398	0.212096	0.500748
0.245669	0.107876	0.152662	0.327262	0.165927	0.218577	0.230008	0.244857	0.613563	0.776894	0.131631	0.0801181	0.350263	0.170623	0.427688	0.758353	0.178652	0.409545	0.365768	0.640989	0.587241	0.460442	0.412228	0.178885	0.165558	0.198216	0.497569
0.253438	0.0930962	0.193071	0.401055	0.202622	0.223571	0.222121	0.269354	0.609431	0.72585	0.164145	0.0864056	0.31166	0.164738	0.409531	0.64679	0.192077	0.30761	0.442793	0.592202	0.670193	0.535391	0.4638	0.157809	0.155028	0.195767	0.562852
0.290478	0.0976354	0.176091	0.357274	0.17543	0.234747	0.215476	0.256845	0.573348	0.732836	0.132783	0.0864716	0.337769	0.171978	0.381311	0.66829	0.191048	0.308415	0.358047	0.5151	0.479296	0.503256	0.360786	0.174732	0.175838	0.240752	0.499866
0.228716	0.087523	0.173763	0.349107	0.1802	0.217362	0.20484	0.255387	0.701113	0.743742	0.14435	0.0955229	0.352317	0.148685	0.435743	0.649436	0.217169	0.339676	0.358777	0.636253	0.545082	0.424658	0.368167	0.155826	0.167824	0.210484	0.506517
0.259591	0.0903574	0.17026	0.380872	0.201237	0.230045	0.222099	0.281843	0.549808	0.736021	0.162577	0.086541	0.313033	0.16525	0.38014	0.605168	0.174586	0.318879	0.36841	0.58917	0.560947	0.47178	0.35986	0.189539	0.166147	0.241601	0.520418
0.270799	0.0840981	0.173718	0.336931	0.183985	0.22555	0.254266	0.260746	0.583729	0.761766	0.159263	0.0767683	0.276258	0.169929	0.474508	0.929431	0.189903	0.306116	0.389679	0.560429	0.555732	0.394961	0.424589	0.168207	0.160303	0.268157	0.502498
0.274765	0.0849319	0.163658	0.359099	0.195675	0.26369	0.189315	0.319693	0.604317	0.692027	0.154172	0.0920967	0.306554	0.189001	0.434262	0.753295	0.193348	0.314085	0.394125	0.525584	0.611096	0.420626	0.368457	0.155412	0.170767	0.214206	0.473431
0.265369	0.0998391	0.160469	0.412138	0.179958	0.269039	0.236335	0.247746	0.651319	0.729164	0.152608	0.0853013	0.324373	0.157584	0.424789	0.653701	0.205893	0.3155	0.358531	0.491285	0.568443	0.499772	0.477903	0.178448	0.161165	0.208496	0.470042
0.279234	0.108248	0.166102	0.442879	0.185486	0.236298	0.209185	0.32498	0.620109	0.757446	0.138276	0.0769219	0.351365	0.164626	0.424132	0.807522	0.202577	0.331735	0.364873	0.564176	0.590867	0.477792	0.405795	0.164669	0.15018	0.227981	0.508045
0.255206	0.0936032	0.156914	0.430702	0.168691	0.213668	0.216418	0.279771	0.522408	0.756974	0.135385	0.0837899	0.345517	0.170708	0.430301	0.731006	0.190736	0.298157	0.415518	0.526723	0.543611	0.452654	0.401025	0.179027	0.149092	0.206827	0.651994
0.249518	0.0846828	0.163107	0.39638	0.178576	0.218765	0.206636	0.243175	0.550385	0.796003	0.135917	0.0749748	0.337882	0.159128	0.458908	0.69958	0.206182	0.289363	0.387267	0.554025	0.581908	0.486478	0.375328	0.186946	0.182856	0.218424	0.58051
0.247574	0.100601	0.1633	0.304668	0.17776	0.247346	0.22915	0.223196	0.58478	0.726345	0.139578	0.0900431	0.323098	0.147064	0.417658	0.695507	0.190552	0.323679	0.337854	0.525665	0.495143	0.434738	0.482011	0.172312	0.160305	0.205013	0.498145
0.247369	0.0994232	0.168063	0.402821	0.173905	0.215025	0.233378	0.263928	0.642269	0.717815	0.144916	0.0843536	0.387402	0.192259	0.412833	0.662384	0.198993	0.330791	0.382888	0.493148	0.522817	0.383955	0.375607	0.187718	0.18072	0.224629	0.568007
0.294045	0.0876993	0.192852	0.363648	0.174379	0.209502	0.218984	0.256983	0.650557	0.784699	0.159723	0.0814159	0.351034	0.177941	0.352438	0.664584	0.245372	0.276345	0.358537	0.56502	0.480819	0.5016	0.406593	0.152342	0.18105	0.208791	0.643967
0.251113	0.0989891	0.164288	0.319477	0.194897	0.237225	0.224837	0.301316	0.561445	0.788999	0.164113	0.0836969	0.302699	0.162921	0.481119	0.713535	0.184827	0.310153	0.422426	0.540303	0.717451	0.476313	0.38326	0.167659	0.141036	0.211083	0.502154
0.256794	0.0987124	0.171599	0.355451	0.195294	0.232411	0.232684	0.304155	0.625489	0.714086	0.140852	0.091374	0.339832	0.166229	0.40155	0.676773	0.180095	0.333846	0.38582	0.53848	0.499617	0.49532	0.474496	0.180409	0.164197	0.215655	0.539242
0.313335	0.0967792	0.173881	0.356647	0.196242	0.199346	0.199837	0.252504	0.626376	0.730251	0.1567	0.0800349	0.369607	0.171805	0.376942	0.622023	0.187441	0.331447	0.352696	0.613447	0.617754	0.409514	0.417213	0.192991	0.144604	0.205419	0.567687
0.241709	0.100601	0.174761	0.362259	0.207374	0.259918	0.208737	0.258904	0.516022	0.860497	0.141872	0.0740306	0.35408	0.166159	0.384593	0.638139	0.180754	0.314271	0.35113	0.490071	0.539948	0.413406	0.388037	0.172207	0.175192	0.257526	0.641764
0.22699	0.0962972	0.170091	0.354681	0.198543	0.20673	0.240749	0.255518	0.681651	0.73755	0.171403	0.0876656	0.332851	0.189624	0.427814	0.684195	0.20135	0.289298	0.3568	0.535067	0.520518	0.430932	0.41441	0.173421	0.182009	0.196368	0.492969
0.2555	0.0905915	0.175287	0.363845	0.175427	0.234251	0.242494	0.283678	0.576609	0.728498	0.14024	0.093556	0.328575	0.155063	0.406123	0.70468	0.217458	0.296513	0.384876	0.560768	0.560503	0.442999	0.398887	0.169808	0.174515	0.215448	0.47322
0.250612	0.0852739	0.164767	0.31769	0.176139	0.204201	0.26158	0.275171	0.575576	0.681282	0.166766	0.0752523	0.363285	0.167688	0.428603	0.651105	0.193573	0.326859	0.441448	0.582309	0.498326	0.441223	0.387838	0.183015	0.171543	0.2227	0.571594
0.260276	0.0858315	0.19558	0.345646	0.182474	0.256032	0.229565	0.275752	0.533294	0.761993	0.130656	0.0765081	0.39919	0.16574	0.365588	0.665732	0.202884	0.316559	0.403707	0.615555	0.529657	0.460391	0.367144	0.171463	0.163952	0.209278	0.462181
0.251269	0.0954107	0.179593	0.335907	0.175265	0.221623	0.209675	0.249245	0.537975	0.777121	0.145795	0.0782762	0.340808	0.169393	0.428278	0.764288	0.202624	0.314976	0.379798	0.51322	0.5507	0.467901	0.392157	0.148316	0.195266	0.251481	0.515466
0.302237	0.0832112	0.186399	0.398887	0.174514	0.220843	0.213447	0.212344	0.553292	0.763199	0.144227	0.0849653	0.299744	0.162591	0.393641	0.647937	0.181193	0.287899	0.419549	0.579978	0.476916	0.553815	0.469032	0.153759	0.155086	0.226719	0.577542
0.29723	0.0901613	0.178414	0.380065	0.182131	0.198342	0.200722	0.219267	0.644599	0.832483	0.168631	0.0798097	0.341879	0.179842	0.488362	0.637259	0.221141	0.337403	0.408808	0.496444	0.57216	0.474805	0.400193	0.150245	0.170016	0.203817	0.475122
0.275701	0.0803248	0.182491	0.312105	0.175268	0.21323	0.210314	0.240803	0.53998	0.698841	0.144415	0.0836098	0.346029	0.161864	0.462602	0.636344	0.189601	0.319499	0.385681	0.558843	0.49144	0.540936	0.459413	0.164834	0.205409	0.23814	0.485755
0.249006	0.0977835	0.164395	0.369063	0.175672	0.227896	0.20198	0.252397	0.577638	0.706401	0.131894	0.078685	0.352605	0.164364	0.41579	0.680459	0.180846	0.322517	0.398405	0.508539	0.524487	0.528786	0.433127	0.167833	0.188431	0.250329	0.457801
0.231911	0.0882963	0.194775	0.415331	0.18666	0.206418	0.242852	0.280512	0.686156	0.877533	0.149202	0.0779203	0.338413	0.182156	0.474243	0.644665	0.192915	0.307502	0.351579	0.654957	0.536815	0.518308	0.389051	0.164531	0.161293	0.201407	0.466746
0.240932	0.0971438	0.176422	0.388126	0.18774	0.224162	0.186919	0.297946	0.60422	0.754217	0.12945	0.0779526	0.341399	0.185651	0.400861	0.644652	0.181489	0.301638	0.316119	0.576208	0.519001	0.462537	0.393787	0.166531	0.155932	0.201269	0.56984
0.263228	0.0959744	0.160194	0.356198	0.215774	0.230542	0.265551	0.247549	0.567749	0.779317	0.147461	0.0787232	0.304432	0.1976	0.434356	0.668964	0.224329	0.279425	0.387747	0.559071	0.49112	0.635069	0.364694	0.197616	0.175675	0.301602	0.494944
0.230829	0.0884014	0.161489	0.346012	0.180098	0.220275	0.229903	0.252232	0.611791	0.962624	0.135566	0.0814154	0.359907	0.158928	0.421017	0.6505	0.188501	0.294497	0.402871	0.643049	0.515923	0.390967	0.372243	0.19533	0.164165	0.237325	0.54247
0.246474	0.0925532	0.17145	0.387391	0.165818	0.233812	0.212913	0.25076	0.513999	0.712591	0.135012	0.0829428	0.403177	0.165243	0.351306	0.654025	0.190811	0.373495	0.363782	0.514723	0.597062	0.463944	0.391935	0.188804	0.174748	0.233877	0.487591
0.251798	0.0943848	0.170907	0.381417	0.172482	0.302194	0.223015	0.29044	0.562736	0.775189	0.138919	0.0794672	0.329043	0.159978	0.411191	0.666825	0.199906	0.338056	0.401158	0.567942	0.518258	0.551088	0.405731	0.176168	0.168211	0.192884	0.472897
0.263775	0.0890128	0.181544	0.355071	0.168696	0.224562	0.228131	0.276547	0.627065	0.730545	0.136176	0.0833339	0.35136	0.156147	0.461082	0.693572	0.179302	0.301879	0.419896	0.562227	0.535015	0.506854	0.466618	0.194298	0.161177	0.229878	0.501598
0.25216	0.0914636	0.206845	0.350921	0.169192	0.208549	0.201539	0.242786	0.535416	0.800106	0.144428	0.0786007	0.3076	0.175668	0.378236	0.600996	0.203919	0.3345	0.393259	0.630985	0.621513	0.406888	0.473423	0.163681	0.15866	0.212421	0.503465
0.249454	0.088602	0.164192	0.339594	0.178323	0.259414	0.203646	0.239893	0.623936	0.892017	0.160444	0.0769287	0.337274	0.159721	0.427739	0.725277	0.200171	0.33401	0.367372	0.536438	0.503096	0.430602	0.395745	0.167944	0.175867	0.192903	0.534461
0.297056	0.0866494	0.209189	0.428052	0.2353	0.227049	0.262989	0.238589	0.546081	0.83005	0.163674	0.0833806	0.347261	0.169245	0.409525	0.755917	0.20241	0.321434	0.345862	0.598067	0.563649	0.512909	0.460766	0.176456	0.149663	0.224754	0.52019
0.261803	0.0866969	0.16404	0.339596	0.182834	0.203706	0.232107	0.29773	0.63084	0.666014	0.151885	0.0896086	0.331549	0.148293	0.393975	0.669879	0.180273	0.294027	0.388104	0.499733	0.580391	0.457948	0.399013	0.164592	0.152162	0.210545	0.498758
0.240259	0.0903237	0.168564	0.350832	0.207988	0.223769	0.21239	0.239889	0.523368	0.864921	0.140656	0.0925339	0.336638	0.160236	0.376187	0.67468	0.187983	0.3185	0.410441	0.521669	0.535238	0.532346	0.405271	0.156321	0.161045	0.239069	0.587936
0.272521	0.0903364	0.164656	0.390865	0.230488	0.209266	0.222468	0.280101	0.672064	0.661347	0.138156	0.0937505	0.36453	0.174069	0.401756	0.724812	0.198012	0.272484	0.347407	0.607529	0.572826	0.426813	0.397535	0.175721	0.202481	0.208448	0.455511
0.267363	0.0899625	0.179401	0.342057	0.169564	0.211041	0.221673	0.272889	0.580646	0.793496	0.151402	0.111192	0.317093	0.176435	0.40039	0.70371	0.19776	0.359775	0.349889	0.5567	0.488334	0.517051	0.428399	0.188022	0.162816	0.204713	0.517047
0.294275	0.0974597	0.161004	0.344637	0.170538	0.198225	0.221223	0.253406	0.625015	0.775644	0.169921	0.0883713	0.358665	0.171405	0.408907	0.638894	0.23222	0.293835	0.354092	0.611949	0.471401	0.481857	0.45152	0.183772	0.163166	0.222095	0.537046
0.301536	0.106146	0.178961	0.389031	0.171789	0.234015	0.229369	0.289253	0.578564	0.762304	0.126847	0.0766183	0.338027	0.178522	0.413632	0.619792	0.170078	0.353966	0.392468	0.580536	0.51777	0.452778	0.402828	0.174367	0.16421	0.211655	0.507769
0.273417	0.0943755	0.163719	0.382284	0.164458	0.199922	0.217515	0.272565	0.566905	0.83897	0.138937	0.0877801	0.324615	0.161558	0.368253	0.682887	0.20206	0.294686	0.336155	0.581055	0.50558	0.444333	0.374681	0.182114	0.176471	0.204212	0.489195
0.258581	0.0898777	0.173102	0.341295	0.19515	0.226846	0.232261	0.279779	0.619864	0.687717	0.156001	0.0785347	0.395509	0.169353	0.490356	0.604466	0.20627	0.319236	0.415135	0.495851	0.580472	0.447225	0.370253	0.168553	0.160628	0.198792	0.435906
0.278225	0.104407	0.159199	0.335012	0.186498	0.224205	0.225296	0.256451	0.52247	0.670062	0.139046	0.0816388	0.343936	0.174989	0.37975	0.662263	0.238193	0.320991	0.412961	0.618839	0.571157	0.418271	0.392223	0.172706	0.211034	0.230189	0.522389
0.229766	0.100318	0.15695	0.342698	0.179271	0.194358	0.233303	0.26699	0.564142	0.769816	0.157093	0.0918284	0.324905	0.17267	0.355929	0.697834	0.237022	0.291597	0.375047	0.62481	0.675482	0.49755	0.417485	0.173588	0.153209	0.212562	0.543081
0.250234	0.095406	0.168214	0.341671	0.187732	0.215364	0.208162	0.230499	0.748967	0.788526	0.152964	0.0836322	0.322507	0.167014	0.464416	0.621548	0.177744	0.271562	0.375372	0.556863	0.504538	0.451408	0.395843	0.197914	0.142188	0.186811	0.561415
0.269051	0.0841976	0.160132	0.373569	0.176049	0.244426	0.209231	0.331019	0.613921	0.742855	0.140946	0.0809023	0.29807	0.158716	0.414012	0.601364	0.184423	0.319085	0.367913	0.549741	0.573169	0.496202	0.406358	0.15331	0.163292	0.197276	0.470844
0.288823	0.087994	0.189938	0.341179	0.187104	0.224878	0.191256	0.294408	0.552836	0.725739	0.144989	0.0803432	0.332272	0.173667	0.419905	0.622063	0.187085	0.311411	0.424273	0.567646	0.607573	0.463532	0.417316	0.160853	0.149269	0.203316	0.562473
0.228879	0.0837002	0.20694	0.379485	0.163732	0.202982	0.216892	0.278653	0.590669	0.860071	0.15021	0.0789763	0.341321	0.186648	0.395848	0.719981	0.181772	0.371392	0.473884	0.593203	0.527104	0.440391	0.349375	0.179301	0.167564	0.205908	0.509957
0.261937	0.085554	0.153644	0.37248	0.167122	0.212329	0.209711	0.281175	0.527246	0.75575	0.156546	0.0750857	0.334391	0.17601	0.408042	0.64215	0.227627	0.351279	0.377881	0.591983	0.522101	0.474971	0.393912	0.182778	0.154541	0.250058	0.485341
0.260458	0.0980496	0.163882	0.364286	0.185124	0.202031	0.204829	0.235381	0.576328	0.827058	0.147687	0.111381	0.34116	0.166207	0.417531	0.629518	0.291691	0.364351	0.364951	0.587316	0.500935	0.455051	0.403731	0.163345	0.179708	0.227708	0.490046
0.237179	0.0816239	0.181513	0.409678	0.18317	0.187795	0.208364	0.314521	0.565294	0.900007	0.134537	0.0813789	0.309583	0.162628	0.420872	0.598599	0.250699	0.30328	0.338143	0.570141	0.51692	0.42033	0.38061	0.184998	0.146961	0.213606	0.545617
0.232346	0.0825596	0.193683	0.355601	0.21429	0.211279	0.228252	0.250993	0.541467	0.902235	0.137163	0.07341	0.319175	0.198224	0.436283	0.688941	0.179037	0.334782	0.431972	0.509286	0.511673	0.437068	0.404292	0.168362	0.136098	0.209817	0.490443
0.264511	0.0808034	0.173929	0.37658	0.16438	0.218786	0.201951	0.244002	0.614684	0.810502	0.136353	0.0946027	0.355345	0.15757	0.421915	0.839526	0.201281	0.338315	0.371956	0.539087	0.487686	0.487907	0.388677	0.180378	0.146857	0.215126	0.517179
0.241254	0.0923572	0.15974	0.388384	0.175221	0.21881	0.229956	0.258692	0.569553	0.696219	0.149384	0.0765749	0.335019	0.166574	0.443476	0.701595	0.220257	0.294929	0.369741	0.552713	0.51545	0.410648	0.449735	0.158079	0.160798	0.224334	0.457491
0.237138	0.0900616	0.173302	0.3991	0.212637	0.230568	0.280992	0.259859	0.592674	0.898699	0.13913	0.0900538	0.312186	0.151365	0.358259	0.656687	0.187106	0.291941	0.395528	0.475754	0.612145	0.444389	0.400488	0.155017	0.167015	0.202495	0.535932
0.251924	0.0968161	0.170688	0.380178	0.204356	0.233202	0.265979	0.269876	0.606971	0.736914	0.157683	0.0745249	0.32616	0.150668	0.359672	0.74465	0.222371	0.307835	0.372632	0.506512	0.527296	0.468458	0.479975	0.186606	0.166697	0.25208	0.529845
0.302132	0.0942749	0.185497	0.446389	0.203141	0.224192	0.231984	0.234501	0.530807	0.719388	0.15321	0.0876914	0.325159	0.172897	0.414892	0.623673	0.191079	0.283686	0.345614	0.533832	0.559843	0.50161	0.374205	0.173897	0.151155	0.232009	0.539335
0.225567	0.0936626	0.18278	0.373656	0.225175	0.207586	0.236592	0.248354	0.539099	0.897887	0.137108	0.079514	0.373638	0.175046	0.510615	0.679745	0.193389	0.296827	0.345579	0.580305	0.536749	0.49393	0.427125	0.167933	0.156779	0.224098	0.473308
0.263836	0.0846563	0.161506	0.355592	0.188554	0.199089	0.189101	0.253833	0.589168	0.760437	0.161635	0.0867362	0.331794	0.152763	0.462964	0.659661	0.188407	0.356414	0.394386	0.493752	0.519834	0.410311	0.385328	0.169359	0.165923	0.221423	0.583603
0.255633	0.0875465	0.173448	0.345233	0.184263	0.201416	0.214566	0.262324	0.665992	0.747255	0.15814	0.0858711	0.336353	0.181507	0.44694	0.696439	0.192276	0.285825	0.341043	0.52751	0.538095	0.446007	0.446322	0.168651	0.151008	0.205941	0.554747
0.24926	0.0859648	0.190984	0.446423	0.201129	0.237135	0.242268	0.268438	0.645778	0.70189	0.146815	0.0715623	0.316866	0.180532	0.469298	0.630948	0.199631	0.304555	0.357435	0.56729	0.542151	0.490109	0.408632	0.201042	0.167427	0.268671	0.538251
0.320709	0.125394	0.193826	0.423859	0.167473	0.230808	0.221158	0.222746	0.569894	0.786532	0.1353	0.0877697	0.373165	0.166253	0.388854	0.708678	0.181052	0.309593	0.452398	0.479458	0.531764	0.506654	0.466568	0.155579	0.17802	0.219962	0.540801
0.253584	0.0876056	0.162486	0.432887	0.183219	0.250161	0.220583	0.271158	0.637422	0.76302	0.166574	0.077501	0.390389	0.191724	0.405992	0.585009	0.212165	0.387023	0.376533	0.513583	0.609806	0.473167	0.409083	0.214196	0.1549	0.212448	0.568364
0.277809	0.0911365	0.194038	0.368018	0.17366	0.231984	0.203839	0.238321	0.552572	0.876699	0.144967	0.101962	0.318606	0.165759	0.386286	0.634014	0.196716	0.297103	0.3392	0.594107	0.556677	0.502227	0.388189	0.180972	0.148884	0.231084	0.45438
0.232572	0.0862726	0.162493	0.405706	0.185498	0.242443	0.250311	0.297669	0.530824	0.732053	0.154729	0.096281	0.327999	0.154934	0.510409	0.764501	0.212917	0.302065	0.442776	0.495378	0.608516	0.517441	0.416202	0.171766	0.15606	0.245259	0.520333
0.252764	0.0862346	0.196906	0.332301	0.166913	0.198074	0.198531	0.245074	0.606983	0.722156	0.16408	0.0812253	0.324197	0.188016	0.445845	0.781486	0.21681	0.2986	0.354761	0.518701	0.529409	0.504416	0.415567	0.167451	0.155915	0.244539	0.452623
0.287474	0.0890989	0.165561	0.337696	0.179981	0.208118	0.221651	0.281004	0.607857	0.748322	0.144396	0.0709694	0.334001	0.199271	0.424092	0.62527	0.215922	0.320176	0.347601	0.60757	0.494251	0.407839	0.419286	0.181448	0.143314	0.269613	0.502615
0.263154	0.0990156	0.185083	0.348441	0.211831	0.211366	0.214042	0.235201	0.556786	0.811173	0.151957	0.0755494	0.361845	0.163683	0.447881	0.723437	0.185755	0.316401	0.386673	0.616254	0.488672	0.41799	0.423968	0.19097	0.161221	0.207179	0.569815
0.238967	0.100564	0.166697	0.385338	0.200354	0.207951	0.223858	0.283132	0.551404	0.769589	0.135948	0.0858252	0.373436	0.157091	0.426156	0.62562	0.213873	0.294172	0.388932	0.627773	0.51847	0.51164	0.442675	0.174907	0.160872	0.232752	0.473592
0.277003	0.0903481	0.176225	0.427066	0.157514	0.219966	0.223387	0.251955	0.564327	0.722873	0.146392	0.0833592	0.352326	0.178541	0.489853	0.747072	0.194933	0.305204	0.408019	0.522318	0.585128	0.567141	0.417823	0.171112	0.173821	0.208567	0.537727
0.273516	0.0859431	0.165081	0.337711	0.191853	0.244141	0.213639	0.224603	0.54405	0.740496	0.131848	0.0789413	0.345722	0.188369	0.42213	0.675581	0.197849	0.359781	0.36441	0.526847	0.541591	0.452326	0.45238	0.15763	0.14812	0.216417	0.527275
0.273623	0.0876283	0.190338	0.382213	0.194513	0.249382	0.204095	0.236555	0.51146	0.698009	0.145038	0.0802004	0.321209	0.175048	0.449104	0.732411	0.213824	0.330084	0.386124	0.6049	0.490023	0.44609	0.449924	0.150412	0.150367	0.206698	0.515087
0.235945	0.0961532	0.162469	0.39177	0.166544	0.196095	0.206411	0.233011	0.623702	0.829496	0.146904	0.0897306	0.313554	0.192565	0.494969	0.559496	0.190068	0.310921	0.423656	0.552239	0.460648	0.475897	0.433468	0.178097	0.140325	0.191025	0.506928
0.261694	0.0906882	0.178054	0.370641	0.175734	0.203135	0.222177	0.239036	0.593524	0.751056	0.140169	0.0844054	0.323577	0.170744	0.394664	0.678111	0.183104	0.320429	0.402498	0.550216	0.500127	0.590535	0.455537	0.175988	0.167015	0.221673	0.491811
0.237091	0.0911824	0.192489	0.388067	0.207118	0.214263	0.198036	0.276955	0.552338	0.839869	0.139174	0.0856362	0.337316	0.174219	0.399655	0.733478	0.185637	0.285958	0.393184	0.589661	0.484672	0.470462	0.361459	0.177597	0.162656	0.230737	0.490817
0.252742	0.107908	0.177983	0.365646	0.168878	0.21945	0.209914	0.245512	0.598043	0.786522	0.142759	0.078968	0.367253	0.179124	0.44013	0.754685	0.194931	0.318331	0.368921	0.524635	0.551328	0.374102	0.435006	0.167965	0.146292	0.215774	0.50601
0.235102	0.0828972	0.164003	0.407223	0.167156	0.195599	0.214297	0.26769	0.573534	0.775992	0.144791	0.082026	0.309906	0.165481	0.390772	0.687658	0.213012	0.316756	0.400355	0.510086	0.555462	0.539894	0.423928	0.184515	0.158805	0.199606	0.497006
0.245336	0.090966	0.203086	0.326155	0.203163	0.201104	0.220722	0.244852	0.559257	0.980443	0.179399	0.0889559	0.367844	0.165088	0.451199	0.647553	0.212073	0.352022	0.410209	0.517092	0.516299	0.44741	0.409877	0.162199	0.155481	0.233692	0.574696
0.297249	0.09628	0.166271	0.387394	0.188023	0.19929	0.22251	0.264805	0.567337	0.803968	0.142638	0.0939344	0.334757	0.161481	0.422508	0.695463	0.201162	0.285084	0.404961	0.578273	0.534525	0.536179	0.38046	0.167404	0.144566	0.234903	0.508146
0.229352	0.0912439	0.190105	0.364928	0.172827	0.195536	0.229099	0.293573	0.595953	0.818217	0.133623	0.0950579	0.316759	0.162166	0.40239	0.835403	0.19464	0.285336	0.386696	0.580675	0.528731	0.45619	0.435734	0.171509	0.156842	0.211966	0.555213
0.301793	0.0930905	0.169932	0.389459	0.174403	0.208808	0.219019	0.262584	0.58852	0.677751	0.134251	0.083801	0.378868	0.152808	0.382641	0.596101	0.190603	0.333986	0.328573	0.565639	0.579832	0.418052	0.374683	0.160154	0.15669	0.223516	0.479317
0.223757	0.094496	0.169011	0.362671	0.172173	0.240837	0.209345	0.28413	0.534782	0.722615	0.155433	0.0779261	0.316804	0.171656	0.368943	0.770329	0.210548	0.306692	0.347801	0.54482	0.531136	0.461592	0.424604	0.181777	0.171279	0.212836	0.614968
0.246489	0.0848697	0.162237	0.394071	0.174136	0.185131	0.214376	0.274528	0.544371	0.805151	0.136985	0.0757484	0.333692	0.161812	0.410322	0.617016	0.20242	0.299808	0.329508	0.535621	0.527856	0.590671	0.41456	0.180192	0.153823	0.221104	0.472955
0.261962	0.0877068	0.182014	0.39198	0.187284	0.200151	0.225862	0.241574	0.529493	0.66377	0.146288	0.0850336	0.333916	0.177656	0.38955	0.647592	0.235535	0.295005	0.349844	0.495732	0.474557	0.507585	0.438679	0.187929	0.169809	0.197825	0.483582
0.28781	0.086307	0.166317	0.358837	0.205279	0.198974	0.223858	0.267614	0.581795	0.741054	0.149159	0.0804054	0.304582	0.168054	0.398723	0.708655	0.199873	0.356598	0.375046	0.501325	0.553356	0.441057	0.376648	0.186643	0.185968	0.205747	0.470194
0.242655	0.0829751	0.174509	0.361587	0.173499	0.217012	0.245917	0.282823	0.602482	0.705765	0.140915	0.0833261	0.319199	0.178101	0.44576	0.672023	0.19243	0.301167	0.340919	0.653814	0.505103	0.496356	0.384282	0.164359	0.182814	0.211399	0.518935
0.27972	0.0868459	0.171591	0.390529	0.188613	0.227979	0.247464	0.315179	0.597793	0.757118	0.140988	0.0900499	0.348919	0.170871	0.38409	0.7171	0.194447	0.349076	0.352782	0.526925	0.584668	0.491215	0.415629	0.188352	0.143031	0.21038	0.482516
0.265149	0.0860994	0.180715	0.414167	0.173905	0.239293	0.207472	0.251149	0.580122	0.768682	0.133559	0.0797254	0.289576	0.170402	0.381822	0.637416	0.203286	0.312481	0.323163	0.652561	0.499647	0.414329	0.422855	0.209168	0.162963	0.20446	0.473455
0.263907	0.0810636	0.181491	0.351246	0.176552	0.22137	0.20256	0.266255	0.548039	0.710557	0.158945	0.0917565	0.312857	0.174005	0.411093	0.658304	0.19658	0.334898	0.365224	0.522495	0.528594	0.520939	0.434989	0.179074	0.169571	0.217648	0.591554
0.263005	0.090504	0.164602	0.361394	0.174399	0.209565	0.192429	0.272326	0.638559	1.0204	0.137727	0.0947745	0.350249	0.174854	0.406622	0.660624	0.20366	0.288016	0.369366	0.564048	0.521365	0.421749	0.455095	0.159564	0.151817	0.203654	0.468879
0.283379	0.0804683	0.179285	0.357549	0.170486	0.211142	0.2084	0.256258	0.643578	0.801214	0.163262	0.0816517	0.520787	0.149924	0.404402	0.740509	0.193341	0.282355	0.332928	0.638313	0.528885	0.458748	0.395515	0.160508	0.161697	0.208187	0.549138
0.254036	0.0810804	0.173522	0.362168	0.203227	0.242047	0.221424	0.243382	0.622155	0.765836	0.147725	0.0832564	0.355626	0.156446	0.380241	0.59757	0.202121	0.344723	0.372091	0.517514	0.487592	0.431703	0.440077	0.185603	0.146329	0.221933	0.479524
0.270745	0.100621	0.187848	0.335278	0.176919	0.213525	0.225275	0.257858	0.58162	0.751549	0.145085	0.0747115	0.30576	0.149676	0.429851	0.792173	0.207304	0.293157	0.359595	0.559053	0.527044	0.577094	0.509815	0.155257	0.171716	0.214556	0.544572
0.263671	0.0994733	0.178074	0.436282	0.179979	0.223403	0.229932	0.228582	0.494323	0.864861	0.137745	0.0850518	0.377677	0.16053	0.414889	0.739263	0.186527	0.281064	0.387677	0.53639	0.574611	0.420863	0.390016	0.154743	0.176522	0.229979	0.503614
0.250252	0.0923315	0.188548	0.391828	0.180606	0.211891	0.241023	0.228566	0.527963	0.794814	0.152017	0.082659	0.30893	0.168006	0.426035	0.655156	0.20864	0.311526	0.359323	0.550864	0.521289	0.486045	0.40443	0.154152	0.170051	0.212917	0.508431
0.313567	0.0983904	0.180585	0.43724	0.204111	0.197787	0.201349	0.258512	0.592741	0.703914	0.145107	0.0864042	0.289239	0.143611	0.358732	0.650861	0.200981	0.293467	0.336046	0.57914	0.56173	0.521402	0.37612	0.162675	0.14661	0.222129	0.526583
0.237446	0.102061	0.166208	0.344833	0.183988	0.213009	0.204581	0.252219	0.506603	0.649582	0.167288	0.0756325	0.340882	0.155394	0.397899	0.675179	0.194872	0.302126	0.41322	0.510798	0.54144	0.46834	0.389757	0.176951	0.192517	0.194812	0.478797
0.24724	0.0916694	0.179358	0.350533	0.189901	0.22616	0.218794	0.24978	0.564341	0.74951	0.144067	0.076244	0.39702	0.162694	0.379624	0.716985	0.189317	0.283747	0.337164	0.552073	0.556229	0.602134	0.413348	0.154705	0.152309	0.208031	0.521253
0.233151	0.0941804	0.161399	0.326729	0.173911	0.20647	0.214155	0.248518	0.63635	0.90775	0.140652	0.0782018	0.343215	0.166605	0.476101	0.690241	0.212414	0.321847	0.346339	0.537476	0.560832	0.459122	0.457032	0.169883	0.167461	0.216089	0.483584
0.263143	0.0988599	0.182172	0.378706	0.184832	0.203802	0.20986	0.257236	0.573592	0.760651	0.14287	0.0741319	0.358782	0.170965	0.417253	0.71848	0.204596	0.341697	0.373372	0.586395	0.637387	0.43651	0.381951	0.185402	0.158171	0.237047	0.499511
0.304393	0.0974619	0.238858	0.437826	0.177539	0.227398	0.216953	0.284324	0.54713	0.805876	0.134936	0.0896734	0.316963	0.161362	0.395606	0.671133	0.221593	0.326975	0.395142	0.559201	0.505812	0.423865	0.387825	0.173357	0.171035	0.222275	0.511151
0.287675	0.0862101	0.189732	0.376567	0.167005	0.237698	0.211239	0.240707	0.552036	0.723302	0.140694	0.0768713	0.356048	0.160265	0.40109	0.612345	0.195132	0.313235	0.389893	0.536922	0.516294	0.468766	0.436155	0.170109	0.154623	0.22637	0.500607
0.235774	0.0920399	0.172137	0.309133	0.186309	0.208706	0.238355	0.302998	0.667822	0.77732	0.138851	0.0936251	0.29916	0.147753	0.388137	0.768935	0.181158	0.326819	0.390248	0.571682	0.575045	0.523399	0.412202	0.191808	0.164297	0.205119	0.520693
0.268073	0.122442	0.161178	0.337625	0.205486	0.255825	0.226393	0.246188	0.700147	0.866273	0.1376	0.0869245	0.310444	0.165321	0.45544	0.595307	0.188684	0.335829	0.379123	0.616042	0.577652	0.410685	0.427179	0.178769	0.187713	0.206848	0.552866
0.240252	0.0835097	0.193267	0.350176	0.166268	0.197221	0.225245	0.291292	0.584368	0.716497	0.151513	0.079814	0.351033	0.189907	0.398779	0.613072	0.201559	0.303446	0.383835	0.564037	0.538494	0.429305	0.374136	0.170198	0.169498	0.226015	0.499261
0.251468	0.0850638	0.173809	0.335249	0.202589	0.225206	0.229916	0.236415	0.59202	0.693864	0.159645	0.0740381	0.301077	0.176686	0.372885	0.617346	0.181895	0.302653	0.341677	0.534262	0.522143	0.487248	0.36408	0.153523	0.158105	0.202773	0.489371
0.27904	0.086683	0.179936	0.414327	0.198667	0.207284	0.233525	0.263583	0.579374	0.804272	0.144565	0.0705462	0.334505	0.156363	0.393033	0.648279	0.183902	0.310976	0.35037	0.574581	0.693752	0.496298	0.387044	0.171626	0.188599	0.216055	0.545624
0.234918	0.091849	0.180384	0.361365	0.181269	0.200658	0.230566	0.238996	0.551913	0.768285	0.157672	0.0968681	0.420577	0.15569	0.380153	0.693267	0.226982	0.316689	0.366041	0.515948	0.524059	0.508003	0.393329	0.18622	0.162055	0.215627	0.598327
0.249712	0.0890325	0.202976	0.357086	0.177935	0.224823	0.245249	0.294431	0.559037	0.771103	0.134801	0.0832081	0.332469	0.17049	0.392127	0.61243	0.188629	0.317777	0.380024	0.530023	0.50673	0.46459	0.419166	0.154883	0.159624	0.213088	0.454588
0.24173	0.107004	0.186201	0.446189	0.184876	0.222305	0.212072	0.25633	0.63861	0.922386	0.138292	0.0842422	0.371452	0.18951	0.369084	0.713617	0.191977	0.303512	0.382655	0.594075	0.560111	0.543884	0.361261	0.170577	0.161067	0.258989	0.537461
0.244606	0.0990099	0.172655	0.351921	0.189542	0.242177	0.215284	0.260351	0.648434	0.810168	0.137771	0.081092	0.345091	0.153076	0.35736	0.721383	0.206431	0.304344	0.378086	0.566043	0.487054	0.459413	0.401143	0.170898	0.165177	0.212572	0.483058
0.216689	0.0889723	0.158094	0.359265	0.18769	0.211838	0.212479	0.285326	0.556596	0.78624	0.17073	0.074356	0.315897	0.161103	0.387116	0.648978	0.209631	0.311764	0.37642	0.573998	0.565833	0.440747	0.44061	0.162082	0.168128	0.245908	0.559627
0.323071	0.0808957	0.183025	0.365353	0.150567	0.217455	0.215057	0.251344	0.593256	0.694235	0.148999	0.092006	0.322533	0.183087	0.432414	0.695415	0.207518	0.305198	0.39167	0.508565	0.464488	0.444387	0.368388	0.198213	0.174338	0.25181	0.473841
0.230516	0.099254	0.166577	0.386666	0.187284	0.223295	0.218455	0.270579	0.605072	0.744796	0.169415	0.0856578	0.319474	0.179043	0.38566	0.632333	0.225431	0.358795	0.475668	0.571263	0.547176	0.46172	0.414275	0.16624	0.154971	0.217115	0.526119
0.247309	0.0860371	0.16859	0.338547	0.181191	0.200436	0.211719	0.272557	0.560466	0.786858	0.137522	0.078863	0.321684	0.195687	0.366588	0.597929	0.191714	0.341046	0.350976	0.503866	0.52577	0.518332	0.398382	0.163997	0.144544	0.201116	0.553599
0.30645	0.0849015	0.180303	0.367514	0.22369	0.242164	0.250097	0.238243	0.635342	0.763898	0.148742	0.0985806	0.308521	0.169957	0.453672	0.699226	0.201662	0.37164	0.470892	0.492704	0.487649	0.484769	0.407703	0.167313	0.195378	0.194327	0.484731
0.27286	0.0971901	0.171113	0.420626	0.196551	0.203785	0.204432	0.270056	0.590627	0.793495	0.151768	0.0788478	0.345541	0.166135	0.403364	0.790235	0.205125	0.370974	0.354965	0.530795	0.489864	0.440111	0.424532	0.175703	0.159816	0.247325	0.573423
0.246848	0.0934426	0.174426	0.421104	0.192332	0.189966	0.201738	0.245131	0.666364	0.83065	0.131366	0.080077	0.336641	0.171015	0.438392	0.588312	0.250019	0.371384	0.371099	0.548602	0.662297	0.4095	0.364984	0.174274	0.157051	0.225462	0.478055
0.243666	0.0868561	0.179211	0.368383	0.194746	0.211488	0.214573	0.3037	0.646492	0.739386	0.154075	0.084434	0.342325	0.154263	0.407168	0.703167	0.203564	0.33268	0.39535	0.545239	0.560664	0.437735	0.412069	0.1889	0.168715	0.22894	0.579081
0.241656	0.10675	0.195059	0.331715	0.208327	0.220792	0.211104	0.259295	0.541188	0.720959	0.136612	0.087353	0.359593	0.194187	0.415134	0.660165	0.198586	0.300149	0.351116	0.584849	0.499148	0.45301	0.408513	0.187305	0.166815	0.213396	0.511342
0.252349	0.0876858	0.185061	0.372616	0.23139	0.205798	0.236899	0.251709	0.547349	0.861944	0.14407	0.0739578	0.352612	0.169006	0.383207	0.742964	0.194414	0.312854	0.336257	0.55111	0.517725	0.48566	0.410047	0.178053	0.163346	0.233094	0.460763
0.281973	0.0901354	0.172976	0.338203	0.195343	0.231316	0.282101	0.265606	0.536325	0.810465	0.163967	0.0866017	0.334655	0.159287	0.448132	0.604542	0.196906	0.294167	0.342204	0.493852	0.523001	0.408801	0.409704	0.196435	0.15508	0.226237	0.535053
0.235237	0.0910394	0.188679	0.356843	0.210538	0.216883	0.209829	0.235865	0.546078	0.810978	0.14347	0.0789989	0.3202	0.147556	0.366216	0.581485	0.205955	0.344317	0.358449	0.54215	0.534299	0.421972	0.476265	0.1608	0.143395	0.211566	0.500071
0.247789	0.0901071	0.170625	0.349289	0.187168	0.220135	0.215693	0.233426	0.537433	0.698334	0.135508	0.0743905	0.313949	0.17509	0.476002	0.66792	0.190743	0.393598	0.396054	0.540481	0.550719	0.519133	0.408517	0.180519	0.15209	0.208045	0.513106
0.268624	0.090841	0.155308	0.385509	0.187781	0.217804	0.241237	0.252381	0.565325	0.751069	0.135231	0.0916375	0.294492	0.181896	0.441842	0.657039	0.180143	0.318119	0.461934	0.531069	0.605709	0.434701	0.393934	0.155201	0.163578	0.227266	0.480925
0.273614	0.0965452	0.19528	0.362725	0.202568	0.214702	0.242717	0.247881	0.533142	0.786221	0.189437	0.0727036	0.308711	0.18664	0.458738	0.642294	0.203313	0.309678	0.357145	0.569951	0.537706	0.452569	0.378235	0.19748	0.14808	0.219396	0.496959
0.25117	0.0945549	0.186363	0.356037	0.178089	0.225141	0.186472	0.229392	0.505546	0.698485	0.135018	0.0851198	0.336582	0.160478	0.384	0.728577	0.184994	0.322544	0.400644	0.597125	0.483847	0.466192	0.395204	0.207787	0.163963	0.255809	0.515628
0.226247	0.0911174	0.183707	0.39931	0.190913	0.297697	0.208111	0.248432	0.581239	0.681643	0.179119	0.0873458	0.319015	0.163453	0.459847	0.655623	0.187335	0.364486	0.323855	0.521384	0.537776	0.423305	0.359944	0.17492	0.18042	0.24913	0.554635
0.277764	0.0804855	0.192492	0.322263	0.159667	0.20022	0.220523	0.251337	0.541111	0.787324	0.16551	0.0803154	0.368245	0.151211	0.398125	0.693929	0.216842	0.307152	0.386955	0.609286	0.507751	0.474795	0.366639	0.184066	0.186082	0.229787	0.487629
0.241953	0.0931246	0.174819	0.358667	0.19323	0.230998	0.193872	0.29278	0.556519	0.782531	0.151804	0.0849275	0.382939	0.166604	0.388236	0.736691	0.190211	0.36083	0.453748	0.545076	0.502255	0.468114	0.387128	0.158362	0.156465	0.245365	0.486741
0.291373	0.0899879	0.194205	0.349364	0.180664	0.227752	0.22022	0.228306	0.504483	0.668099	0.158545	0.0910275	0.348551	0.16046	0.396937	0.639202	0.197475	0.337455	0.359123	0.533196	0.633903	0.452363	0.404956	0.160622	0.194804	0.230825	0.495789
0.251622	0.0888048	0.191744	0.356542	0.178928	0.217858	0.198472	0.248688	0.516112	0.812008	0.15265	0.0907178	0.341391	0.163537	0.421261	0.799561	0.216864	0.311401	0.388432	0.506724	0.59729	0.439112	0.425904	0.158625	0.142804	0.21709	0.538116
0.243496	0.0982441	0.162945	0.367973	0.184857	0.193872	0.203279	0.241967	0.775633	1.06557	0.133466	0.0862779	0.333198	0.181566	0.388253	0.774189	0.190684	0.338081	0.418724	0.603639	0.545531	0.485409	0.3839	0.152484	0.147451	0.211458	0.531775
0.251394	0.0867441	0.163042	0.389893	0.173467	0.211935	0.214242	0.276247	0.597792	0.711839	0.145385	0.0935806	0.366971	0.17456	0.410527	0.642703	0.216801	0.304914	0.322689	0.537058	0.586851	0.48232	0.400314	0.151795	0.185172	0.21475	0.476354
0.252851	0.08247	0.170398	0.375637	0.177606	0.228931	0.21434	0.244397	0.658755	0.740418	0.148982	0.0876008	0.337855	0.159138	0.41341	0.620986	0.223839	0.291479	0.377092	0.605134	0.530084	0.505748	0.415722	0.172851	0.160448	0.198401	0.515991
0.258365	0.0836663	0.156801	0.331954	0.179016	0.206917	0.231893	0.306823	0.642343	0.813855	0.136864	0.0886313	0.309083	0.164299	0.444399	0.631437	0.227621	0.309646	0.389504	0.590086	0.535641	0.435329	0.372462	0.18241	0.170434	0.20277	0.491715
0.215883	0.105042	0.180316	0.332577	0.205703	0.202597	0.224299	0.23081	0.549893	0.677303	0.143727	0.0768286	0.275501	0.156903	0.423322	0.68134	0.203319	0.314033	0.462032	0.601254	0.58803	0.49835	0.454909	0.167668	0.147781	0.202653	0.45869
0.245614	0.088449	0.183632	0.415405	0.201315	0.204591	0.189593	0.260006	0.535372	0.759186	0.155424	0.0805528	0.329399	0.184734	0.388112	0.758798	0.228749	0.292971	0.334475	0.547196	0.471381	0.403675	0.455775	0.177407	0.155065	0.228489	0.512022
0.218551	0.0904954	0.227155	0.378735	0.193492	0.219108	0.205495	0.257289	0.658281	0.839778	0.134757	0.0828196	0.36153	0.178781	0.434298	0.697748	0.173771	0.3169	0.371359	0.651687	0.57116	0.418829	0.405604	0.190688	0.172673	0.230692	0.492031
0.272681	0.098232	0.185279	0.363396	0.184462	0.244753	0.210664	0.239405	0.58048	0.883889	0.172894	0.0821452	0.334345	0.158746	0.413895	0.682315	0.184397	0.312094	0.3833	0.562238	0.505319	0.594229	0.46081	0.197248	0.157376	0.215884	0.541847
0.221616	0.0816365	0.179547	0.34545	0.193134	0.202248	0.226781	0.253216	0.657839	0.709217	0.163604	0.0801543	0.309781	0.152403	0.376452	0.582498	0.197361	0.318095	0.351565	0.608619	0.507963	0.425147	0.400221	0.181183	0.149474	0.256822	0.487647
0.261065	0.0974253	0.176874	0.337432	0.202008	0.273312	0.209245	0.238203	0.61629	0.967298	0.138042	0.0804068	0.347491	0.194256	0.387653	0.68377	0.233513	0.321742	0.373893	0.536806	0.526875	0.475149	0.420511	0.185295	0.151136	0.242627	0.593774
0.266428	0.106702	0.165854	0.372106	0.195702	0.213855	0.204829	0.284665	0.527744	0.715701	0.136739	0.0809805	0.368821	0.1624	0.432237	0.718858	0.193879	0.3241	0.369371	0.603469	0.475057	0.435761	0.385113	0.184378	0.174384	0.19069	0.4686
0.241705	0.106679	0.185278	0.350755	0.180149	0.225387	0.230436	0.273982	0.585926	0.639929	0.147859	0.0719504	0.359537	0.150959	0.39277	0.740487	0.19236	0.278747	0.321435	0.547589	0.45679	0.48928	0.393281	0.219639	0.147841	0.224835	0.556575
0.235151	0.0912073	0.231119	0.34858	0.214072	0.188706	0.242931	0.252065	0.579739	0.742486	0.161065	0.0847002	0.33631	0.169748	0.409303	0.720947	0.188411	0.317217	0.413989	0.52983	0.605253	0.425015	0.38217	0.183131	0.187548	0.216648	0.491272
0.258871	0.0966698	0.165724	0.368488	0.209341	0.245829	0.212835	0.266966	0.536669	0.682325	0.154483	0.0866125	0.315571	0.156818	0.359347	0.687486	0.183408	0.310888	0.394292	0.544564	0.53908	0.435616	0.378539	0.17795	0.153325	0.205017	0.447055
0.281161	0.135635	0.159214	0.375167	0.188119	0.21682	0.229839	0.240253	0.535047	0.856174	0.140585	0.0934438	0.312987	0.164377	0.421867	0.761109	0.202381	0.295681	0.398382	0.540562	0.565306	0.445225	0.365696	0.181243	0.159654	0.209974	0.518841
0.268382	0.0844148	0.195491	0.369647	0.188134	0.20343	0.223044	0.225363	0.538731	0.828065	0.158376	0.0832291	0.330756	0.159216	0.409948	0.606141	0.192149	0.290706	0.381838	0.58795	0.629693	0.433054	0.388222	0.159657	0.151178	0.211911	0.45048
0.244384	0.127513	0.199987	0.369999	0.171686	0.216267	0.302365	0.275384	0.670439	0.702875	0.161188	0.079623	0.325319	0.148448	0.489902	0.58164	0.202572	0.298829	0.378639	0.540475	0.480964	0.483722	0.393075	0.207434	0.194921	0.244907	0.607791
0.296789	0.0892204	0.176416	0.354234	0.186108	0.213284	0.248687	0.243748	0.5944	0.612314	0.147506	0.0832611	0.338334	0.184321	0.384401	0.637166	0.195169	0.326412	0.413056	0.522495	0.636978	0.511475	0.408873	0.150937	0.180673	0.231231	0.41892
0.278305	0.0815136	0.177699	0.342327	0.171196	0.220912	0.267018	0.240678	0.602791	0.712533	0.13522	0.074231	0.336894	0.156602	0.418125	0.615372	0.223454	0.307931	0.324063	0.571575	0.526841	0.513618	0.399691	0.179983	0.188454	0.272178	0.50659
0.287747	0.10896	0.155436	0.328394	0.17926	0.211931	0.221117	0.221786	0.594559	0.732713	0.147156	0.0874093	0.300994	0.16472	0.39359	0.679416	0.18681	0.312365	0.363267	0.54047	0.665125	0.565914	0.442849	0.18394	0.173056	0.219648	0.548943
0.257322	0.0912301	0.207806	0.429066	0.20661	0.236732	0.208989	0.24659	0.582096	0.843711	0.14192	0.077955	0.335876	0.169407	0.380882	0.583076	0.196389	0.299125	0.419691	0.545223	0.461947	0.455178	0.435134	0.182443	0.157091	0.208414	0.535496
0.278421	0.104687	0.196997	0.339005	0.21088	0.214917	0.209644	0.243644	0.55555	0.846619	0.133515	0.07636	0.299049	0.146959	0.485444	0.650928	0.203262	0.335047	0.349449	0.594556	0.62046	0.425729	0.392836	0.178059	0.146531	0.230354	0.566158
0.243216	0.0898739	0.164295	0.407062	0.207438	0.234078	0.208398	0.276531	0.641844	0.639362	0.137807	0.0749547	0.327397	0.17456	0.387273	0.604144	0.217031	0.327086	0.417482	0.504169	0.543147	0.44434	0.405602	0.169059	0.154755	0.23692	0.519148
0.23097	0.0987891	0.208736	0.369321	0.203468	0.230921	0.212563	0.229205	0.556195	0.701305	0.154661	0.0737168	0.374906	0.175503	0.420509	0.66703	0.184105	0.332581	0.426633	0.585021	0.498402	0.498917	0.40455	0.204402	0.159996	0.255187	0.474626
0.228244	0.106565	0.180078	0.344465	0.201935	0.217149	0.201129	0.236953	0.658996	0.744011	0.145433	0.0822519	0.32559	0.162262	0.418472	0.743924	0.181978	0.328785	0.440855	0.532829	0.545777	0.445126	0.429566	0.171633	0.168438	0.192508	0.539986
0.273323	0.0932577	0.182741	0.379468	0.169716	0.235924	0.206781	0.240233	0.573222	0.770672	0.141004	0.0964156	0.34728	0.155147	0.482044	0.739648	0.197065	0.341475	0.359474	0.621162	0.504277	0.520089	0.379577	0.190499	0.149836	0.226149	0.498468
0.24956	0.102244	0.172458	0.352684	0.177663	0.214342	0.200985	0.289624	0.544013	0.878053	0.149564	0.0898471	0.322579	0.156665	0.429001	0.61367	0.199319	0.276787	0.409326	0.540702	0.49364	0.476011	0.458323	0.196945	0.18122	0.210706	0.53975
0.251082	0.108323	0.17845	0.383062	0.197321	0.196287	0.231118	0.241435	0.687845	0.664815	0.153953	0.0875725	0.325359	0.162592	0.393592	0.636809	0.194697	0.290354	0.372052	0.604598	0.537824	0.443042	0.408836	0.160499	0.184411	0.272997	0.521595
0.24614	0.0897507	0.182219	0.370529	0.197585	0.216686	0.211857	0.228518	0.526028	0.773238	0.142147	0.104048	0.338821	0.187726	0.345056	0.726725	0.186357	0.326865	0.430955	0.536684	0.594343	0.535708	0.401097	0.168978	0.192031	0.199977	0.49592
0.252349	0.092424	0.182266	0.3174	0.160568	0.210302	0.275302	0.250974	0.603435	0.84725	0.170045	0.0796352	0.362124	0.170125	0.44286	0.635124	0.181729	0.28393	0.341208	0.564906	0.611935	0.432135	0.416562	0.157966	0.158698	0.228349	0.512295
0.246468	0.096336	0.168634	0.346811	0.202321	0.221949	0.196243	0.256572	0.547998	0.744925	0.138311	0.0831274	0.300298	0.147643	0.354186	0.682495	0.189662	0.285953	0.373751	0.600827	0.488986	0.543732	0.423059	0.181364	0.157951	0.230589	0.446389
0.245701	0.107616	0.159728	0.378945	0.183776	0.205342	0.213852	0.246003	0.648788	0.762082	0.136212	0.0895614	0.317064	0.167654	0.42146	0.724098	0.215732	0.308784	0.360555	0.522697	0.644003	0.401903	0.417178	0.155296	0.163404	0.215885	0.560293
0.274149	0.0902796	0.16252	0.370874	0.196817	0.215931	0.225629	0.231985	0.517357	0.756287	0.138869	0.0756439	0.323599	0.153845	0.418928	0.685721	0.170861	0.322547	0.388218	0.507055	0.445636	0.538424	0.410332	0.173065	0.166181	0.215834	0.557509
0.261865	0.117777	0.175315	0.317071	0.181868	0.223934	0.222778	0.26325	0.615287	0.680867	0.161328	0.0913333	0.322246	0.161525	0.406648	0.629995	0.231854	0.326418	0.401314	0.532792	0.469856	0.459973	0.40761	0.174809	0.147511	0.196544	0.494393
0.261734	0.0960972	0.212765	0.385582	0.165188	0.209582	0.232386	0.260981	0.684113	0.740828	0.149272	0.0944281	0.355825	0.16966	0.391317	0.632094	0.204248	0.364347	0.38414	0.568776	0.534077	0.583636	0.463127	0.161557	0.16131	0.204798	0.512345
0.279958	0.0867151	0.181178	0.413442	0.181632	0.224005	0.288115	0.27009	0.588975	0.796308	0.136469	0.0709498	0.322356	0.150223	0.432046	0.620677	0.185813	0.328231	0.424992	0.552978	0.551253	0.38656	0.389279	0.173807	0.165108	0.17992	0.512286
0.263336	0.102037	0.17699	0.341505	0.178142	0.196653	0.205158	0.242023	0.62541	0.838054	0.162989	0.0738574	0.322123	0.168591	0.418465	0.645475	0.197508	0.321548	0.386539	0.518915	0.508079	0.464891	0.389925	0.169724	0.157497	0.25162	0.466677
0.249811	0.086678	0.181857	0.350781	0.190814	0.209095	0.213989	0.293611	0.578207	0.827727	0.154214	0.0847827	0.318964	0.186101	0.482477	0.714493	0.204433	0.304115	0.356248	0.534444	0.546387	0.544692	0.454268	0.167567	0.152225	0.245267	0.491223
0.263696	0.109866	0.182054	0.346181	0.180648	0.235748	0.225525	0.25604	0.619616	0.695978	0.123019	0.0810151	0.382062	0.167468	0.426582	0.603426	0.206606	0.370154	0.375575	0.510266	0.577599	0.359156	0.432251	0.161825	0.153871	0.209474	0.459778
0.28184	0.0889785	0.16503	0.358145	0.181999	0.229359	0.251542	0.280973	0.560158	0.723041	0.17168	0.0822688	0.319066	0.158536	0.509629	0.767596	0.248904	0.30288	0.416816	0.504981	0.578706	0.443108	0.37359	0.195877	0.19897	0.212057	0.497415
0.236228	0.0902307	0.173466	0.351767	0.20204	0.20066	0.225608	0.256682	0.569618	0.821979	0.129981	0.0791511	0.328619	0.194131	0.407617	0.670948	0.203272	0.277641	0.369996	0.482939	0.559799	0.681814	0.391322	0.165022	0.153762	0.214881	0.482428
0.246909	0.0951221	0.19264	0.349163	0.172213	0.20159	0.235024	0.260831	0.604168	0.821403	0.145518	0.0742232	0.371943	0.162897	0.446956	0.598175	0.189938	0.298997	0.368307	0.570591	0.516501	0.398707	0.377411	0.173639	0.159192	0.21249	0.464886
0.236048	0.0979499	0.18952	0.365103	0.201564	0.218349	0.240053	0.237253	0.55984	0.733193	0.130659	0.0934412	0.334498	0.155216	0.433286	0.627571	0.19185	0.35669	0.420337	0.494157	0.537524	0.435563	0.368381	0.177811	0.159639	0.209614	0.515836
0.246646	0.0870776	0.196436	0.327847	0.162369	0.241217	0.231246	0.229373	0.651573	0.697919	0.152484	0.0890573	0.383438	0.160697	0.469528	0.808758	0.196531	0.299968	0.330736	0.555648	0.500119	0.447142	0.375333	0.173553	0.163738	0.19896	0.518885
0.290367	0.0822608	0.1934	0.402195	0.254571	0.221737	0.248267	0.280959	0.617951	0.718235	0.148662	0.0869651	0.333639	0.157786	0.373512	0.698253	0.1846	0.314357	0.369872	0.517234	0.477716	0.513039	0.386199	0.171044	0.17257	0.230811	0.508206
0.245355	0.113556	0.175172	0.401333	0.17803	0.23618	0.25684	0.299039	0.578387	0.694588	0.136308	0.0886117	0.300281	0.156322	0.400241	0.624504	0.203424	0.316823	0.340576	0.554086	0.612202	0.527387	0.420147	0.158451	0.15708	0.210653	0.504786
0.267974	0.0907712	0.183601	0.399139	0.209518	0.218601	0.222939	0.24491	0.565006	1.0254	0.162694	0.0868834	0.304586	0.159139	0.41165	0.692674	0.176266	0.299883	0.42678	0.514166	0.467106	0.438332	0.44526	0.158249	0.146461	0.238558	0.48165
0.37317	0.0801996	0.163662	0.380185	0.177523	0.232919	0.269189	0.259301	0.630851	0.734967	0.16643	0.0875118	0.390048	0.164079	0.397787	0.651504	0.208955	0.310516	0.354494	0.538143	0.638596	0.445982	0.405449	0.172976	0.154156	0.188837	0.476057
0.226603	0.0921438	0.184132	0.352184	0.185581	0.252346	0.193015	0.24576	0.576584	0.723846	0.158467	0.0808343	0.322859	0.170041	0.393684	0.755251	0.225946	0.295869	0.418496	0.565326	0.578097	0.43527	0.397559	0.167697	0.150922	0.244773	0.495053
0.227063	0.0823639	0.185539	0.359687	0.171683	0.193875	0.238125	0.257385	0.613572	0.895785	0.188283	0.0753007	0.375048	0.176906	0.412071	0.625128	0.206379	0.285493	0.386617	0.492658	0.540763	0.423327	0.438226	0.150614	0.164011	0.212507	0.568996
0.252198	0.10107	0.197057	0.325963	0.193478	0.243799	0.237854	0.280718	0.637348	0.821258	0.142146	0.0940438	0.376253	0.160462	0.376726	0.67537	0.212071	0.326138	0.365765	0.554845	0.595155	0.486509	0.440162	0.17612	0.159936	0.218297	0.520846
0.268139	0.1001	0.188028	0.381806	0.187699	0.236681	0.196182	0.29254	0.605862	0.667224	0.145161	0.0794973	0.346999	0.169927	0.403474	0.770277	0.216822	0.274793	0.392411	0.562383	0.625757	0.462609	0.372553	0.161979	0.172321	0.229611	0.534519
0.230767	0.10092	0.184136	0.341246	0.16963	0.253834	0.206564	0.263094	0.644721	0.853714	0.135197	0.0858668	0.3738	0.173631	0.392572	0.709599	0.204686	0.335456	0.369999	0.563076	0.603308	0.479134	0.39271	0.163206	0.169511	0.228489	0.599296
0.277172	0.0862474	0.171853	0.335869	0.183789	0.233289	0.205503	0.245298	0.548266	0.724949	0.14813	0.0849317	0.359876	0.167955	0.425398	0.729085	0.219785	0.312465	0.401854	0.539537	0.497012	0.436985	0.425861	0.179463	0.144864	0.20776	0.580319
0.242113	0.0942011	0.169202	0.40925	0.1848	0.191972	0.235255	0.223427	0.58828	0.717807	0.147828	0.0971268	0.314286	0.190388	0.352469	0.675461	0.190428	0.285595	0.412667	0.584173	0.580039	0.519587	0.413594	0.170019	0.152506	0.214345	0.536804
0.262342	0.103261	0.174588	0.384107	0.17334	0.263261	0.239559	0.226147	0.586861	0.803441	0.134439	0.102215	0.323027	0.156479	0.513143	0.646699	0.184046	0.284662	0.373538	0.527525	0.507644	0.525293	0.467246	0.160477	0.175071	0.207133	0.47331
0.230611	0.0910201	0.166087	0.341136	0.18065	0.213719	0.249352	0.242331	0.592922	0.884312	0.153293	0.0860894	0.328217	0.154935	0.391529	0.612508	0.184584	0.297692	0.449711	0.465543	0.537734	0.480845	0.544361	0.161736	0.169351	0.210136	0.491967
0.263196	0.0817132	0.16895	0.391712	0.163363	0.229453	0.197885	0.291893	0.605947	0.709263	0.138104	0.0888609	0.329552	0.156052	0.398483	0.651802	0.210854	0.288014	0.390585	0.519817	0.549635	0.511503	0.378032	0.17685	0.157345	0.225722	0.541248
0.302286	0.0826374	0.162035	0.373606	0.162868	0.242259	0.202077	0.267624	0.555947	0.908576	0.14975	0.0888834	0.351729	0.187652	0.48566	0.876074	0.187032	0.29275	0.460157	0.51838	0.520369	0.489225	0.378344	0.158156	0.15759	0.197184	0.619737
0.249818	0.11482	0.184228	0.371892	0.177241	0.248171	0.217333	0.25541	0.668549	0.770572	0.155021	0.0722811	0.327455	0.161435	0.45737	0.577652	0.18349	0.309482	0.393834	0.601742	0.532457	0.44441	0.367568	0.186152	0.152087	0.211648	0.480804
0.228675	0.0954347	0.18051	0.36162	0.189764	0.197567	0.215962	0.26957	0.59984	0.675747	0.133085	0.0777785	0.404212	0.167486	0.46605	0.71413	0.205825	0.291939	0.509058	0.552328	0.52433	0.534732	0.437218	0.158279	0.164294	0.204719	0.499185
0.237838	0.0970226	0.165082	0.380863	0.198059	0.21296	0.194883	0.279942	0.70564	0.713989	0.181933	0.0777949	0.315339	0.179098	0.399062	0.629704	0.217962	0.28472	0.354133	0.63062	0.577121	0.5475	0.400452	0.162665	0.162158	0.20902	0.599339
0.353261	0.0933526	0.165977	0.426897	0.171877	0.252311	0.234869	0.288806	0.642896	0.72614	0.152578	0.0964035	0.337243	0.160005	0.501177	0.656662	0.177998	0.30979	0.386417	0.539456	0.507925	0.479661	0.424291	0.185719	0.17758	0.209282	0.581117
0.233883	0.0940385	0.222714	0.371246	0.20021	0.197492	0.236297	0.279218	0.581302	0.872273	0.144696	0.0854441	0.334125	0.156524	0.366291	0.635231	0.20363	0.350554	0.387645	0.562328	0.512307	0.458746	0.420008	0.17454	0.189412	0.225459	0.565691
0.260942	0.102015	0.152436	0.364786	0.181646	0.208746	0.241499	0.237351	0.724179	0.712497	0.150173	0.084943	0.311259	0.206859	0.372847	0.614215	0.222898	0.311582	0.346797	0.476815	0.547627	0.508452	0.38289	0.200728	0.14386	0.226638	0.659712
0.266502	0.0944417	0.172289	0.393573	0.202214	0.218665	0.20993	0.243159	0.541721	0.80689	0.162493	0.0717734	0.344955	0.163828	0.414001	0.605549	0.185967	0.345499	0.417154	0.557349	0.52316	0.42454	0.401412	0.172628	0.172939	0.209761	0.530043
0.236263	0.0996204	0.15581	0.414095	0.171009	0.229944	0.243508	0.258303	0.571912	0.734286	0.167839	0.0842127	0.329489	0.16147	0.451279	0.658033	0.197551	0.308378	0.372934	0.573501	0.608836	0.546805	0.394141	0.171922	0.176045	0.214779	0.452972
0.301094	0.0920917	0.175062	0.351987	0.172566	0.221468	0.21168	0.231787	0.629495	0.77293	0.150268	0.0787384	0.332456	0.204018	0.622328	0.744004	0.190735	0.275005	0.367718	0.606075	0.50125	0.40565	0.401879	0.16737	0.159331	0.242626	0.525122
0.286582	0.10295	0.162659	0.367084	0.195892	0.248471	0.211595	0.22774	0.737634	0.734151	0.163553	0.0882094	0.306895	0.167701	0.421522	0.665968	0.189957	0.296526	0.388958	0.564241	0.567255	0.500028	0.411295	0.160394	0.170121	0.199454	0.520836
0.265487	0.113012	0.163376	0.342577	0.178273	0.213686	0.209321	0.240937	0.657139	0.77933	0.164089	0.0772663	0.366044	0.176677	0.388428	0.6063	0.187805	0.35066	0.411911	0.598689	0.502738	0.498187	0.464665	0.172484	0.174405	0.189728	0.51463
0.262202	0.091301	0.18949	0.376737	0.176428	0.221537	0.210421	0.239513	0.767216	0.74247	0.139787	0.0785004	0.357841	0.156444	0.377541	0.673401	0.210802	0.304889	0.38329	0.592639	0.487451	0.432132	0.421112	0.164645	0.17052	0.205483	0.476137
0.242414	0.0949505	0.180497	0.30983	0.182575	0.225324	0.266553	0.28655	0.56748	0.833489	0.148908	0.0897718	0.312002	0.162854	0.376044	0.662321	0.222911	0.327405	0.4012	0.553604	0.531403	0.438027	0.472635	0.170082	0.160304	0.249424	0.658911
0.286638	0.0995651	0.18029	0.368064	0.219502	0.215816	0.219177	0.248571	0.622394	0.758506	0.140124	0.0748724	0.318583	0.15705	0.396165	0.646851	0.183279	0.282075	0.359692	0.469034	0.571286	0.446981	0.407187	0.175198	0.166535	0.21786	0.488967
0.281025	0.0969076	0.19593	0.393609	0.19227	0.208752	0.22327	0.244291	0.564828	0.761289	0.150775	0.08322	0.324353	0.16264	0.439763	0.681729	0.22634	0.346009	0.449239	0.523608	0.481442	0.463999	0.407478	0.190669	0.149262	0.207042	0.496837
0.248126	0.0855747	0.162802	0.327431	0.190422	0.236238	0.206201	0.247559	0.596073	0.688727	0.146866	0.0796822	0.29768	0.1851	0.398217	0.779974	0.179183	0.413267	0.38815	0.529076	0.482996	0.433735	0.409264	0.185476	0.170193	0.201071	0.527242
0.262926	0.085507	0.163055	0.422643	0.19742	0.195292	0.247473	0.286944	0.561673	0.674374	0.146481	0.0784406	0.342182	0.177002	0.436649	0.609941	0.186097	0.305339	0.459277	0.52613	0.555633	0.441622	0.449803	0.183036	0.156596	0.195048	0.460715
0.272505	0.0963187	0.181608	0.341983	0.174894	0.268499	0.227865	0.247335	0.577373	0.70314	0.139279	0.0892946	0.304131	0.165057	0.399731	0.688881	0.185845	0.299587	0.361028	0.495637	0.516617	0.432631	0.451539	0.164299	0.156869	0.223842	0.53909
0.242825	0.0923581	0.165964	0.342039	0.175309	0.210415	0.201911	0.285307	0.734773	0.94124	0.143327	0.0783729	0.348635	0.163201	0.389614	0.69214	0.209434	0.294366	0.33621	0.550205	0.611322	0.519285	0.40217	0.170322	0.157943	0.193501	0.578728
0.216939	0.0924286	0.214319	0.394643	0.177076	0.197327	0.250763	0.280269	0.640917	0.795211	0.157736	0.0971059	0.342996	0.182368	0.499963	0.666378	0.17347	0.293579	0.437641	0.610345	0.486321	0.559497	0.402825	0.157759	0.181868	0.214996	0.519798
0.257829	0.0929873	0.1937	0.360634	0.177591	0.19196	0.214054	0.238382	0.56772	0.728476	0.148718	0.0789142	0.294952	0.158336	0.409918	0.68625	0.215819	0.349752	0.365173	0.546238	0.501571	0.488786	0.457459	0.176136	0.190109	0.207775	0.476057
0.239224	0.0955751	0.180012	0.401292	0.191109	0.233499	0.216712	0.254487	0.605074	0.686613	0.139453	0.0870558	0.334786	0.176943	0.404107	0.754587	0.190736	0.298581	0.373066	0.60005	0.523185	0.433975	0.443122	0.173852	0.155836	0.247499	0.428044
0.269305	0.0960048	0.164847	0.341094	0.169719	0.209749	0.215587	0.273206	0.650781	0.800007	0.135467	0.0904285	0.340747	0.173391	0.441	0.624734	0.223277	0.291437	0.42353	0.521433	0.512586	0.508578	0.481496	0.170817	0.156205	0.219541	0.631775
0.238983	0.0986823	0.174704	0.463734	0.176686	0.207919	0.190396	0.261823	0.590503	0.708676	0.138232	0.0819502	0.379887	0.188265	0.422616	0.609172	0.23044	0.32592	0.383424	0.548794	0.511169	0.49037	0.369617	0.168639	0.157349	0.200128	0.512687
0.321604	0.084581	0.172624	0.359358	0.180248	0.210227	0.211234	0.244084	0.601526	0.970588	0.163452	0.0912134	0.328122	0.146901	0.451555	0.630474	0.206393	0.312466	0.401967	0.622461	0.517841	0.456279	0.429901	0.161018	0.155006	0.237537	0.486284
0.258398	0.103157	0.207416	0.357541	0.196764	0.235315	0.222974	0.296829	0.566955	0.825264	0.146964	0.0850001	0.372211	0.170869	0.407944	0.629269	0.200383	0.348105	0.399203	0.533162	0.552212	0.441114	0.402657	0.176355	0.173397	0.248219	0.602468
0.283444	0.0903524	0.180296	0.352255	0.181102	0.192725	0.238866	0.262435	0.693347	0.824775	0.141951	0.0807361	0.310597	0.156281	0.414214	0.677674	0.186794	0.292515	0.341973	0.635512	0.494536	0.532277	0.391601	0.161497	0.145395	0.249771	0.497509
0.252396	0.0924753	0.170435	0.343019	0.175688	0.216194	0.223434	0.256661	0.609657	0.668434	0.141765	0.080336	0.331859	0.153	0.38174	0.670346	0.19001	0.297132	0.38796	0.486917	0.50526	0.526844	0.456957	0.175246	0.168881	0.206159	0.470541
0.273215	0.0809308	0.170116	0.331223	0.192342	0.207762	0.227365	0.239948	0.564435	0.788562	0.148315	0.0810166	0.319457	0.167809	0.385021	0.791629	0.225882	0.344796	0.37429	0.625639	0.577778	0.435928	0.348205	0.169895	0.171078	0.214848	0.46384
0.210145	0.0914804	0.174324	0.320622	0.182139	0.229014	0.23732	0.264917	0.665662	0.775926	0.142056	0.0881075	0.30926	0.160634	0.454801	0.747891	0.204959	0.300457	0.468012	0.492794	0.55171	0.476317	0.41198	0.166134	0.192741	0.225266	0.575684
0.254764	0.0927293	0.190632	0.383077	0.192955	0.255818	0.225483	0.309519	0.593764	0.705507	0.158004	0.0898334	0.421122	0.170004	0.432921	0.727591	0.217061	0.293048	0.392904	0.551091	0.620489	0.476109	0.35123	0.165401	0.163081	0.213922	0.467076
0.241209	0.0922819	0.16072	0.402999	0.168783	0.192759	0.183237	0.239085	0.552938	0.781033	0.182306	0.0952528	0.3043	0.165227	0.353727	0.861999	0.24387	0.279909	0.361433	0.575889	0.502419	0.427849	0.378841	0.164364	0.163926	0.204771	0.581841
0.220911	0.104039	0.168128	0.380831	0.225459	0.213537	0.208234	0.260462	0.63184	0.793222	0.142804	0.091985	0.3458	0.172001	0.40261	0.686282	0.188854	0.309415	0.39411	0.535068	0.511325	0.437902	0.382431	0.152764	0.182864	0.210344	0.560032
0.242256	0.084295	0.171773	0.344152	0.190654	0.234884	0.207208	0.237377	0.581765	0.835859	0.150145	0.0898131	0.316224	0.16234	0.379894	0.604497	0.19613	0.280614	0.378531	0.486968	0.507084	0.446669	0.42513	0.193185	0.185966	0.215843	0.489744
0.240593	0.0915104	0.177928	0.422615	0.171561	0.232215	0.200096	0.247863	0.588095	0.874355	0.159351	0.0850916	0.30779	0.165085	0.404352	0.713061	0.18424	0.32381	0.393021	0.534931	0.587236	0.415943	0.413728	0.205788	0.15097	0.217004	0.468372
0.258524	0.0937439	0.176596	0.322474	0.168565	0.248385	0.192097	0.270319	0.549543	0.740047	0.145011	0.0832836	0.386275	0.160043	0.410622	0.628542	0.203333	0.295301	0.407121	0.56268	0.492684	0.52586	0.392407	0.177144	0.183879	0.2197	0.677966
0.238104	0.0871326	0.198587	0.358858	0.180599	0.214239	0.218296	0.227095	0.539275	0.757771	0.137778	0.0845937	0.33018	0.196833	0.443925	0.659547	0.20727	0.342885	0.355557	0.623036	0.525145	0.506121	0.371769	0.173999	0.170703	0.232412	0.513664
0.257702	0.0941049	0.191764	0.341118	0.201856	0.235799	0.202583	0.255269	0.556356	0.73726	0.138863	0.0774151	0.348511	0.165453	0.430526	0.644118	0.205024	0.293954	0.349491	0.715327	0.520538	0.434653	0.379436	0.19194	0.150236	0.2385	0.555632
0.24231	0.0838116	0.183713	0.317195	0.203831	0.204052	0.203508	0.25275	0.562703	0.69318	0.123528	0.0838692	0.309253	0.156857	0.493421	0.682768	0.191928	0.283712	0.354936	0.574566	0.627757	0.417401	0.378514	0.164772	0.15023	0.230441	0.577
0.250819	0.0989965	0.181639	0.378185	0.171045	0.214018	0.239091	0.284074	0.589702	0.862094	0.147275	0.0957647	0.403656	0.158988	0.424371	0.62302	0.184748	0.301188	0.377988	0.543967	0.516404	0.418788	0.373762	0.162942	0.153084	0.212623	0.478119
0.246982	0.089523	0.158782	0.351759	0.190951	0.213809	0.21952	0.246931	0.631821	0.761206	0.169946	0.0876893	0.316788	0.171145	0.378222	0.716566	0.181849	0.306287	0.426167	0.715346	0.50182	0.459128	0.389467	0.164972	0.159629	0.23147	0.616701
0.247859	0.112785	0.164767	0.426671	0.218023	0.20923	0.211978	0.257555	0.533453	0.74059	0.153391	0.0838978	0.296104	0.162959	0.386389	0.648174	0.204305	0.372312	0.40055	0.600943	0.568869	0.414483	0.408958	0.213281	0.166991	0.246192	0.489218
0.268705	0.0915085	0.177823	0.392262	0.179581	0.216177	0.266335	0.264714	0.561524	0.78204	0.14044	0.0844069	0.327173	0.14934	0.473446	0.660966	0.233102	0.337699	0.33307	0.565511	0.518861	0.38877	0.372882	0.167742	0.16633	0.224024	0.595873
0.242436	0.0821848	0.172591	0.447579	0.197725	0.237246	0.273506	0.249627	0.677192	0.836492	0.14662	0.0849458	0.328713	0.152009	0.41887	0.634806	0.198014	0.314705	0.374899	0.635793	0.530059	0.443074	0.398362	0.177984	0.145707	0.21472	0.554098
0.259096	0.101297	0.167704	0.373763	0.166396	0.204981	0.240945	0.261913	0.576089	0.996802	0.145367	0.0985567	0.359998	0.16217	0.353107	0.823134	0.183005	0.275703	0.380905	0.624358	0.532238	0.534348	0.501113	0.176131	0.166629	0.226274	0.552717
0.246672	0.0960595	0.174115	0.344873	0.162388	0.212827	0.203568	0.241327	0.653602	0.777821	0.163345	0.0898851	0.316611	0.164562	0.341092	0.601922	0.175185	0.333598	0.412888	0.537201	0.617195	0.472856	0.413021	0.164222	0.151847	0.226177	0.522078
0.230254	0.0864569	0.166264	0.383528	0.185242	0.2674	0.213924	0.256758	0.54711	0.656015	0.15023	0.0788628	0.398313	0.159052	0.400627	0.740135	0.194243	0.337476	0.351203	0.540084	0.514052	0.451818	0.371078	0.22097	0.153702	0.216305	0.484779
0.322118	0.098655	0.164863	0.345557	0.171679	0.222109	0.283112	0.224211	0.624254	0.821323	0.144527	0.0976105	0.348319	0.152319	0.413389	0.596769	0.224802	0.299114	0.346185	0.696214	0.547281	0.593664	0.448697	0.162953	0.180271	0.205258	0.514774
0.252971	0.0947774	0.166321	0.371836	0.175927	0.196812	0.197786	0.26861	0.528048	0.780818	0.134333	0.0861718	0.321832	0.15167	0.394333	0.667844	0.240589	0.300704	0.370295	0.533837	0.501255	0.457959	0.387896	0.167332	0.171984	0.22035	0.467394
0.273107	0.0842765	0.184098	0.396617	0.174871	0.216104	0.198211	0.263851	0.592626	0.807808	0.136936	0.084998	0.356108	0.159605	0.392731	0.711844	0.199766	0.311389	0.403616	0.566072	0.527427	0.461694	0.457132	0.206237	0.18203	0.220961	0.475216
0.262562	0.0833687	0.171267	0.364009	0.175523	0.212688	0.216461	0.290214	0.570092	0.737599	0.161235	0.0799746	0.326407	0.163602	0.425799	0.644702	0.186157	0.306808	0.423221	0.511175	0.512791	0.439411	0.390506	0.164168	0.164498	0.230927	0.477566
0.248615	0.0940074	0.168904	0.370662	0.205939	0.215099	0.205549	0.280753	0.675475	0.739055	0.144828	0.0985634	0.320298	0.159079	0.456408	0.600897	0.200002	0.331061	0.312961	0.499673	0.498336	0.431827	0.41924	0.154499	0.180542	0.2239	0.544598
0.313271	0.0977199	0.165457	0.425368	0.168402	0.195738	0.22356	0.26721	0.549683	0.788523	0.132765	0.0862488	0.315933	0.160888	0.429774	0.693608	0.188059	0.32043	0.381397	0.500952	0.540522	0.412256	0.389632	0.16043	0.184034	0.217401	0.503595
0.281867	0.0932647	0.206691	0.477635	0.182123	0.201759	0.255286	0.249451	0.559518	0.847054	0.150892	0.0849785	0.320861	0.157462	0.399873	0.626576	0.182375	0.347261	0.360604	0.477852	0.554409	0.475462	0.44995	0.191501	0.15839	0.205523	0.641485
0.260039	0.103457	0.158541	0.338139	0.194988	0.201001	0.23399	0.312535	0.558016	0.83483	0.134168	0.0881436	0.345458	0.157764	0.423675	0.605444	0.18659	0.275454	0.411966	0.591052	0.480011	0.389355	0.406075	0.18356	0.178847	0.221399	0.506851
0.275592	0.0895775	0.204551	0.32819	0.170584	0.211245	0.223294	0.23978	0.540819	0.690903	0.148165	0.0823523	0.341646	0.177623	0.37565	0.733149	0.186057	0.301094	0.387444	0.574161	0.522426	0.500006	0.385739	0.186478	0.183468	0.209903	0.480279
0.257136	0.120123	0.168195	0.38482	0.164772	0.21669	0.21042	0.335737	0.622525	0.802283	0.13695	0.08064	0.311081	0.185885	0.345352	0.594096	0.220024	0.328744	0.368093	0.559342	0.584917	0.368216	0.39419	0.165066	0.148085	0.23106	0.52943
0.256646	0.0849084	0.161327	0.426119	0.169175	0.219787	0.244977	0.25008	0.635227	0.727206	0.14124	0.0800858	0.328453	0.175058	0.369243	0.615675	0.209416	0.32052	0.366559	0.556023	0.632503	0.464246	0.379523	0.195286	0.161747	0.235962	0.512051
0.242672	0.0867668	0.186089	0.425338	0.175244	0.242491	0.231566	0.276992	0.541581	0.698628	0.168709	0.0852309	0.322266	0.157143	0.504941	0.657866	0.207371	0.309663	0.376455	0.769037	0.585016	0.503699	0.389901	0.174743	0.165773	0.236189	0.498669
0.251604	0.0975882	0.165361	0.366853	0.246091	0.207149	0.215976	0.241283	0.583435	0.89759	0.139136	0.0793888	0.368219	0.170398	0.41147	0.640482	0.191266	0.307455	0.366463	0.590153	0.624527	0.456762	0.404606	0.169875	0.149356	0.218787	0.536118
0.247048	0.0902767	0.161722	0.40745	0.170285	0.227721	0.221342	0.267932	0.519883	0.622094	0.128071	0.0874957	0.386968	0.166557	0.378857	0.67695	0.196026	0.342031	0.423627	0.535306	0.613322	0.480847	0.378917	0.201667	0.157758	0.237905	0.473901
0.273447	0.0998027	0.173127	0.336577	0.178542	0.241012	0.222462	0.283439	0.61413	0.711497	0.169916	0.0970164	0.32178	0.170252	0.361998	0.60106	0.206463	0.313064	0.376114	0.494834	0.504695	0.503019	0.424138	0.167884	0.191379	0.218725	0.541405
0.243223	0.0885365	0.172123	0.338552	0.168758	0.212411	0.22831	0.242236	0.536792	0.765771	0.135489	0.0758193	0.328173	0.166942	0.39414	0.625755	0.200021	0.329066	0.338568	0.544519	0.56186	0.442508	0.42614	0.191872	0.160585	0.189435	0.504927
0.24442	0.0873523	0.172181	0.34971	0.180722	0.209754	0.200959	0.246533	0.488754	0.720385	0.147052	0.0793653	0.29438	0.162306	0.378617	0.614289	0.218566	0.30443	0.390372	0.625385	0.547757	0.455019	0.454097	0.163641	0.164309	0.226564	0.511885
0.273924	0.0832745	0.182532	0.374617	0.173759	0.238484	0.2385	0.274613	0.626799	0.961499	0.157948	0.0974999	0.341255	0.190801	0.40401	0.657568	0.208966	0.302214	0.458227	0.569688	0.513517	0.477482	0.5111	0.154472	0.180925	0.20287	0.497847
0.218264	0.0930267	0.183443	0.394082	0.199576	0.225045	0.2441	0.265828	0.56664	0.720466	0.163602	0.0819556	0.340337	0.176997	0.382401	0.732699	0.265793	0.371372	0.39421	0.577874	0.528406	0.459175	0.375199	0.155741	0.167109	0.20883	0.608253
0.273213	0.0960381	0.170561	0.357851	0.175029	0.207383	0.247997	0.294688	0.590353	0.790533	0.142928	0.0831836	0.327011	0.173122	0.387507	0.665112	0.203726	0.317011	0.43967	0.58891	0.571278	0.463534	0.377582	0.203408	0.162898	0.25332	0.478092
0.237353	0.108891	0.162896	0.380769	0.195855	0.207672	0.210057	0.274926	0.525005	0.726322	0.144407	0.102722	0.353832	0.148926	0.400817	0.673879	0.221269	0.269687	0.377272	0.607879	0.530978	0.442752	0.386971	0.18718	0.150767	0.235882	0.51174
0.256088	0.0899983	0.175235	0.392794	0.173895	0.204472	0.225706	0.247753	0.574147	0.757264	0.148988	0.088533	0.308234	0.209082	0.438017	0.575697	0.219791	0.363065	0.353577	0.571598	0.475707	0.457642	0.394462	0.167141	0.155081	0.207036	0.555134
0.246218	0.0929949	0.186302	0.385992	0.210234	0.20584	0.199872	0.250324	0.526523	0.938109	0.144719	0.0747551	0.318315	0.163487	0.414777	0.768874	0.198681	0.303578	0.335859	0.590286	0.639825	0.502405	0.543381	0.167037	0.162646	0.238034	0.505949
0.223304	0.0873302	0.172274	0.397739	0.183015	0.216363	0.208749	0.252561	0.654871	0.805749	0.139032	0.0851604	0.355214	0.185834	0.46042	0.833113	0.186807	0.325674	0.362833	0.548	0.546734	0.463539	0.392226	0.167925	0.18805	0.206065	0.573007
0.26737	0.0992659	0.173746	0.333561	0.224519	0.240045	0.188592	0.307886	0.508251	0.720935	0.170874	0.0858915	0.344424	0.15301	0.436306	0.661973	0.197231	0.293361	0.380179	0.506645	0.467529	0.440833	0.376911	0.180213	0.169749	0.211908	0.554021
0.282483	0.0992525	0.157251	0.355679	0.170187	0.206848	0.252209	0.243567	0.739914	0.73997	0.131751	0.0787334	0.404875	0.155984	0.468446	0.696171	0.22491	0.308001	0.451278	0.483933	0.503119	0.492446	0.478048	0.154159	0.170912	0.240191	0.631735
0.262299	0.0881784	0.18036	0.363204	0.200635	0.209657	0.216921	0.255736	0.534932	0.692054	0.130368	0.0917309	0.298494	0.191667	0.386223	0.718205	0.208937	0.29183	0.367518	0.630457	0.530953	0.459332	0.393054	0.161115	0.14136	0.192506	0.521636
0.227982	0.085725	0.165155	0.361764	0.182394	0.227523	0.20138	0.242118	0.608422	0.743663	0.173882	0.0877425	0.372684	0.156308	0.424571	0.661246	0.187505	0.281586	0.36239	0.506391	0.567984	0.426463	0.407304	0.187144	0.14503	0.214607	0.547853
0.238576	0.0829548	0.172407	0.346119	0.17192	0.214957	0.245326	0.24695	0.584669	0.675913	0.149741	0.0835573	0.370341	0.161621	0.476488	0.649363	0.205344	0.350297	0.326917	0.592136	0.502823	0.455828	0.494083	0.166168	0.171785	0.231712	0.531419
0.2662	0.0781362	0.187376	0.400369	0.183957	0.242335	0.237404	0.233363	0.577034	0.80524	0.138934	0.0921964	0.36519	0.155575	0.356389	0.797138	0.192541	0.290591	0.378619	0.591718	0.55032	0.430388	0.423452	0.184358	0.143002	0.235629	0.549137
0.249649	0.0935247	0.180974	0.406075	0.151994	0.196745	0.201384	0.233825	0.605919	0.714198	0.158271	0.0855679	0.323095	0.15314	0.402414	0.55995	0.219845	0.303371	0.370334	0.518991	0.562168	0.50528	0.405718	0.192801	0.151205	0.21102	0.513238
0.284339	0.0831162	0.160553	0.348139	0.171369	0.217246	0.229621	0.260095	0.591119	0.644379	0.139991	0.0892122	0.329809	0.160889	0.391174	0.715411	0.201306	0.289506	0.395388	0.622371	0.569743	0.404792	0.432183	0.174493	0.164059	0.213402	0.569767
0.299562	0.098703	0.166423	0.409677	0.181048	0.237217	0.226059	0.257152	0.608081	0.681101	0.121252	0.080033	0.360939	0.170653	0.395737	0.649923	0.197489	0.30578	0.347174	0.558578	0.528842	0.43752	0.349422	0.167187	0.161629	0.238209	0.626263
0.310758	0.0902288	0.185876	0.367354	0.175665	0.214997	0.200388	0.25277	0.577886	0.733508	0.132727	0.0850625	0.342297	0.166912	0.414783	0.766638	0.229807	0.30084	0.399386	0.661965	0.553314	0.488508	0.430872	0.179618	0.161633	0.216952	0.467617
0.244464	0.0855916	0.177048	0.351745	0.192728	0.243161	0.200458	0.239234	0.545582	0.674148	0.170745	0.0747559	0.338533	0.186538	0.37521	0.664952	0.184873	0.317273	0.429913	0.51415	0.498342	0.446041	0.435196	0.166693	0.135886	0.236335	0.469648
0.29975	0.0969385	0.174872	0.326744	0.186581	0.231431	0.219737	0.243922	0.596698	0.747689	0.150886	0.0786266	0.361448	0.171124	0.385917	0.668878	0.197046	0.306293	0.367008	0.491528	0.535915	0.475811	0.414635	0.186769	0.173056	0.196172	0.52171
0.35926	0.104691	0.182197	0.333625	0.175658	0.230458	0.215815	0.2324	0.536568	0.876041	0.137161	0.0863829	0.341934	0.153128	0.38984	0.628095	0.223358	0.292872	0.392538	0.531358	0.501448	0.4766	0.456427	0.171317	0.1521	0.237804	0.539371
0.26599	0.0935768	0.166908	0.328344	0.171838	0.231024	0.205625	0.247451	0.569694	0.731078	0.144298	0.0683322	0.376449	0.158079	0.426792	0.685094	0.194313	0.296323	0.38131	0.481759	0.520003	0.52278	0.388966	0.180123	0.154205	0.222195	0.49796
0.244846	0.0949641	0.202762	0.325589	0.168457	0.250304	0.262011	0.233285	0.622524	0.733658	0.135921	0.0814482	0.354765	0.176115	0.428487	0.691945	0.240253	0.308632	0.365145	0.605494	0.526946	0.463549	0.421654	0.215504	0.144098	0.229897	0.538585
0.277407	0.092366	0.201526	0.428911	0.175117	0.192749	0.207813	0.261015	0.672226	0.802793	0.151237	0.073086	0.357691	0.214002	0.373106	0.770744	0.189593	0.294191	0.40151	0.490086	0.516571	0.454218	0.466254	0.175328	0.153654	0.2198	0.551899
0.283174	0.0982465	0.192971	0.347426	0.165491	0.218149	0.211604	0.266019	0.628922	0.715016	0.135705	0.0823302	0.352939	0.200207	0.416624	0.705088	0.215081	0.309001	0.361831	0.517185	0.52183	0.468296	0.429442	0.166486	0.163875	0.286385	0.50904
0.282907	0.108531	0.160331	0.396787	0.198728	0.220279	0.193596	0.222421	0.545335	0.714834	0.143458	0.0822727	0.297341	0.160384	0.393862	0.755571	0.204552	0.304239	0.379283	0.566511	0.444909	0.494209	0.428619	0.163746	0.147112	0.216658	0.486007
0.246044	0.0872349	0.198409	0.343151	0.196562	0.212918	0.206799	0.258538	0.529902	0.793861	0.134681	0.0807573	0.355006	0.156745	0.476196	0.644795	0.223797	0.327816	0.361665	0.589042	0.608924	0.498115	0.464815	0.194601	0.178035	0.292501	0.527547
0.264301	0.0820207	0.181334	0.376001	0.183208	0.198413	0.198419	0.242171	0.588739	0.734267	0.149858	0.0842704	0.383631	0.163586	0.492911	0.654109	0.196792	0.313626	0.397693	0.549942	0.526883	0.424929	0.455454	0.16959	0.188138	0.227924	0.492277
0.246411	0.121876	0.174126	0.351927	0.19525	0.195245	0.238122	0.25414	0.56622	0.799984	0.147235	0.0821422	0.32285	0.154207	0.474703	0.668479	0.184995	0.313949	0.425837	0.56858	0.625437	0.451525	0.463386	0.172136	0.177371	0.208683	0.615352
0.280116	0.0836851	0.161697	0.344279	0.179708	0.209246	0.202976	0.241179	0.552053	0.814476	0.14509	0.0826151	0.382966	0.162765	0.411234	0.695382	0.183935	0.332703	0.402867	0.571648	0.598728	0.476545	0.449433	0.177066	0.168574	0.216716	0.531549
0.284632	0.104873	0.178897	0.350432	0.184777	0.223482	0.19212	0.297252	0.656998	0.683078	0.146653	0.0699204	0.320989	0.172319	0.388745	0.642817	0.203998	0.331312	0.372707	0.603933	0.550573	0.488667	0.440896	0.190735	0.160703	0.213566	0.516913
0.237298	0.0962444	0.176621	0.366951	0.193709	0.239153	0.214521	0.246679	0.62001	0.704796	0.132561	0.0921926	0.350262	0.155043	0.439112	0.676685	0.177506	0.308047	0.369203	0.563087	0.531808	0.550031	0.341721	0.159543	0.166375	0.218306	0.489834
0.28021	0.0931051	0.18813	0.349739	0.180813	0.200177	0.226968	0.312258	0.616394	0.883142	0.164625	0.111891	0.293264	0.166243	0.461909	0.652754	0.206068	0.31814	0.369567	0.515163	0.544891	0.543296	0.416343	0.181564	0.138369	0.234186	0.472489
0.242902	0.106206	0.193176	0.377578	0.168766	0.202594	0.255385	0.241365	0.495069	0.638553	0.133803	0.0943343	0.34663	0.169235	0.437619	0.664595	0.204588	0.365903	0.434776	0.555841	0.52772	0.482338	0.407641	0.158448	0.159915	0.231782	0.52865
0.327898	0.0902301	0.182982	0.348135	0.240807	0.266585	0.228758	0.260368	0.623747	0.766753	0.141914	0.0744495	0.324001	0.173335	0.459821	0.701695	0.20527	0.3374	0.399151	0.613623	0.51273	0.591226	0.364207	0.173459	0.162842	0.19865	0.454029
0.227168	0.0985457	0.173216	0.385894	0.165931	0.197903	0.214403	0.247439	0.574335	0.768779	0.139517	0.0909405	0.342425	0.158067	0.376093	0.788431	0.190105	0.301286	0.337358	0.575037	0.517505	0.515456	0.394921	0.190731	0.151127	0.186002	0.641214
0.238894	0.0869948	0.18918	0.390507	0.180716	0.195112	0.217537	0.261327	0.582459	0.9138	0.175196	0.080845	0.317255	0.15257	0.42773	0.719639	0.187658	0.320939	0.426029	0.577752	0.556785	0.412332	0.406925	0.188934	0.176029	0.183154	0.51311
0.243878	0.0877782	0.193426	0.386397	0.168548	0.224464	0.204624	0.300401	0.561774	0.812936	0.144572	0.0895174	0.321622	0.16458	0.398053	0.785092	0.186326	0.351336	0.356737	0.633554	0.482575	0.469238	0.373477	0.16625	0.158842	0.227209	0.468236
0.281447	0.0894219	0.161946	0.353223	0.176845	0.24833	0.204691	0.253729	0.633171	0.721641	0.157201	0.0803983	0.297989	0.159908	0.470938	0.630274	0.225845	0.324785	0.362134	0.677504	0.618471	0.500102	0.337694	0.162627	0.166631	0.207077	0.462658
0.2333	0.0857162	0.168112	0.371168	0.230297	0.204592	0.209893	0.223082	0.652645	0.760636	0.136725	0.0862178	0.360117	0.160948	0.4588	0.709958	0.172275	0.302845	0.374007	0.499196	0.4697	0.493749	0.412679	0.163959	0.173872	0.202626	0.465114
0.252516	0.0800923	0.184789	0.381268	0.200005	0.193574	0.2338	0.246264	0.590195	0.903868	0.167545	0.09499	0.323793	0.175875	0.385296	0.792887	0.178283	0.37642	0.389415	0.525508	0.562888	0.414615	0.377273	0.148224	0.155253	0.21638	0.46467
0.237379	0.0969347	0.202651	0.322179	0.162688	0.212004	0.222297	0.262419	0.659418	0.699107	0.132847	0.0944939	0.325967	0.189141	0.415568	0.64948	0.228338	0.28594	0.44753	0.587012	0.520822	0.438063	0.459309	0.162782	0.175758	0.236627	0.54629
0.242759	0.096231	0.20027	0.375984	0.176572	0.196588	0.217052	0.257295	0.563536	0.741173	0.151843	0.0836706	0.32834	0.143111	0.410205	0.674875	0.207142	0.329008	0.331403	0.519077	0.517653	0.452879	0.394402	0.17079	0.197935	0.283015	0.516957
0.229372	0.0864764	0.167033	0.359606	0.174828	0.205119	0.217938	0.294992	0.575577	0.66465	0.154564	0.0819051	0.36947	0.183724	0.435464	0.789524	0.200065	0.341748	0.356264	0.605869	0.526814	0.511712	0.396368	0.166159	0.170753	0.248654	0.451612
0.251939	0.081234	0.195351	0.353065	0.215947	0.194857	0.231894	0.252306	0.619781	0.851041	0.170242	0.0932363	0.301703	0.171566	0.460686	0.595799	0.205204	0.302962	0.329006	0.534268	0.538455	0.456763	0.458782	0.160632	0.161052	0.207069	0.485896
0.243902	0.10971	0.1612	0.354137	0.213255	0.241506	0.21588	0.239143	0.643114	0.706506	0.150704	0.0782659	0.325421	0.178717	0.452368	0.672331	0.197865	0.312202	0.33461	0.683084	0.536278	0.472472	0.373071	0.169952	0.1639	0.281731	0.535377
0.265597	0.0832176	0.16367	0.40153	0.195747	0.203944	0.197985	0.291526	0.599773	0.770909	0.132884	0.073588	0.325169	0.163613	0.398614	0.752391	0.187678	0.315259	0.394069	0.500834	0.594329	0.396415	0.379376	0.166749	0.177981	0.200659	0.517621
0.236463	0.0885634	0.195295	0.418168	0.213959	0.198376	0.211069	0.274354	0.645216	0.821777	0.139011	0.0872821	0.356527	0.147673	0.434843	0.700636	0.206805	0.309782	0.394495	0.551497	0.520099	0.44421	0.450102	0.160281	0.151473	0.195766	0.53822
0.262696	0.0947181	0.172394	0.356765	0.179459	0.202638	0.236288	0.323802	0.669009	0.762861	0.147652	0.0847583	0.300167	0.173849	0.394531	0.66158	0.205462	0.316382	0.372233	0.677996	0.504282	0.458978	0.402546	0.17603	0.155647	0.218734	0.483159
0.253576	0.0962519	0.182503	0.30449	0.186493	0.20843	0.202965	0.23891	0.530205	0.75464	0.141578	0.075227	0.327431	0.183351	0.389417	0.634543	0.244991	0.346214	0.407923	0.522141	0.491456	0.480619	0.426343	0.168112	0.156796	0.194648	0.529789
0.252533	0.0802565	0.164293	0.356925	0.190677	0.21146	0.197919	0.260578	0.57596	0.778036	0.135149	0.0917563	0.294801	0.166632	0.41339	0.68336	0.209163	0.305698	0.398303	0.583742	0.539128	0.455552	0.400991	0.163811	0.183576	0.205944	0.610883
0.250575	0.0969833	0.187072	0.365381	0.159108	0.222935	0.255782	0.230371	0.55164	0.716066	0.135232	0.0794324	0.317827	0.171996	0.420087	0.64136	0.183381	0.323223	0.405386	0.713947	0.497379	0.377704	0.401462	0.159762	0.170146	0.210311	0.523581
0.239467	0.0944062	0.181456	0.429672	0.173974	0.208074	0.221973	0.252283	0.618347	0.744412	0.160051	0.100827	0.367757	0.215763	0.393093	0.619924	0.206988	0.289159	0.4307	0.520942	0.522434	0.439921	0.437751	0.202775	0.169379	0.204048	0.557266
0.253856	0.0921772	0.170375	0.386434	0.179776	0.20514	0.210302	0.250056	0.661138	0.78323	0.140351	0.0795058	0.329476	0.181992	0.389299	0.621037	0.189903	0.302197	0.342991	0.585005	0.580485	0.464553	0.380179	0.155302	0.14712	0.216748	0.525071
0.286982	0.0969875	0.189692	0.368804	0.177554	0.236361	0.226399	0.23009	0.644493	0.812123	0.127779	0.0769131	0.337358	0.152209	0.389089	0.677168	0.22122	0.311923	0.408251	0.591088	0.527927	0.477358	0.374469	0.16572	0.151285	0.202602	0.561504
0.254511	0.0864937	0.164215	0.363275	0.196214	0.22787	0.209099	0.240643	0.767364	0.904455	0.152516	0.0839993	0.385715	0.226392	0.394824	0.716124	0.217923	0.293927	0.370223	0.552118	0.490707	0.385273	0.403778	0.180773	0.172979	0.230659	0.561084
0.28582	0.0986997	0.185574	0.36617	0.186715	0.236454	0.265346	0.305112	0.564607	0.729723	0.136127	0.0793459	0.318554	0.156477	0.492948	0.694148	0.186187	0.378363	0.348618	0.57879	0.538128	0.543518	0.371275	0.163114	0.167814	0.21367	0.478406
0.266871	0.085807	0.208974	0.375283	0.169958	0.245452	0.246125	0.248945	0.644536	0.75246	0.145139	0.0763741	0.32454	0.184978	0.404793	0.610635	0.176791	0.341642	0.393918	0.660502	0.530069	0.446429	0.413674	0.194923	0.161405	0.246787	0.563098
0.253222	0.0871758	0.188639	0.369781	0.186741	0.231301	0.259742	0.269117	0.578978	0.82531	0.169227	0.0876055	0.291796	0.164475	0.395439	0.662103	0.196187	0.297025	0.41691	0.671598	0.547826	0.491194	0.482644	0.177794	0.17693	0.21474	0.482664
0.284718	0.0872466	0.160671	0.337328	0.181314	0.231104	0.20365	0.239054	0.598174	0.759137	0.135698	0.0973955	0.301606	0.170216	0.427368	0.715461	0.223032	0.30707	0.44781	0.497865	0.575547	0.451469	0.379245	0.187628	0.189265	0.194985	0.519927
0.240896	0.101063	0.18663	0.353734	0.180736	0.216685	0.225615	0.294003	0.5338	0.790016	0.152833	0.0773334	0.336672	0.173485	0.4038	0.673554	0.198021	0.317084	0.375771	0.575905	0.49904	0.500987	0.411891	0.208948	0.16269	0.201891	0.518702
0.278236	0.108466	0.186734	0.37721	0.18545	0.198361	0.220463	0.242588	0.544115	0.727263	0.149782	0.0811621	0.306053	0.176339	0.41115	0.668081	0.220789	0.313152	0.447865	0.474982	0.539141	0.478277	0.429795	0.195116	0.146866	0.261006	0.449258
0.24868	0.0902951	0.163481	0.422827	0.178341	0.221421	0.20655	0.249906	0.602849	0.927472	0.165364	0.0784928	0.327137	0.174554	0.44306	0.674873	0.226246	0.329525	0.380105	0.591384	0.544451	0.525011	0.410614	0.178256	0.141933	0.222765	0.499515
0.231169	0.0953288	0.177589	0.379529	0.171765	0.207914	0.230826	0.237857	0.547452	0.756867	0.137237	0.0769649	0.32137	0.169136	0.408172	0.692196	0.216465	0.312542	0.397961	0.544057	0.640771	0.468709	0.43006	0.173408	0.152669	0.227083	0.558676
0.230449	0.0968136	0.18969	0.357158	0.173535	0.207712	0.218345	0.284329	0.746789	0.776966	0.142077	0.0868427	0.326454	0.156637	0.486507	0.669743	0.182151	0.33516	0.368272	0.613513	0.552992	0.477446	0.37127	0.172795	0.173723	0.228096	0.507109
0.247413	0.0944514	0.179263	0.357109	0.182205	0.196716	0.202867	0.247179	0.516313	0.718405	0.149446	0.0948916	0.306867	0.161006	0.424507	0.728848	0.188262	0.31363	0.377113	0.490203	0.497737	0.43452	0.417214	0.165393	0.168736	0.220171	0.581027
0.28198	0.0842589	0.162332	0.369473	0.165736	0.199251	0.202732	0.266142	0.553947	0.831617	0.151364	0.0845289	0.312621	0.169538	0.427318	0.641478	0.181096	0.314069	0.407785	0.511646	0.496132	0.430607	0.3922	0.186583	0.156037	0.22355	0.504221
0.272532	0.0850403	0.201196	0.380959	0.20012	0.234854	0.239196	0.22569	0.606558	0.824977	0.151923	0.0795055	0.325489	0.149877	0.385316	0.685109	0.203226	0.325024	0.362932	0.532324	0.476919	0.479781	0.378243	0.163624	0.161457	0.234207	0.515457
0.339095	0.0959054	0.203512	0.350587	0.196496	0.203918	0.201998	0.278727	0.580587	0.849651	0.138215	0.0791478	0.343259	0.1748	0.394886	0.629096	0.183073	0.333291	0.371605	0.52374	0.516579	0.437205	0.467433	0.194888	0.154925	0.200908	0.519957
0.245688	0.0958259	0.177657	0.334161	0.181407	0.196065	0.213802	0.250917	0.647232	0.746238	0.144824	0.0814242	0.355993	0.154973	0.415183	0.732342	0.176093	0.300632	0.371408	0.553426	0.528051	0.427757	0.375361	0.17878	0.180025	0.220915	0.482718
0.274655	0.0823436	0.181239	0.392157	0.165971	0.202776	0.225116	0.26328	0.592048	0.870519	0.135114	0.0862883	0.306901	0.175208	0.445906	0.68181	0.211407	0.316889	0.368865	0.561734	0.519995	0.433883	0.352277	0.177357	0.184199	0.210921	0.518839
0.250539	0.101827	0.184125	0.383706	0.181544	0.206088	0.228409	0.242641	0.640644	0.904377	0.149881	0.0788718	0.34448	0.171214	0.396092	0.692575	0.222842	0.320257	0.362074	0.560909	0.526867	0.493208	0.383512	0.15894	0.164755	0.209823	0.602791
0.296949	0.0997324	0.202074	0.386577	0.169979	0.238615	0.228164	0.290109	0.57477	0.751345	0.132797	0.0817478	0.302217	0.143287	0.450529	0.68646	0.208707	0.318316	0.342231	0.487656	0.503467	0.480046	0.503368	0.182745	0.1739	0.198684	0.484911
0.268799	0.0950631	0.1735	0.32886	0.177081	0.331189	0.210931	0.262226	0.562962	0.74301	0.129485	0.0876724	0.330474	0.161656	0.393648	0.648302	0.222594	0.286018	0.412409	0.559451	0.559655	0.451083	0.448211	0.168374	0.162809	0.214947	0.492475
0.260334	0.0862489	0.184974	0.343824	0.201889	0.194864	0.232619	0.231332	0.552583	0.758913	0.141496	0.0813757	0.345676	0.146071	0.355755	0.678156	0.242222	0.288144	0.381701	0.506868	0.553191	0.369942	0.425003	0.158973	0.171331	0.222738	0.644347
0.266548	0.0927462	0.196042	0.382114	0.170533	0.206308	0.21564	0.28541	0.592373	0.903193	0.143441	0.0916964	0.356567	0.212916	0.411412	0.56826	0.169883	0.305057	0.344129	0.582593	0.537873	0.481342	0.373254	0.177628	0.160619	0.195705	0.553844
0.302938	0.0925729	0.18131	0.354004	0.155434	0.210868	0.204577	0.267357	0.576841	0.749396	0.158231	0.0859948	0.301433	0.166132	0.433303	0.596521	0.198478	0.378464	0.375746	0.507008	0.536599	0.482264	0.333974	0.179716	0.151607	0.201108	0.483556
0.263103	0.0960739	0.188921	0.449628	0.207472	0.242942	0.258271	0.292166	0.577076	0.762684	0.134603	0.0830552	0.458926	0.165142	0.376106	0.648055	0.23088	0.285611	0.363074	0.480854	0.582018	0.515832	0.428885	0.162509	0.178758	0.212006	0.542529
0.26937	0.083095	0.174188	0.371815	0.182858	0.192412	0.219269	0.283953	0.559815	0.784631	0.171249	0.0836123	0.335438	0.17126	0.405918	0.69047	0.191831	0.296331	0.34695	0.562159	0.501728	0.466993	0.379357	0.183284	0.174217	0.205015	0.520256
0.240725	0.0936767	0.176772	0.335416	0.182764	0.19317	0.218854	0.289919	0.519268	0.702686	0.161376	0.0861479	0.293154	0.177926	0.37246	0.624159	0.173372	0.319071	0.356662	0.579423	0.580792	0.519172	0.416668	0.165726	0.165193	0.228887	0.45176
0.24277	0.0973224	0.152804	0.414415	0.201708	0.230576	0.210643	0.252909	0.584506	0.785792	0.15622	0.0900839	0.343746	0.148722	0.392041	0.665731	0.238285	0.361519	0.495725	0.535069	0.511538	0.44893	0.426198	0.171608	0.150311	0.22417	0.521247
0.279394	0.103484	0.174889	0.393124	0.172227	0.219457	0.215053	0.262285	0.628591	0.826769	0.130614	0.0961974	0.359641	0.159882	0.469002	0.731282	0.183976	0.293572	0.352785	0.549445	0.604173	0.453785	0.381419	0.162711	0.175817	0.200874	0.477753
0.244358	0.0879115	0.172804	0.405132	0.177489	0.248238	0.201916	0.235246	0.59025	0.791902	0.145866	0.0890508	0.370085	0.178917	0.412471	0.651019	0.196187	0.324647	0.371077	0.523136	0.521641	0.449648	0.459638	0.220618	0.167604	0.227211	0.498722
0.255944	0.0869567	0.192437	0.341641	0.176565	0.206245	0.231658	0.276215	0.53872	0.787759	0.154541	0.0811031	0.341857	0.165309	0.442876	0.705177	0.192489	0.297776	0.350379	0.532023	0.553966	0.490068	0.437881	0.174858	0.1828	0.244659	0.507957
0.258923	0.0985422	0.171385	0.358711	0.174426	0.275926	0.226971	0.235021	0.577853	0.81589	0.16926	0.0838878	0.339221	0.170337	0.425218	0.694824	0.209923	0.316583	0.354195	0.562137	0.524245	0.468451	0.403623	0.199404	0.181061	0.198104	0.589194
0.253935	0.0865713	0.156403	0.345906	0.190604	0.28078	0.230469	0.257942	0.582783	0.898582	0.15342	0.0760787	0.3062	0.160316	0.402346	0.671933	0.223484	0.376494	0.357965	0.516983	0.508272	0.464584	0.394254	0.168962	0.147912	0.21021	0.434547
0.244019	0.0992512	0.149806	0.342626	0.170275	0.209742	0.238588	0.277999	0.624308	0.8004	0.160043	0.0844499	0.343382	0.159802	0.443644	0.6683	0.182669	0.314033	0.339805	0.568698	0.524349	0.42053	0.454325	0.176313	0.16086	0.271706	0.485815
0.277212	0.0857991	0.156827	0.402446	0.182932	0.204489	0.204344	0.273256	0.583932	0.684472	0.142643	0.108661	0.336743	0.171734	0.431675	0.738996	0.195596	0.307923	0.461494	0.566366	0.600094	0.499414	0.454488	0.166359	0.172456	0.221456	0.501554
0.281161	0.0841736	0.171423	0.36836	0.192038	0.199512	0.20272	0.250336	0.657971	0.676152	0.123325	0.0843206	0.304949	0.168405	0.379696	0.584065	0.17437	0.355653	0.374412	0.527592	0.504604	0.403042	0.460379	0.212451	0.150824	0.221388	0.601097
0.253596	0.0901413	0.176626	0.309304	0.185352	0.204407	0.193049	0.249037	0.624943	0.901788	0.162442	0.0782139	0.383809	0.153592	0.428494	0.742782	0.230382	0.303236	0.416582	0.596147	0.475218	0.458385	0.373031	0.165814	0.175176	0.205575	0.493951
0.276557	0.0821845	0.17418	0.391098	0.186025	0.21743	0.241985	0.242469	0.569088	0.760784	0.142805	0.0813673	0.323093	0.178596	0.458963	0.651274	0.219967	0.305702	0.351659	0.44863	0.564205	0.441882	0.415634	0.167909	0.160996	0.198398	0.487298
0.239095	0.0902066	0.197818	0.343138	0.197594	0.252686	0.19058	0.255202	0.568531	0.748007	0.165789	0.07375	0.338026	0.168998	0.379821	0.629973	0.200493	0.319681	0.362705	0.661767	0.555855	0.494795	0.41388	0.157792	0.168614	0.202779	0.473078
0.250087	0.0862027	0.158719	0.348198	0.208418	0.229918	0.246859	0.301039	0.594984	0.731768	0.147293	0.085512	0.287527	0.163035	0.382523	0.741276	0.230952	0.297885	0.380983	0.557355	0.507911	0.52403	0.39578	0.184951	0.15957	0.214628	0.486612
0.26597	0.0913929	0.178436	0.418791	0.200503	0.213866	0.204008	0.314349	0.583476	0.778987	0.135352	0.0836244	0.313422	0.19025	0.391919	0.671469	0.182974	0.326232	0.373573	0.678403	0.588166	0.563178	0.377788	0.185073	0.186776	0.204373	0.514734
0.266022	0.0887495	0.190327	0.385248	0.180594	0.240602	0.259762	0.232406	0.553121	0.726346	0.1325	0.0908982	0.345677	0.177856	0.45263	0.63335	0.217429	0.378943	0.391732	0.490197	0.499109	0.397814	0.39497	0.166447	0.19094	0.267541	0.527318
0.225337	0.0955508	0.151157	0.361069	0.189062	0.242492	0.22241	0.241673	0.566766	0.689929	0.144627	0.080539	0.337984	0.165746	0.477874	0.605318	0.223495	0.279822	0.347613	0.59078	0.494613	0.481034	0.456741	0.174889	0.195375	0.229282	0.493147
0.247448	0.085475	0.174645	0.345334	0.197008	0.21555	0.206029	0.232696	0.650249	0.700466	0.138525	0.0756509	0.316399	0.149573	0.466648	0.641567	0.188822	0.308595	0.356439	0.567986	0.548429	0.426762	0.397196	0.183409	0.157235	0.209841	0.53499
0.278514	0.0984251	0.203244	0.365028	0.193506	0.229068	0.2272	0.253578	0.62942	0.831734	0.151462	0.0876447	0.565353	0.15764	0.466713	0.715005	0.189819	0.27873	0.351478	0.57854	0.63001	0.528937	0.383731	0.18133	0.18135	0.19983	0.519655
0.283406	0.0840848	0.183092	0.350894	0.207402	0.257625	0.241246	0.229953	0.580044	0.767182	0.142585	0.0946352	0.306225	0.150513	0.391471	0.704351	0.196222	0.286808	0.382155	0.494002	0.553726	0.488659	0.463409	0.170638	0.153611	0.227407	0.513725
0.273548	0.101322	0.210932	0.344455	0.178297	0.229821	0.237036	0.264814	0.547316	0.679443	0.146533	0.0883682	0.310662	0.165015	0.392485	0.69672	0.182185	0.299097	0.343923	0.530417	0.529168	0.50521	0.37031	0.19232	0.174906	0.206645	0.494675
0.255632	0.0932574	0.193984	0.357793	0.163908	0.209581	0.2256	0.228898	0.521153	0.722361	0.144491	0.0817628	0.318112	0.185027	0.417974	0.772234	0.196358	0.294689	0.385096	0.548482	0.523227	0.433504	0.439669	0.228804	0.145171	0.194536	0.605967
0.26856	0.0837825	0.186682	0.374037	0.212888	0.197543	0.23849	0.226557	0.529524	0.768427	0.140682	0.0868432	0.314924	0.168922	0.398305	0.701344	0.185856	0.302588	0.371268	0.488078	0.547898	0.554038	0.391833	0.200006	0.153556	0.239096	0.47673
0.293553	0.0855332	0.164096	0.419083	0.177456	0.219847	0.221941	0.270004	0.624032	0.89702	0.171528	0.0820017	0.326141	0.146691	0.361013	0.675387	0.199897	0.297215	0.338972	0.545717	0.506508	0.461723	0.405535	0.210647	0.149908	0.223382	0.500437
0.295095	0.0835735	0.154751	0.367877	0.19597	0.198418	0.226694	0.257324	0.598848	0.729794	0.160444	0.0856718	0.328	0.165505	0.375463	0.651755	0.203887	0.301828	0.372891	0.506868	0.592277	0.436886	0.429431	0.204249	0.159402	0.219102	0.635881
0.251923	0.099717	0.189184	0.398516	0.198701	0.19122	0.216277	0.292556	0.565804	0.756194	0.142186	0.0771161	0.352486	0.169396	0.417517	0.629522	0.208132	0.319728	0.361595	0.544609	0.464795	0.470183	0.413952	0.186243	0.144294	0.220438	0.48957
0.242633	0.0841539	0.151403	0.417228	0.190284	0.203618	0.222832	0.257765	0.566674	0.819029	0.162837	0.0810499	0.322736	0.160223	0.420241	0.773656	0.223374	0.293589	0.367559	0.554693	0.551166	0.398558	0.45477	0.173165	0.1657	0.207261	0.506563
0.272489	0.102747	0.167128	0.381069	0.167674	0.213891	0.225476	0.267046	0.605912	0.656374	0.173864	0.0839735	0.330125	0.166946	0.385627	0.683609	0.184438	0.335197	0.387596	0.585888	0.468625	0.466483	0.402209	0.16033	0.152252	0.199579	0.549825
0.260014	0.0931081	0.168745	0.35073	0.186542	0.204879	0.248439	0.264642	0.583175	0.666748	0.145951	0.0850326	0.317231	0.167271	0.459752	0.606341	0.220455	0.316449	0.387181	0.596979	0.515143	0.476069	0.404059	0.159133	0.164515	0.206193	0.479972
0.244716	0.0967891	0.161697	0.402491	0.201727	0.226857	0.20143	0.240007	0.5114	1.02594	0.125334	0.0846704	0.292079	0.151159	0.406573	0.628232	0.183932	0.36026	0.383015	0.496728	0.482216	0.477522	0.431457	0.186902	0.177139	0.236015	0.485043
0.274401	0.10041	0.187643	0.336847	0.170838	0.21241	0.226965	0.262526	0.657629	0.859037	0.157139	0.0858927	0.318005	0.182772	0.411291	0.634371	0.202685	0.317251	0.425822	0.581853	0.489219	0.461943	0.416209	0.165566	0.169046	0.212452	0.521014
0.310379	0.09363	0.171604	0.364299	0.171342	0.211255	0.23362	0.260897	0.684817	0.804185	0.149533	0.0789237	0.333501	0.166062	0.380084	0.670282	0.186483	0.287852	0.410554	0.591528	0.602535	0.470402	0.409474	0.153921	0.176958	0.248127	0.479654
0.286912	0.10159	0.18012	0.426332	0.1885	0.217979	0.223384	0.222898	0.612266	0.679511	0.150309	0.090878	0.342935	0.19157	0.395876	0.615449	0.201252	0.291563	0.368198	0.56251	0.495219	0.507195	0.400319	0.184143	0.184952	0.253435	0.523217
0.253799	0.107825	0.161049	0.415473	0.226339	0.202296	0.231168	0.247743	0.568338	0.75818	0.126409	0.0745379	0.328851	0.162551	0.404797	0.632772	0.185939	0.307552	0.378628	0.506167	0.433953	0.45481	0.406986	0.173167	0.146657	0.26826	0.484376
0.268107	0.0954598	0.167411	0.340103	0.195596	0.208794	0.218908	0.251565	0.618226	0.733633	0.138568	0.0800016	0.367505	0.165788	0.440143	0.646621	0.205851	0.30241	0.355906	0.604211	0.457705	0.508477	0.407426	0.166815	0.166215	0.222307	0.474646
0.254434	0.0995306	0.169971	0.343768	0.164068	0.217542	0.197502	0.228063	0.582291	0.774975	0.173153	0.0858877	0.323836	0.171822	0.358152	0.634205	0.175024	0.346848	0.387996	0.518563	0.53009	0.455927	0.427838	0.159106	0.145117	0.212041	0.495313
0.269863	0.0853505	0.178893	0.371439	0.162947	0.206932	0.216778	0.237998	0.510318	0.726238	0.154152	0.0772359	0.323385	0.14371	0.423613	0.693238	0.190508	0.273557	0.447477	0.530814	0.503762	0.434812	0.426499	0.173981	0.157693	0.23563	0.471553
0.238704	0.090396	0.170827	0.332045	0.165606	0.229701	0.228071	0.264737	0.533401	0.773054	0.139415	0.0961787	0.335353	0.195578	0.468187	0.667921	0.181276	0.329198	0.347038	0.50845	0.475029	0.435765	0.344524	0.173053	0.157351	0.243717	0.500698
0.282454	0.102964	0.165746	0.325796	0.171456	0.216688	0.19457	0.340343	0.626929	0.79573	0.177171	0.073684	0.365703	0.177539	0.370449	0.709513	0.180464	0.323932	0.390077	0.550476	0.556802	0.517864	0.51971	0.181346	0.140509	0.242945	0.543087
0.297609	0.0836281	0.168111	0.385477	0.175062	0.217633	0.205727	0.242167	0.586208	0.709996	0.148801	0.0900037	0.335815	0.157091	0.355197	0.694363	0.209794	0.313259	0.381748	0.50999	0.47153	0.382008	0.420888	0.193488	0.175344	0.220166	0.453452
0.320098	0.0996121	0.163085	0.331609	0.185148	0.222591	0.212952	0.284841	0.714439	0.767351	0.139645	0.0999576	0.320633	0.18988	0.427959	0.679827	0.200434	0.318493	0.394053	0.566986	0.526428	0.423214	0.379059	0.174123	0.15154	0.206636	0.498392
0.243635	0.0862288	0.174882	0.400869	0.15854	0.207479	0.207868	0.305211	0.529915	0.746934	0.173854	0.0884139	0.311568	0.166199	0.372088	0.587925	0.186441	0.301255	0.453948	0.529749	0.480575	0.438005	0.366111	0.201512	0.154733	0.216358	0.542389
0.294001	0.0781708	0.164693	0.389533	0.176421	0.197653	0.248408	0.277493	0.598502	0.737513	0.140192	0.0838972	0.357603	0.204558	0.396888	0.675769	0.191329	0.31703	0.427771	0.509849	0.547213	0.40995	0.405791	0.180437	0.165498	0.217755	0.484699
0.22798	0.087312	0.181117	0.37069	0.189129	0.213976	0.231816	0.226852	0.553272	0.80428	0.150619	0.0804944	0.349846	0.1714	0.407491	0.629498	0.175647	0.307029	0.388904	0.553282	0.486644	0.554247	0.369775	0.193769	0.144428	0.20346	0.503172
0.262533	0.100998	0.174303	0.351994	0.174593	0.214522	0.230543	0.233054	0.586392	0.642883	0.132082	0.0756924	0.314208	0.154198	0.396658	0.720777	0.175465	0.325674	0.345376	0.511745	0.438642	0.527849	0.464057	0.163828	0.192355	0.238262	0.520316
0.274536	0.0946933	0.164679	0.378622	0.192615	0.257442	0.217488	0.248868	0.585076	0.750891	0.154763	0.0839452	0.334272	0.14668	0.449683	0.621063	0.197207	0.331292	0.364464	0.579821	0.538867	0.531713	0.403611	0.189871	0.17968	0.194551	0.558763
0.242553	0.0887955	0.196162	0.377364	0.171067	0.217989	0.23036	0.222387	0.611524	0.734845	0.13589	0.0949738	0.34333	0.190174	0.415819	0.563051	0.191742	0.330264	0.426466	0.600029	0.523204	0.420296	0.428726	0.15552	0.155557	0.195318	0.466565
0.228175	0.0860291	0.194581	0.323483	0.193671	0.2058	0.217928	0.276627	0.587108	0.783316	0.158713	0.0853529	0.315672	0.172728	0.440562	0.665752	0.189292	0.277495	0.361145	0.594317	0.539973	0.468809	0.376015	0.166179	0.165364	0.202525	0.556702
0.281161	0.0815346	0.202087	0.357636	0.18886	0.197184	0.245262	0.286766	0.60095	0.884012	0.167418	0.0916657	0.323504	0.152082	0.461518	0.577729	0.203863	0.300138	0.328329	0.639204	0.473477	0.425089	0.4797	0.212227	0.17408	0.228134	0.488448
0.267316	0.0900483	0.169143	0.3711	0.208216	0.222996	0.213822	0.234455	0.723131	0.818477	0.151638	0.0924941	0.338478	0.176674	0.400024	0.640625	0.184209	0.305692	0.404202	0.537263	0.535328	0.444887	0.417697	0.189746	0.151516	0.212507	0.534626
0.268529	0.107113	0.177822	0.427333	0.190724	0.194071	0.281406	0.278499	0.615577	0.845556	0.150866	0.0881268	0.38425	0.200096	0.383646	0.649135	0.188121	0.322092	0.391903	0.691148	0.532971	0.451567	0.422503	0.176232	0.169531	0.265997	0.47768
0.25367	0.0934707	0.215769	0.330244	0.235896	0.207738	0.26597	0.328318	0.618655	0.820401	0.140101	0.0876253	0.328943	0.168034	0.39474	0.659841	0.189174	0.305554	0.394141	0.509938	0.55739	0.58495	0.42362	0.172253	0.165661	0.227942	0.507128
0.25082	0.0894093	0.176142	0.385822	0.177773	0.227552	0.203165	0.304059	0.602416	0.679813	0.140901	0.0820673	0.336473	0.159371	0.443704	0.76754	0.212458	0.294127	0.405723	0.592336	0.522757	0.479958	0.501222	0.181322	0.161004	0.242797	0.580671
0.26041	0.0906859	0.1642	0.359386	0.184624	0.197477	0.219138	0.246471	0.682755	0.778958	0.161632	0.0768875	0.359988	0.201925	0.384206	0.649635	0.199954	0.278089	0.382006	0.518363	0.431984	0.467141	0.476162	0.173873	0.17078	0.228767	0.527113
0.260645	0.0891374	0.175832	0.323432	0.189867	0.254047	0.207881	0.285543	0.591667	0.841748	0.151228	0.085998	0.288111	0.184683	0.449197	0.755821	0.201924	0.294496	0.401555	0.528478	0.518129	0.491283	0.407578	0.171684	0.154554	0.193033	0.563284
0.279088	0.0911778	0.18592	0.355477	0.182493	0.214152	0.198962	0.244828	0.60919	0.774967	0.150334	0.0845982	0.36085	0.163279	0.417956	0.679735	0.184417	0.309822	0.376104	0.485479	0.56025	0.466578	0.403517	0.174953	0.163077	0.199027	0.544446
0.202185	0.107	0.163248	0.35126	0.188948	0.251875	0.227758	0.229288	0.5652	0.691654	0.139121	0.0843682	0.374809	0.167436	0.363298	0.721289	0.199609	0.312394	0.442343	0.688148	0.485349	0.424693	0.410949	0.1677	0.153077	0.265762	0.457431
0.252853	0.0929733	0.175157	0.362392	0.182453	0.260819	0.232425	0.225959	0.629115	0.788717	0.146508	0.0786263	0.30399	0.184171	0.38526	0.67255	0.194233	0.315913	0.360173	0.573902	0.4717	0.476736	0.396105	0.162708	0.179787	0.223068	0.512775
0.259338	0.0910836	0.163439	0.355759	0.19141	0.222245	0.216096	0.290125	0.595249	0.820419	0.153737	0.0979075	0.326441	0.170306	0.444749	0.660917	0.18898	0.339047	0.445834	0.536246	0.576485	0.477672	0.42984	0.162948	0.154884	0.230516	0.498069
0.250387	0.0910609	0.175465	0.364087	0.179454	0.285031	0.237975	0.284996	0.605973	0.799359	0.146016	0.0925677	0.328915	0.172967	0.377585	0.652527	0.201352	0.290207	0.455814	0.544553	0.583054	0.476427	0.454057	0.189256	0.152372	0.186608	0.485064
0.235562	0.0883609	0.191912	0.375652	0.171339	0.205128	0.237769	0.270047	0.591248	0.730667	0.14478	0.0890126	0.390081	0.167325	0.410274	0.685322	0.190233	0.342108	0.363323	0.548394	0.510287	0.443007	0.512607	0.176244	0.165145	0.218429	0.571165
0.311003	0.0843837	0.180571	0.368498	0.167318	0.227222	0.206622	0.24697	0.595067	0.663061	0.145141	0.0761423	0.33899	0.153096	0.389586	0.764497	0.216161	0.302351	0.315311	0.596977	0.530755	0.471583	0.440728	0.224499	0.154076	0.223998	0.505459
0.249419	0.0965853	0.182152	0.34216	0.18833	0.206769	0.229153	0.229024	0.570501	0.764255	0.158543	0.0837705	0.383985	0.163372	0.463725	0.61393	0.182215	0.346195	0.374984	0.612469	0.526673	0.480443	0.469895	0.179361	0.158222	0.194733	0.549009
0.290042	0.105751	0.183688	0.344943	0.179761	0.216987	0.222481	0.252896	0.556281	0.784981	0.15672	0.0885759	0.364145	0.149188	0.480213	0.685709	0.19347	0.296314	0.36448	0.539043	0.541139	0.417311	0.373781	0.176214	0.169323	0.2058	0.511602
0.340881	0.0954064	0.17465	0.371305	0.194558	0.256342	0.210563	0.256152	0.621608	0.997072	0.154037	0.075924	0.30382	0.150907	0.361364	0.58828	0.223476	0.304083	0.367408	0.598175	0.547983	0.495759	0.379235	0.166833	0.153636	0.220446	0.464852
0.2597	0.0989233	0.165962	0.419267	0.210191	0.217135	0.194695	0.235107	0.648417	0.71325	0.140884	0.0856514	0.346749	0.167201	0.412426	0.675865	0.180634	0.281009	0.365152	0.58389	0.545294	0.376581	0.433493	0.193008	0.158469	0.201388	0.497387
0.245167	0.0870628	0.170923	0.350135	0.184751	0.229062	0.207271	0.253061	0.554183	0.896737	0.122815	0.0833297	0.316022	0.170715	0.483089	0.719826	0.226115	0.370424	0.356419	0.624317	0.526258	0.388918	0.388338	0.16796	0.156575	0.208323	0.488133
0.233322	0.0997378	0.18753	0.339319	0.164757	0.202821	0.201307	0.244953	0.612503	0.762282	0.133795	0.0885395	0.353905	0.160573	0.379687	0.598778	0.211807	0.293349	0.42625	0.556817	0.538594	0.459241	0.459726	0.155065	0.144438	0.221497	0.479385
0.215248	0.0941118	0.204322	0.35924	0.168308	0.242125	0.223719	0.259791	0.531574	0.944763	0.157725	0.0843893	0.329049	0.167212	0.482707	0.697098	0.18679	0.286733	0.335231	0.59502	0.506027	0.463377	0.510666	0.173984	0.160062	0.210307	0.470688
0.223914	0.0837109	0.193487	0.453109	0.169058	0.21216	0.223851	0.269283	0.618559	0.789658	0.134622	0.0833087	0.279393	0.163642	0.449647	0.647785	0.202733	0.319678	0.372544	0.538394	0.609133	0.434395	0.373125	0.162708	0.189608	0.208726	0.544796
0.261503	0.108253	0.176271	0.354786	0.179332	0.223858	0.203921	0.297699	0.631499	0.664302	0.158103	0.0813212	0.332931	0.15384	0.40141	0.608522	0.189614	0.334435	0.377518	0.542817	0.494655	0.57463	0.379598	0.188631	0.165845	0.195598	0.68098
0.258806	0.0930248	0.168122	0.41679	0.181809	0.210938	0.219133	0.249923	0.627799	0.813475	0.138602	0.0969495	0.368277	0.15443	0.387041	0.661424	0.192296	0.315766	0.395141	0.515471	0.494363	0.493747	0.489259	0.177026	0.17368	0.204867	0.51775
0.25235	0.0969028	0.170215	0.415585	0.172016	0.21071	0.239521	0.270873	0.564203	0.933405	0.153772	0.0821134	0.322612	0.184639	0.383682	0.751616	0.234218	0.292784	0.36263	0.560136	0.530607	0.503118	0.429295	0.155209	0.155688	0.220443	0.503037
0.225532	0.0981906	0.163208	0.334623	0.221314	0.219651	0.252933	0.25514	0.582691	0.715004	0.156537	0.081855	0.37087	0.176574	0.415031	0.776644	0.188106	0.302331	0.380119	0.543419	0.552788	0.532486	0.390452	0.175961	0.147877	0.221888	0.547585
0.225773	0.0942268	0.16445	0.381119	0.163759	0.206298	0.219014	0.234476	0.567609	0.736232	0.145079	0.0784875	0.340806	0.159957	0.40555	0.677885	0.232583	0.304283	0.368091	0.555772	0.498702	0.481796	0.370113	0.167992	0.165922	0.254334	0.593982
0.282062	0.0978002	0.174534	0.425539	0.160146	0.188762	0.196473	0.26145	0.63657	0.731185	0.141639	0.0745481	0.314389	0.156076	0.443311	0.624469	0.222421	0.324901	0.346017	0.550583	0.500888	0.454186	0.402647	0.194747	0.159796	0.203722	0.544352
0.239899	0.0983816	0.177607	0.354488	0.174029	0.217346	0.244402	0.250553	0.724929	0.666971	0.158785	0.0862124	0.349	0.183075	0.441081	0.685421	0.218307	0.272393	0.409613	0.523634	0.486698	0.435866	0.374741	0.192051	0.157216	0.214839	0.459959
0.257275	0.0934248	0.157638	0.338512	0.179187	0.236869	0.23011	0.221821	0.524212	0.775577	0.144226	0.087256	0.32208	0.149704	0.431365	0.656402	0.227366	0.293073	0.354091	0.588369	0.483348	0.455814	0.384712	0.17478	0.172486	0.198178	0.54142
0.222239	0.0919013	0.160934	0.354473	0.201173	0.197027	0.211489	0.250924	0.70344	0.775268	0.148734	0.0917402	0.301997	0.169637	0.481714	0.643256	0.209924	0.314705	0.36423	0.602389	0.558565	0.500054	0.357971	0.17529	0.174745	0.196411	0.492264
0.254399	0.0940834	0.173867	0.356595	0.175501	0.215268	0.191298	0.268353	0.530254	0.716167	0.130861	0.0815594	0.338882	0.175849	0.418237	0.614533	0.185951	0.294422	0.370887	0.519636	0.671765	0.46544	0.435918	0.181063	0.218392	0.276194	0.512764
0.256759	0.0908082	0.173584	0.341921	0.180328	0.19997	0.21095	0.303144	0.561379	0.775373	0.145353	0.0967716	0.362819	0.159532	0.356758	0.636886	0.22005	0.26744	0.361628	0.522642	0.495264	0.413029	0.430458	0.212173	0.145072	0.230489	0.506037
0.234195	0.101917	0.226449	0.320319	0.180728	0.234822	0.239824	0.24003	0.597812	0.703982	0.150954	0.0812582	0.357203	0.181078	0.400498	0.66506	0.233839	0.314529	0.416316	0.549502	0.527468	0.465457	0.390056	0.171022	0.210873	0.217258	0.507287
0.225616	0.0885575	0.181534	0.359012	0.199856	0.222422	0.222952	0.244495	0.618948	0.718671	0.146049	0.0870965	0.318663	0.166865	0.503755	0.802382	0.198259	0.315091	0.404894	0.589617	0.529472	0.449016	0.459817	0.181251	0.14962	0.201828	0.499339
0.248441	0.109696	0.15668	0.351118	0.208091	0.211949	0.214827	0.273727	0.639834	0.780829	0.153142	0.0877144	0.332627	0.183147	0.436465	0.6219	0.216997	0.293982	0.358176	0.564262	0.509037	0.555536	0.373951	0.15789	0.160872	0.214685	0.504541
0.265448	0.0867204	0.175047	0.380587	0.205951	0.229927	0.207663	0.2556	0.613632	0.909928	0.146011	0.0695704	0.350343	0.1674	0.411306	0.63339	0.231944	0.303305	0.383099	0.518401	0.479823	0.484078	0.44976	0.162545	0.160219	0.21019	0.492504
0.277556	0.0916062	0.189566	0.420117	0.169496	0.193566	0.218381	0.239823	0.604798	0.756867	0.138193	0.0797699	0.303321	0.168319	0.47251	0.669978	0.17821	0.300458	0.355098	0.5663	0.452836	0.505053	0.369602	0.174171	0.224652	0.255067	0.554383
0.223051	0.0958084	0.178106	0.320021	0.205178	0.220243	0.21667	0.265346	0.617024	0.734533	0.152306	0.085082	0.333245	0.16303	0.431505	0.623783	0.216716	0.341419	0.341878	0.571695	0.490111	0.517713	0.409566	0.167757	0.171345	0.22559	0.576742
0.248396	0.0846387	0.152322	0.364847	0.175922	0.226629	0.214586	0.284945	0.607475	0.83591	0.153764	0.0928444	0.367696	0.159657	0.412191	0.659521	0.221797	0.32467	0.353401	0.528485	0.504175	0.448388	0.432151	0.209416	0.174931	0.208165	0.532227
0.319129	0.0999668	0.187233	0.345346	0.192276	0.2055	0.219391	0.238585	0.557853	0.86227	0.152537	0.0799083	0.406427	0.154806	0.449404	0.686724	0.207112	0.304054	0.325315	0.533657	0.495655	0.528621	0.431004	0.185642	0.161145	0.226743	0.502249
0.250525	0.103807	0.180263	0.371272	0.193477	0.237597	0.250934	0.233822	0.559599	0.745577	0.140081	0.0823952	0.311878	0.170143	0.429659	0.727624	0.199384	0.325179	0.361771	0.548811	0.507303	0.542473	0.41748	0.165364	0.147244	0.211944	0.489064
0.246145	0.0923709	0.179375	0.345061	0.18225	0.199467	0.268465	0.245534	0.57319	0.766974	0.134949	0.078389	0.315892	0.175452	0.40208	0.639367	0.205837	0.315671	0.375599	0.516737	0.560861	0.43953	0.412966	0.165377	0.169101	0.207368	0.479275
0.242762	0.109426	0.16628	0.403777	0.20116	0.209281	0.207106	0.29435	0.675005	0.739526	0.139161	0.0761241	0.420565	0.19844	0.420674	0.689869	0.235577	0.32507	0.382087	0.627411	0.511826	0.461184	0.401427	0.175889	0.150815	0.200218	0.511673
0.281037	0.0947183	0.189825	0.387971	0.17648	0.216537	0.226754	0.266208	0.543396	0.748447	0.145426	0.0817088	0.332412	0.168086	0.463191	0.703832	0.190923	0.298014	0.415836	0.622352	0.505324	0.48753	0.412208	0.160587	0.193694	0.20601	0.52763
0.240242	0.0930533	0.163876	0.399224	0.160077	0.22995	0.20783	0.25392	0.569027	0.765673	0.144961	0.0921149	0.334895	0.158169	0.360895	0.671662	0.182682	0.371344	0.442963	0.514587	0.57891	0.505551	0.415283	0.151075	0.164546	0.209978	0.499857
0.272602	0.0922307	0.185834	0.445752	0.165168	0.214792	0.224729	0.258213	0.675011	0.689001	0.165838	0.0896732	0.309378	0.164525	0.396856	0.66686	0.200334	0.324208	0.452684	0.633277	0.51578	0.424787	0.406116	0.202885	0.157708	0.205269	0.47001
0.246095	0.0925408	0.191912	0.3648	0.170598	0.218637	0.219164	0.269172	0.547682	0.879726	0.140859	0.0791147	0.319786	0.171671	0.445412	0.744045	0.210113	0.322014	0.427127	0.485791	0.441874	0.437736	0.430824	0.169795	0.165538	0.213107	0.485472
0.250383	0.0980977	0.167593	0.342174	0.166161	0.204393	0.225897	0.249616	0.628487	0.829629	0.144784	0.0807342	0.347119	0.16178	0.396281	0.653005	0.283082	0.281464	0.361375	0.510756	0.5469	0.467323	0.382646	0.20289	0.156777	0.248976	0.481035
0.258169	0.0862213	0.180968	0.397404	0.183866	0.217489	0.226519	0.235201	0.632064	0.779919	0.141151	0.0730479	0.333244	0.164768	0.485377	0.669081	0.211368	0.324939	0.35605	0.546509	0.557089	0.517817	0.423852	0.164686	0.169383	0.210702	0.519362
0.286049	0.0887838	0.187441	0.356463	0.180418	0.222015	0.190015	0.303953	0.630404	0.812535	0.145956	0.0989789	0.363628	0.154193	0.379697	0.690966	0.202271	0.349467	0.381899	0.578006	0.578331	0.45163	0.408983	0.16359	0.175719	0.226429	0.501813
0.292007	0.0895898	0.171744	0.356881	0.194885	0.221237	0.233751	0.26944	0.547515	0.899221	0.139772	0.0758248	0.342772	0.157989	0.37127	0.718365	0.196129	0.302939	0.396063	0.563019	0.640584	0.482764	0.392472	0.163649	0.179628	0.256626	0.520366
0.248115	0.087457	0.145779	0.344383	0.192037	0.209351	0.221205	0.250325	0.614081	0.731402	0.140591	0.0852309	0.340709	0.178561	0.399446	0.65177	0.206207	0.324445	0.419681	0.602122	0.526979	0.487309	0.354651	0.172368	0.176328	0.236542	0.51242
0.2562	0.10167	0.172111	0.350649	0.205777	0.230245	0.211351	0.27944	0.533506	0.699643	0.144505	0.0961422	0.317517	0.154109	0.426059	0.718808	0.204052	0.351572	0.433375	0.53787	0.513293	0.471224	0.435532	0.181426	0.162516	0.219488	0.556211
0.22189	0.0897106	0.184503	0.359697	0.174217	0.230708	0.193487	0.289081	0.540869	0.731168	0.154069	0.0784094	0.310498	0.161724	0.400138	0.66034	0.191464	0.35977	0.369488	0.549935	0.550648	0.443586	0.439138	0.190326	0.162785	0.226536	0.488749
0.252046	0.0869041	0.172074	0.387881	0.203668	0.211712	0.191128	0.245559	0.587881	0.796143	0.151138	0.0966123	0.350505	0.1731	0.465711	0.736666	0.196425	0.263689	0.351585	0.680276	0.58158	0.47375	0.417325	0.153753	0.143797	0.185155	0.569585
0.256416	0.0947078	0.195076	0.355045	0.188728	0.218306	0.22862	0.282756	0.74076	0.892512	0.140025	0.0888044	0.326073	0.187316	0.369639	0.594002	0.213095	0.331782	0.379134	0.505906	0.609941	0.534845	0.366337	0.176367	0.168701	0.257595	0.507414
0.267216	0.104712	0.160582	0.385648	0.202022	0.217177	0.267749	0.27229	0.567194	0.863868	0.146036	0.0786485	0.42136	0.169112	0.408252	0.696082	0.202562	0.303498	0.370441	0.58961	0.613867	0.460279	0.43827	0.175902	0.165462	0.211919	0.517504
0.251567	0.0807398	0.176884	0.394564	0.208514	0.192856	0.203073	0.244763	0.617245	0.720806	0.136392	0.0839867	0.348728	0.166844	0.471838	0.691123	0.189107	0.307286	0.427835	0.511875	0.532606	0.506164	0.388736	0.179295	0.166961	0.241147	0.460181
0.262182	0.0866477	0.199772	0.361313	0.173183	0.213339	0.219321	0.246305	0.648231	0.644271	0.155702	0.0943367	0.314735	0.175018	0.404059	0.734871	0.222414	0.371328	0.360741	0.544386	0.559203	0.546722	0.387075	0.179293	0.174172	0.224264	0.508854
0.298106	0.0920354	0.159965	0.359668	0.181913	0.227287	0.214294	0.24678	0.554245	0.811993	0.164359	0.0862864	0.340695	0.14627	0.47101	0.762923	0.196517	0.331782	0.401761	0.497795	0.499823	0.519302	0.387141	0.171527	0.152805	0.237041	0.499271
0.292578	0.0893895	0.189475	0.355078	0.170705	0.215289	0.236321	0.250776	0.632698	0.779818	0.162749	0.0829321	0.337913	0.167546	0.38486	0.726892	0.267565	0.313506	0.402195	0.582515	0.484242	0.443028	0.409611	0.176056	0.158597	0.214103	0.435357
0.277241	0.108368	0.173465	0.369541	0.176295	0.213984	0.202247	0.23777	0.537508	0.762847	0.170042	0.073625	0.301001	0.158234	0.411481	0.722874	0.19105	0.283247	0.389306	0.528355	0.530103	0.451946	0.415671	0.164336	0.162436	0.248268	0.487713
0.243093	0.092081	0.172769	0.398461	0.234697	0.218046	0.222467	0.259479	0.551776	0.80153	0.134085	0.089927	0.327489	0.161576	0.40466	0.633581	0.201402	0.299028	0.404969	0.499651	0.460429	0.469423	0.415129	0.154077	0.158738	0.227436	0.507305
0.239283	0.10756	0.159218	0.331599	0.171344	0.253711	0.253153	0.233184	0.608175	0.784689	0.13879	0.0884248	0.317456	0.178726	0.416219	0.632797	0.183913	0.336163	0.379997	0.525059	0.518125	0.518088	0.345389	0.148838	0.155842	0.207502	0.468699
0.289895	0.0827797	0.159431	0.338022	0.194997	0.230084	0.215059	0.234165	0.573488	0.701483	0.149354	0.0861475	0.302905	0.193121	0.403879	0.635277	0.192131	0.314712	0.348718	0.500752	0.556048	0.452573	0.451857	0.182974	0.160335	0.24694	0.46758
0.250051	0.0900445	0.172035	0.331028	0.184106	0.182295	0.202514	0.265456	0.602367	0.659094	0.147028	0.0823236	0.286763	0.166658	0.384217	0.656712	0.182561	0.332764	0.395197	0.550896	0.489834	0.401259	0.407128	0.156623	0.154164	0.205352	0.498132
0.229723	0.0906332	0.175514	0.376789	0.178369	0.230128	0.227491	0.247603	0.667071	0.766646	0.164307	0.0730922	0.425785	0.17584	0.40512	0.691909	0.181678	0.274731	0.334374	0.531177	0.623193	0.432099	0.472618	0.172707	0.148198	0.22274	0.46085
0.26058	0.0896867	0.160371	0.35395	0.185186	0.213491	0.216417	0.235246	0.620499	0.831917	0.159815	0.0992573	0.399807	0.168967	0.454826	0.6999	0.196754	0.387732	0.369087	0.520796	0.541457	0.483365	0.502297	0.170322	0.15615	0.228296	0.524232
0.280391	0.0955406	0.180186	0.378682	0.183581	0.228225	0.195272	0.291515	0.613648	0.668309	0.140626	0.0761208	0.426275	0.166689	0.395265	0.601496	0.239206	0.334254	0.38991	0.523155	0.516892	0.531105	0.425335	0.168766	0.161119	0.211601	0.506156
0.254873	0.0871409	0.177307	0.381218	0.189492	0.263824	0.228817	0.31458	0.538629	0.749379	0.144849	0.0813776	0.390255	0.177313	0.397493	0.682191	0.206883	0.361142	0.396273	0.582232	0.472654	0.439003	0.376742	0.198765	0.162559	0.2287	0.493857
0.256482	0.0920385	0.186124	0.450767	0.178483	0.229634	0.191913	0.237735	0.604037	0.774881	0.136383	0.0767371	0.344144	0.156023	0.448516	0.580706	0.181138	0.349299	0.34411	0.613958	0.554873	0.406158	0.425999	0.152412	0.171511	0.212312	0.512228
0.237249	0.0895996	0.17165	0.375393	0.186489	0.196023	0.200701	0.258197	0.603415	0.745829	0.141554	0.077131	0.319603	0.149347	0.477516	0.587553	0.178809	0.383403	0.361448	0.553726	0.46501	0.515745	0.443922	0.160028	0.173144	0.20441	0.509942
0.27299	0.103645	0.203994	0.365246	0.181424	0.227886	0.227096	0.250256	0.610733	0.717851	0.169959	0.0836626	0.342722	0.157785	0.409341	0.671858	0.192282	0.295302	0.47165	0.571573	0.544903	0.403229	0.43261	0.169833	0.160745	0.238399	0.519752
0.290144	0.0981821	0.171555	0.342984	0.173735	0.202318	0.230382	0.259711	0.625902	0.76885	0.139335	0.0882722	0.347731	0.171	0.456979	0.61866	0.247428	0.299333	0.429543	0.513859	0.533945	0.482862	0.52611	0.178662	0.150576	0.219898	0.49374
0.269099	0.105377	0.185161	0.381458	0.197459	0.233418	0.2148	0.243051	0.568986	0.672647	0.14548	0.0957775	0.324473	0.175613	0.393081	0.680832	0.20088	0.31006	0.414824	0.553035	0.551819	0.406101	0.423711	0.160592	0.14834	0.240768	0.465574
0.239387	0.0950162	0.150509	0.348429	0.180211	0.225226	0.217585	0.2129	0.599875	0.877631	0.146005	0.0764075	0.330547	0.171483	0.399077	0.628452	0.209112	0.313528	0.410525	0.514043	0.604523	0.491871	0.365788	0.176966	0.153773	0.188532	0.505705
0.251614	0.0933331	0.174244	0.356951	0.192855	0.243448	0.205618	0.23845	0.624888	0.875461	0.156517	0.0837988	0.341249	0.17164	0.397696	0.683936	0.213421	0.307693	0.396089	0.682073	0.514396	0.463088	0.383941	0.18525	0.159138	0.203364	0.493132
0.255518	0.0917927	0.178702	0.397333	0.16782	0.227024	0.2149	0.240375	0.634372	0.6612	0.146938	0.0859664	0.326159	0.170195	0.469569	0.698473	0.199733	0.299985	0.389555	0.556967	0.547655	0.456854	0.381888	0.174213	0.153378	0.223874	0.522586
0.244093	0.0910912	0.220358	0.348726	0.18272	0.216057	0.218732	0.248201	0.544849	0.752043	0.198985	0.0765307	0.334353	0.162006	0.391192	0.688638	0.193833	0.310909	0.350046	0.597625	0.497913	0.443587	0.501509	0.178168	0.169627	0.217457	0.501411
0.21054	0.10664	0.197748	0.332746	0.180403	0.207788	0.230898	0.249098	0.626542	0.723371	0.173766	0.0756731	0.347875	0.167153	0.432287	0.656164	0.175361	0.31255	0.378431	0.541313	0.488281	0.488643	0.451416	0.195611	0.161237	0.21956	0.491875
0.247264	0.103832	0.166971	0.391352	0.192534	0.214698	0.222058	0.243123	0.521078	0.822267	0.141934	0.0952263	0.334486	0.172431	0.381324	0.606516	0.211444	0.331008	0.359029	0.533964	0.532007	0.523345	0.462508	0.176915	0.142836	0.240667	0.465443
0.249838	0.0883679	0.235714	0.329894	0.191331	0.216634	0.202645	0.233977	0.539741	0.732914	0.14301	0.0827255	0.337679	0.163826	0.440296	0.669588	0.23075	0.337911	0.357175	0.561622	0.503217	0.510466	0.39935	0.178139	0.14488	0.22534	0.51799
0.226106	0.0897478	0.19131	0.361585	0.17354	0.210676	0.21926	0.258266	0.6213	0.749943	0.148224	0.0786824	0.382603	0.168343	0.478984	0.659966	0.175135	0.346091	0.394934	0.590712	0.55221	0.461955	0.453841	0.187146	0.181486	0.221712	0.533437
0.284285	0.10203	0.174096	0.349962	0.187766	0.204021	0.216868	0.24823	0.548064	0.775844	0.128026	0.0858196	0.350937	0.139708	0.43512	0.694225	0.195491	0.354094	0.35451	0.530547	0.474317	0.501542	0.434132	0.159896	0.187791	0.21756	0.461507
0.261285	0.0909057	0.166549	0.343809	0.221412	0.201601	0.220552	0.23704	0.582375	0.61787	0.149687	0.0888523	0.33549	0.163872	0.402521	0.632542	0.204822	0.320188	0.345827	0.531962	0.509477	0.477962	0.414213	0.169639	0.18206	0.205388	0.522991
0.241168	0.0967474	0.196578	0.379338	0.16053	0.203023	0.2235	0.215755	0.623074	0.689452	0.133868	0.1076	0.324116	0.160187	0.402655	0.750712	0.189318	0.333691	0.336703	0.506706	0.534259	0.538027	0.473797	0.207392	0.163084	0.255343	0.488522
0.363212	0.0999138	0.173054	0.377151	0.190867	0.223101	0.220951	0.246248	0.500931	0.699721	0.136436	0.0744602	0.32533	0.172183	0.407646	0.695754	0.209125	0.324709	0.377091	0.56256	0.529547	0.554726	0.342915	0.157306	0.157969	0.230707	0.477301
0.279729	0.0889965	0.179063	0.393	0.207316	0.211796	0.209245	0.252603	0.576972	0.821342	0.13036	0.0831313	0.309534	0.200703	0.406508	0.784289	0.191931	0.350475	0.385962	0.602662	0.5058	0.608036	0.402926	0.200145	0.173171	0.22658	0.491928
0.253142	0.0804625	0.169771	0.419864	0.185034	0.188672	0.20675	0.281745	0.6307	0.769624	0.130437	0.07948	0.327419	0.170747	0.453328	0.682656	0.192265	0.310499	0.350185	0.563318	0.529616	0.490745	0.392473	0.206852	0.145125	0.197037	0.599284
0.264155	0.0993572	0.172742	0.367334	0.183	0.187891	0.237224	0.299457	0.553523	0.665643	0.130647	0.0853176	0.297755	0.15535	0.427455	0.649973	0.201922	0.317697	0.36653	0.500201	0.459597	0.447167	0.372023	0.156364	0.168099	0.209438	0.532538
0.274008	0.0874687	0.163613	0.357177	0.182779	0.206341	0.206783	0.253652	0.572845	0.719009	0.151368	0.0867662	0.335338	0.185518	0.384261	0.735177	0.17927	0.301393	0.396268	0.577437	0.546639	0.440933	0.394994	0.148413	0.172665	0.22619	0.759968
0.28335	0.0819483	0.166782	0.395203	0.170147	0.233264	0.206488	0.230591	0.575605	0.681551	0.144869	0.0782813	0.358195	0.170909	0.387455	0.681051	0.189444	0.348897	0.388115	0.529846	0.553989	0.469702	0.341505	0.17179	0.175094	0.2128	0.475008
0.284355	0.0963431	0.154901	0.360061	0.173063	0.224968	0.209317	0.350191	0.56483	0.701351	0.143367	0.0778253	0.368088	0.180812	0.453818	0.787285	0.193473	0.38894	0.35214	0.596133	0.521911	0.473497	0.437107	0.167756	0.190349	0.20985	0.528087
0.264709	0.0825921	0.163969	0.38792	0.170427	0.192951	0.232875	0.254715	0.614245	0.70332	0.149718	0.0865821	0.290822	0.162483	0.447077	0.736031	0.19238	0.319793	0.34034	0.489773	0.501494	0.468818	0.414986	0.168967	0.157221	0.193163	0.498271
0.263282	0.0757958	0.197557	0.364447	0.16702	0.231015	0.246086	0.256428	0.615299	0.832173	0.155461	0.0772679	0.323164	0.158339	0.428232	0.641718	0.191818	0.324657	0.371175	0.616646	0.457163	0.388542	0.336143	0.179127	0.156865	0.240414	0.542276
0.213147	0.091085	0.189162	0.343803	0.180926	0.216645	0.224794	0.300028	0.538695	0.794487	0.148539	0.0802526	0.361235	0.18002	0.443177	0.663367	0.194046	0.293177	0.357734	0.543921	0.584096	0.47987	0.43521	0.189642	0.16229	0.210392	0.46003
0.252042	0.095132	0.194497	0.366079	0.190343	0.192053	0.269107	0.302238	0.568483	0.826354	0.140155	0.0841733	0.337993	0.156076	0.406897	0.653202	0.222393	0.333182	0.378384	0.62717	0.50014	0.48754	0.470428	0.186143	0.145036	0.228198	0.632118
0.275496	0.0910512	0.177638	0.347032	0.173844	0.233834	0.198294	0.266949	0.624767	0.82562	0.143405	0.0854479	0.391709	0.187458	0.444592	0.619114	0.249005	0.307799	0.404697	0.634155	0.507247	0.466228	0.41079	0.182869	0.158377	0.240161	0.564802
0.252202	0.084796	0.170956	0.31816	0.175228	0.227893	0.20933	0.266904	0.531379	0.716923	0.144872	0.0789832	0.340733	0.163781	0.400124	0.687608	0.228008	0.37552	0.381775	0.538938	0.624	0.436191	0.486006	0.180541	0.13893	0.205416	0.528403
0.288991	0.0851045	0.194665	0.414575	0.188183	0.186125	0.221054	0.321246	0.551963	0.783501	0.154214	0.0827518	0.360904	0.17268	0.414036	0.662653	0.201165	0.290751	0.371481	0.561151	0.507725	0.555544	0.393032	0.18685	0.153064	0.226158	0.51492
0.232245	0.0846743	0.167125	0.379578	0.179005	0.218312	0.206429	0.228084	0.566371	0.809512	0.142281	0.0783802	0.341593	0.146243	0.383666	0.621134	0.183462	0.301824	0.420004	0.541481	0.490635	0.447155	0.421123	0.204058	0.13906	0.21861	0.623657
0.250029	0.0895968	0.173086	0.333697	0.19694	0.243607	0.255395	0.249963	0.532064	0.865624	0.157075	0.090531	0.386665	0.209899	0.397406	0.701158	0.187778	0.30468	0.440064	0.584809	0.561021	0.552689	0.436263	0.176667	0.154556	0.246727	0.447564
0.284118	0.105459	0.182687	0.347462	0.172184	0.243232	0.19247	0.276279	0.61545	0.678368	0.13621	0.0807428	0.321891	0.175426	0.437838	0.642873	0.210393	0.339448	0.363854	0.518649	0.522209	0.494615	0.37416	0.164627	0.186941	0.211565	0.483294
0.277343	0.0930024	0.178692	0.412153	0.217255	0.218357	0.223616	0.248841	0.593912	0.832288	0.141843	0.0744375	0.315906	0.162226	0.409474	0.796501	0.186972	0.351751	0.356198	0.561318	0.577437	0.423973	0.414159	0.210021	0.164936	0.210834	0.596231
0.241903	0.104611	0.16942	0.344904	0.188977	0.222593	0.212547	0.240212	0.588711	0.786	0.138129	0.0959111	0.305857	0.155849	0.428552	0.776276	0.194505	0.313057	0.34899	0.521812	0.550607	0.427607	0.368537	0.182662	0.153794	0.214054	0.47868
0.252346	0.0986189	0.173403	0.379914	0.193627	0.214828	0.213285	0.27189	0.558764	0.776178	0.155168	0.0732522	0.319537	0.165288	0.442745	0.680346	0.189639	0.31663	0.340748	0.61743	0.527041	0.470452	0.406547	0.176356	0.163622	0.213623	0.605423
0.28083	0.0992378	0.164421	0.380781	0.198215	0.201726	0.203421	0.238558	0.698827	0.812787	0.149293	0.0798123	0.291431	0.176315	0.410673	0.691935	0.229154	0.278933	0.380064	0.56125	0.517569	0.372705	0.384156	0.216629	0.165029	0.185584	0.570297
0.255146	0.0904878	0.168116	0.382954	0.184203	0.20445	0.253403	0.258594	0.541218	0.793988	0.157337	0.0782232	0.320323	0.162081	0.38096	0.714292	0.199297	0.288352	0.386094	0.536834	0.523693	0.432318	0.393041	0.18943	0.14048	0.216517	0.566842
0.230128	0.0894007	0.182084	0.407952	0.194397	0.2004	0.241731	0.247608	0.589019	0.767426	0.131189	0.084123	0.307814	0.158782	0.404548	0.683285	0.221233	0.305772	0.424832	0.558969	0.538714	0.451369	0.390168	0.161886	0.150106	0.220055	0.481875
0.286101	0.0843853	0.171031	0.367482	0.182699	0.205126	0.205198	0.257752	0.585903	0.823887	0.162355	0.0806263	0.347982	0.152584	0.39434	0.630401	0.208914	0.392485	0.3628	0.512906	0.477888	0.396791	0.369391	0.173225	0.179312	0.211953	0.569122
0.241702	0.107072	0.186822	0.357621	0.185084	0.206641	0.203381	0.252692	0.55184	0.83142	0.131269	0.082571	0.396515	0.145126	0.427693	0.690106	0.180942	0.323391	0.399237	0.543259	0.478135	0.458005	0.46748	0.174892	0.178465	0.21306	0.483573
0.24384	0.080042	0.176246	0.366778	0.202258	0.226346	0.220806	0.255069	0.510632	0.727002	0.149058	0.0879	0.310576	0.144131	0.410017	0.760183	0.197261	0.307985	0.389601	0.553579	0.50719	0.411601	0.367289	0.195402	0.147119	0.21833	0.529551
0.221612	0.116926	0.156741	0.394715	0.162147	0.260724	0.281053	0.241306	0.641902	0.752458	0.144664	0.0743221	0.368428	0.153095	0.402406	0.618936	0.194925	0.338436	0.335351	0.586283	0.507221	0.523086	0.433534	0.18071	0.141692	0.229014	0.518217
0.238736	0.110498	0.196831	0.371435	0.157836	0.20814	0.245657	0.240404	0.589486	0.706412	0.140416	0.0843899	0.328803	0.164693	0.433576	0.663401	0.202521	0.310189	0.396362	0.569966	0.517854	0.558982	0.409116	0.184643	0.148017	0.227838	0.535624
0.239723	0.0859794	0.164281	0.336639	0.178508	0.243202	0.224947	0.222212	0.557409	0.711164	0.145171	0.0854841	0.404945	0.191356	0.477411	0.630695	0.194045	0.281068	0.355751	0.55577	0.547254	0.469808	0.390853	0.17737	0.1506	0.210034	0.515534
0.283275	0.0966009	0.163478	0.389433	0.168658	0.284754	0.252548	0.25511	0.609814	0.806433	0.152533	0.0918633	0.38274	0.15034	0.410632	0.626732	0.230013	0.318768	0.386068	0.641299	0.540179	0.468114	0.430556	0.200275	0.160298	0.207638	0.514105
0.252511	0.103119	0.153451	0.367178	0.171031	0.199757	0.222699	0.233406	0.586204	0.731854	0.140076	0.087862	0.3391	0.145078	0.44792	0.705448	0.20348	0.376008	0.408442	0.551065	0.534927	0.523904	0.367508	0.164262	0.158877	0.256346	0.535762
0.25058	0.0885568	0.166234	0.386745	0.180317	0.240886	0.192047	0.217294	0.558431	0.723719	0.129196	0.0934348	0.345407	0.163947	0.4051	0.65488	0.212749	0.304413	0.372151	0.503221	0.555622	0.576525	0.451776	0.159473	0.200873	0.215459	0.528761
0.234422	0.101283	0.164974	0.435986	0.166537	0.215617	0.216109	0.226133	0.551265	0.753233	0.127969	0.0893006	0.359185	0.174862	0.406622	0.651351	0.19767	0.342814	0.344841	0.518006	0.547841	0.452669	0.39067	0.172162	0.189932	0.22516	0.451188
0.264522	0.10074	0.179881	0.426076	0.198108	0.219703	0.231724	0.282666	0.545895	0.741805	0.148383	0.0780712	0.317823	0.163047	0.401375	0.662525	0.232914	0.298245	0.35575	0.513076	0.480314	0.428189	0.428394	0.158071	0.149923	0.203608	0.584613
0.248049	0.0958324	0.191331	0.347652	0.155752	0.232706	0.194404	0.27581	0.611938	0.744917	0.146459	0.100223	0.332778	0.146949	0.406847	0.623433	0.17779	0.327907	0.380417	0.506072	0.467964	0.504992	0.442688	0.171223	0.148528	0.24979	0.502951
0.273271	0.0969201	0.164273	0.364084	0.182013	0.248819	0.196789	0.335169	0.66354	0.722563	0.148027	0.0975755	0.333764	0.164652	0.393861	0.723755	0.192696	0.347121	0.399971	0.548319	0.515894	0.472695	0.41442	0.172687	0.143534	0.214807	0.515158
0.274962	0.0932615	0.168879	0.333747	0.235635	0.21712	0.198971	0.237987	0.58866	0.848454	0.141906	0.0788549	0.280973	0.144922	0.423319	0.688448	0.196632	0.300798	0.376013	0.673149	0.540119	0.456631	0.413307	0.216502	0.155633	0.233524	0.445499
0.217609	0.0872808	0.198335	0.357799	0.168951	0.252008	0.23198	0.254947	0.58034	0.849899	0.144954	0.0926967	0.41279	0.167639	0.486801	0.700204	0.190495	0.299622	0.368774	0.511336	0.553185	0.48371	0.401283	0.174367	0.143594	0.201574	0.476422
0.240002	0.0814578	0.187945	0.357	0.181309	0.196084	0.242451	0.247174	0.531094	0.841869	0.154866	0.0856824	0.340627	0.15796	0.404017	0.594095	0.209744	0.322468	0.360829	0.537805	0.557833	0.432716	0.380664	0.169115	0.198152	0.202965	0.55547
0.259826	0.0896894	0.189234	0.338822	0.191957	0.210632	0.220688	0.293326	0.59792	0.774333	0.145282	0.0921262	0.338096	0.178144	0.391983	0.695587	0.205778	0.339067	0.342072	0.535553	0.569524	0.403084	0.449723	0.167517	0.166522	0.186088	0.517685
0.230055	0.0898596	0.188678	0.34702	0.222603	0.222611	0.242097	0.268159	0.611202	0.91639	0.157761	0.0841285	0.331369	0.149158	0.427356	0.674497	0.179152	0.31127	0.359322	0.528924	0.60834	0.452257	0.414763	0.172383	0.163493	0.246652	0.493466
0.242547	0.0873791	0.179835	0.341332	0.179883	0.235904	0.200174	0.246743	0.613711	0.706778	0.16476	0.0803611	0.293981	0.186506	0.457231	0.626557	0.19229	0.333805	0.353343	0.529442	0.565546	0.470917	0.421037	0.168763	0.163238	0.26152	0.51838
0.303459	0.0964785	0.16323	0.343813	0.190251	0.226992	0.234235	0.231078	0.540382	0.733695	0.149486	0.0827611	0.310922	0.160312	0.406832	0.692062	0.196566	0.333279	0.36576	0.504644	0.524578	0.509091	0.406497	0.172207	0.16367	0.250688	0.498163
0.243467	0.0968554	0.186189	0.391019	0.20267	0.235604	0.213005	0.228441	0.739471	0.813841	0.157914	0.0897509	0.350543	0.161412	0.462838	0.746477	0.247152	0.30146	0.380373	0.57637	0.493774	0.486089	0.385222	0.173251	0.175238	0.213915	0.541213
0.271367	0.0880325	0.166298	0.373026	0.192205	0.194245	0.197905	0.25516	0.593597	0.773074	0.141527	0.0847965	0.312613	0.161214	0.426556	0.639206	0.198241	0.292174	0.360908	0.604939	0.563959	0.425985	0.430046	0.209003	0.179581	0.214129	0.535552
0.241972	0.102757	0.16738	0.422899	0.185089	0.209065	0.222544	0.255325	0.618517	0.767151	0.144725	0.0854469	0.400994	0.165396	0.460116	0.637914	0.215556	0.342673	0.363975	0.53143	0.508163	0.42622	0.368101	0.188676	0.179177	0.20271	0.469716
0.247618	0.0944172	0.180689	0.354013	0.178872	0.230545	0.196307	0.260693	0.591211	0.742286	0.14692	0.0767266	0.333977	0.161719	0.411917	0.72	0.195501	0.319343	0.374688	0.544454	0.476424	0.434096	0.374671	0.180103	0.175788	0.22498	0.559492
0.280899	0.0859984	0.182964	0.338674	0.241888	0.204664	0.217889	0.273765	0.577825	0.865019	0.140175	0.100355	0.34958	0.171967	0.44572	0.737632	0.211009	0.343409	0.356022	0.512668	0.586748	0.489735	0.399867	0.187632	0.161222	0.225275	0.461496
0.253714	0.0988631	0.165341	0.377317	0.182554	0.194042	0.204191	0.303905	0.571389	0.765539	0.16103	0.0892938	0.361897	0.187338	0.364981	0.708984	0.18448	0.306641	0.364606	0.503733	0.497805	0.449969	0.418461	0.191993	0.147787	0.23582	0.491564
0.244835	0.109393	0.191449	0.363427	0.170734	0.208873	0.19253	0.264805	0.701152	0.66849	0.138556	0.0821985	0.356965	0.187346	0.379181	0.668138	0.205688	0.345896	0.378294	0.573413	0.572624	0.455569	0.446301	0.162209	0.161685	0.209236	0.506485
0.233128	0.0868537	0.178101	0.464615	0.156168	0.186423	0.228627	0.243157	0.595856	0.835576	0.185697	0.0826449	0.366269	0.159849	0.400459	0.646205	0.216188	0.308008	0.363879	0.519998	0.538421	0.442441	0.376612	0.178576	0.198519	0.211045	0.54229
0.238745	0.0998063	0.165249	0.336113	0.182778	0.204267	0.262679	0.26571	0.612392	0.765778	0.142568	0.0814097	0.35177	0.164502	0.50449	0.651108	0.208888	0.337212	0.327602	0.510486	0.514126	0.507608	0.405321	0.14808	0.150344	0.211435	0.505098
0.304517	0.0890883	0.190549	0.347337	0.189401	0.222997	0.210887	0.27275	0.579367	0.731498	0.140293	0.0699523	0.339369	0.15275	0.410443	0.577883	0.165635	0.30462	0.405193	0.551023	0.472281	0.498761	0.378949	0.146067	0.168415	0.256597	0.482088
0.249985	0.0979537	0.215535	0.31636	0.181139	0.217051	0.214208	0.25307	0.488697	0.71227	0.141603	0.0853058	0.325017	0.1566	0.41401	0.666576	0.199856	0.296472	0.428698	0.526208	0.523836	0.429661	0.388399	0.173463	0.168497	0.23545	0.560674
0.253357	0.0831758	0.188455	0.356846	0.195379	0.21869	0.227999	0.260109	0.514704	0.984807	0.146653	0.0831803	0.319232	0.161214	0.40947	0.601787	0.207773	0.29917	0.437102	0.572068	0.526866	0.439303	0.403863	0.16199	0.164855	0.229647	0.548543
0.259705	0.087929	0.175192	0.347548	0.20372	0.226933	0.210103	0.237107	0.596645	0.758926	0.150719	0.0740621	0.323581	0.189516	0.384354	0.664147	0.223318	0.301865	0.35105	0.510321	0.526394	0.46495	0.41402	0.172579	0.148959	0.209879	0.50851
0.259132	0.0965079	0.175368	0.401094	0.184462	0.211635	0.223783	0.251243	0.563362	0.78248	0.143952	0.0833615	0.302961	0.157353	0.464644	0.640529	0.18047	0.381228	0.353293	0.610653	0.570189	0.503041	0.431072	0.171578	0.16318	0.199933	0.601651
0.274352	0.0903564	0.165798	0.356081	0.206617	0.224493	0.212482	0.274122	0.603438	0.730733	0.145139	0.0915028	0.379675	0.151036	0.428	0.724755	0.254642	0.294777	0.379527	0.571347	0.516485	0.465032	0.484951	0.19244	0.151921	0.245167	0.506099
0.266856	0.0874965	0.194724	0.40422	0.172153	0.211799	0.213504	0.248156	0.587147	0.841899	0.132723	0.0785143	0.321407	0.16791	0.434992	0.716679	0.204984	0.294907	0.364905	0.589364	0.711205	0.48163	0.410824	0.162143	0.154439	0.188616	0.487939
0.2722	0.0877249	0.209882	0.371769	0.186363	0.244955	0.278929	0.307044	0.557551	0.696034	0.144291	0.110481	0.360603	0.165295	0.43146	0.61865	0.201724	0.316123	0.368797	0.538935	0.544729	0.476611	0.37617	0.178458	0.167374	0.258194	0.533172
0.237135	0.095767	0.216911	0.387396	0.203241	0.232986	0.197963	0.215028	0.652548	0.737522	0.170126	0.0852102	0.35683	0.167184	0.419525	0.637857	0.193411	0.356778	0.346885	0.641308	0.557622	0.518904	0.363472	0.15854	0.157728	0.19655	0.49459
0.226336	0.0943437	0.178531	0.403528	0.181595	0.210975	0.216171	0.265983	0.573469	0.772564	0.147247	0.0855869	0.328636	0.162344	0.430278	0.69577	0.18999	0.327614	0.431769	0.570349	0.498432	0.367044	0.433301	0.17246	0.15453	0.207481	0.584643
0.256609	0.0961626	0.154817	0.367156	0.174238	0.211315	0.222987	0.283195	0.504714	0.778867	0.144042	0.0927088	0.341054	0.209365	0.412873	0.686942	0.192649	0.26942	0.355988	0.55271	0.507845	0.446998	0.487838	0.166162	0.178887	0.202078	0.567837
0.237473	0.095154	0.172511	0.3885	0.182121	0.218813	0.234009	0.269907	0.64587	0.820621	0.177055	0.0824318	0.30583	0.168928	0.454915	0.822467	0.199425	0.345327	0.362737	0.537166	0.545516	0.565683	0.37198	0.180768	0.186592	0.221675	0.521422
0.266919	0.109217	0.153081	0.391486	0.189978	0.202744	0.1951	0.226082	0.518503	0.824447	0.136612	0.0929064	0.318587	0.168402	0.430644	0.677388	0.216875	0.353702	0.359721	0.594058	0.466199	0.444132	0.423932	0.1941	0.166946	0.222993	0.486624
0.256931	0.0940379	0.189254	0.404813	0.178253	0.223874	0.204157	0.22474	0.55953	0.725429	0.148786	0.0950881	0.34532	0.176888	0.403622	0.709992	0.183801	0.299002	0.33811	0.50906	0.520501	0.545609	0.41751	0.164071	0.144901	0.233212	0.473329
0.24428	0.0904811	0.164368	0.363179	0.147578	0.197498	0.260875	0.239475	0.596275	0.72379	0.145688	0.112238	0.378927	0.175628	0.410034	0.62862	0.231956	0.315113	0.366642	0.52483	0.5049	0.484905	0.483127	0.212262	0.179152	0.195609	0.492583
0.228512	0.0901496	0.192116	0.421598	0.159452	0.211378	0.226955	0.26274	0.573726	0.710515	0.137749	0.0770192	0.353033	0.168451	0.385475	0.654207	0.205341	0.342506	0.359223	0.587874	0.492869	0.581143	0.400521	0.201457	0.173119	0.214891	0.466374
0.24346	0.0923544	0.222418	0.347797	0.18709	0.192248	0.213689	0.271679	0.604043	0.696782	0.143942	0.103029	0.317914	0.162119	0.385542	0.692261	0.219289	0.368333	0.366029	0.615081	0.45269	0.455152	0.401232	0.172772	0.178904	0.261724	0.504415
0.257189	0.0893921	0.156547	0.386758	0.21402	0.202289	0.259669	0.232527	0.588101	0.68294	0.146401	0.0871105	0.311884	0.158023	0.416865	0.597064	0.181732	0.293829	0.418833	0.56247	0.446763	0.444819	0.406668	0.169244	0.163408	0.268125	0.535302
0.229069	0.101837	0.216064	0.357677	0.211416	0.218118	0.201645	0.264188	0.601743	0.75647	0.136593	0.0897288	0.329281	0.170529	0.369689	0.665098	0.187066	0.327181	0.381205	0.501125	0.511238	0.440774	0.418848	0.176758	0.146755	0.194037	0.471637
0.2445	0.100335	0.167336	0.344636	0.178863	0.207199	0.202846	0.237203	0.627335	0.735977	0.136595	0.0740619	0.341436	0.194272	0.36524	0.661747	0.212403	0.297589	0.389707	0.549249	0.517759	0.417659	0.416083	0.182819	0.168181	0.221663	0.460922
0.23927	0.0984389	0.16524	0.392266	0.192737	0.246752	0.200473	0.364529	0.566462	0.753355	0.161141	0.0743046	0.361057	0.181758	0.400533	0.769575	0.239224	0.276868	0.363703	0.518679	0.542202	0.453962	0.383838	0.18063	0.171067	0.205624	0.486031
0.240041	0.088945	0.171026	0.352653	0.187918	0.20836	0.232018	0.246285	0.521241	0.792183	0.139838	0.0923828	0.326055	0.200874	0.38106	0.650489	0.210643	0.327435	0.400834	0.6407	0.578965	0.456247	0.386894	0.155088	0.157055	0.226072	0.488137
0.236558	0.103799	0.15606	0.37551	0.172491	0.235017	0.215906	0.253877	0.652633	0.777238	0.158193	0.0855349	0.283533	0.182841	0.43351	0.742534	0.211096	0.309843	0.382472	0.629333	0.549045	0.478872	0.380406	0.178533	0.156124	0.23429	0.461609
0.25763	0.0908814	0.181338	0.352017	0.17998	0.202148	0.229292	0.230562	0.604098	0.798863	0.143652	0.0860394	0.332127	0.162393	0.416677	0.673536	0.209049	0.315284	0.34894	0.536717	0.504864	0.464664	0.431012	0.164658	0.167745	0.203241	0.494972
0.270773	0.0883345	0.204843	0.347999	0.227451	0.202513	0.217392	0.303525	0.542926	0.741542	0.176516	0.0803965	0.341706	0.155948	0.401734	0.578561	0.176762	0.316703	0.394717	0.593555	0.481958	0.539125	0.517833	0.171136	0.148238	0.217359	0.497207
0.243051	0.0917409	0.172191	0.39215	0.19219	0.237335	0.223213	0.274376	0.649072	0.707178	0.138478	0.0821443	0.300779	0.159169	0.409285	0.757836	0.190336	0.281507	0.36575	0.53445	0.512854	0.452335	0.410265	0.167371	0.163357	0.241166	0.462178
0.282343	0.10467	0.184621	0.367796	0.173822	0.240307	0.228122	0.213852	0.721828	0.671671	0.126132	0.0808645	0.326924	0.144553	0.371061	0.694155	0.198861	0.311701	0.375726	0.604719	0.539264	0.48492	0.398938	0.174341	0.173459	0.227068	0.482897
0.285786	0.0889447	0.157244	0.388502	0.183032	0.207991	0.244597	0.261789	0.543377	0.71141	0.132117	0.0797685	0.305078	0.160584	0.422554	0.72382	0.197246	0.406258	0.354628	0.523509	0.516952	0.468085	0.398286	0.18923	0.159898	0.232454	0.449649
0.275579	0.105747	0.183619	0.344642	0.159197	0.222051	0.204339	0.261976	0.577261	0.742542	0.135739	0.0845918	0.330473	0.161535	0.391121	0.672453	0.183444	0.285859	0.362963	0.591975	0.536835	0.429114	0.506063	0.16697	0.161859	0.233316	0.447977
0.245958	0.0922042	0.18419	0.370534	0.198119	0.208008	0.210046	0.231832	0.540856	0.822797	0.14115	0.0872231	0.378322	0.155696	0.442797	0.68348	0.191749	0.32075	0.380702	0.524826	0.568499	0.433696	0.377264	0.189026	0.162987	0.200372	0.471632
0.257974	0.0958636	0.176813	0.352026	0.174146	0.217746	0.203469	0.242878	0.536206	0.908086	0.144288	0.0786819	0.342502	0.196648	0.423195	0.698164	0.204127	0.313708	0.372633	0.630552	0.453788	0.432455	0.412202	0.163145	0.169585	0.244994	0.46123
0.225579	0.0873432	0.184459	0.33182	0.173467	0.238116	0.277824	0.263912	0.553541	0.667745	0.159159	0.0807651	0.345014	0.184264	0.416751	0.704677	0.194387	0.306309	0.375973	0.536749	0.492844	0.419984	0.382876	0.191563	0.152218	0.226794	0.458585
0.223613	0.101925	0.179398	0.322661	0.170294	0.242078	0.228162	0.271656	0.675331	0.858487	0.145107	0.101519	0.329043	0.162106	0.405902	0.739125	0.196388	0.285598	0.378685	0.524495	0.504991	0.48556	0.374162	0.147269	0.164146	0.208261	0.522581
0.274916	0.0964709	0.16956	0.358674	0.199305	0.192845	0.218719	0.275331	0.573575	0.730074	0.159491	0.0817023	0.33667	0.155678	0.412229	0.677336	0.195231	0.361635	0.367717	0.565342	0.536731	0.436561	0.465948	0.172847	0.151483	0.190792	0.49147
0.231592	0.0874511	0.176198	0.361203	0.177623	0.243719	0.234815	0.237775	0.501058	0.712435	0.150488	0.0814064	0.309175	0.197029	0.389738	0.673829	0.216034	0.301844	0.404809	0.521046	0.607365	0.586709	0.408303	0.161093	0.157092	0.191492	0.55308
0.239923	0.101097	0.168082	0.387418	0.194876	0.21144	0.246237	0.283975	0.606072	0.917431	0.14242	0.0985639	0.321154	0.170125	0.413072	0.856197	0.235968	0.355735	0.378842	0.612481	0.480948	0.491832	0.360531	0.18954	0.166356	0.216321	0.475862
0.230699	0.0945371	0.163319	0.374911	0.17808	0.236943	0.203061	0.250944	0.606488	0.8475	0.167892	0.103853	0.319284	0.182469	0.455423	0.77134	0.190623	0.356127	0.338774	0.584176	0.525456	0.510749	0.408653	0.166376	0.167655	0.191498	0.526496
0.287647	0.0995961	0.159591	0.361815	0.177625	0.214256	0.209585	0.276799	0.564412	0.698985	0.138028	0.0783781	0.323148	0.173524	0.476015	0.597386	0.217528	0.303858	0.354496	0.471639	0.548501	0.475944	0.38937	0.152752	0.15694	0.227499	0.506895
0.245281	0.109421	0.178626	0.365083	0.168033	0.221789	0.207116	0.234792	0.622191	0.735453	0.140836	0.107401	0.325943	0.175575	0.437777	0.611933	0.203656	0.316972	0.397807	0.513518	0.51056	0.461587	0.462887	0.192287	0.148812	0.230392	0.432977
0.249233	0.0846482	0.168983	0.353144	0.205938	0.232784	0.264625	0.25313	0.567552	0.77541	0.147393	0.0889447	0.322004	0.149344	0.350091	0.698672	0.193646	0.301457	0.464364	0.57501	0.51712	0.506299	0.383667	0.15616	0.150115	0.233872	0.49772
0.291675	0.0910879	0.175796	0.365384	0.167588	0.216017	0.219319	0.240236	0.573314	0.697721	0.153893	0.0880221	0.420287	0.169542	0.414175	0.611966	0.213005	0.265666	0.347213	0.548669	0.558644	0.487443	0.491217	0.182862	0.173001	0.227825	0.505678
0.245138	0.0980404	0.169189	0.352326	0.17489	0.269785	0.206401	0.258191	0.574562	0.692265	0.136818	0.0883668	0.371733	0.163425	0.441076	0.654098	0.216555	0.295238	0.401144	0.493414	0.50163	0.466492	0.400995	0.180927	0.16994	0.224618	0.538222
0.272508	0.104182	0.189838	0.432464	0.165208	0.197628	0.284461	0.265975	0.599785	0.708092	0.144057	0.0790226	0.337335	0.158851	0.399667	0.649947	0.201508	0.294374	0.394815	0.566461	0.517425	0.435864	0.401182	0.17118	0.161585	0.220553	0.641453
0.241044	0.0859225	0.169908	0.399735	0.185789	0.187891	0.229036	0.242304	0.633238	0.904293	0.132544	0.0827322	0.33666	0.167705	0.437587	0.636177	0.228787	0.287772	0.370702	0.509481	0.560697	0.467155	0.489179	0.19136	0.141051	0.213112	0.50858
0.247497	0.0951097	0.185077	0.353631	0.217323	0.236366	0.215368	0.246042	0.587634	0.700531	0.13355	0.0841848	0.312924	0.156369	0.415723	0.659547	0.177473	0.288761	0.392684	0.546749	0.539373	0.478711	0.379051	0.180342	0.177028	0.238171	0.470908
0.245784	0.0933246	0.194378	0.406211	0.184726	0.225019	0.216453	0.274886	0.599361	0.915866	0.140986	0.0842488	0.341002	0.176984	0.453027	0.739205	0.190061	0.284369	0.357014	0.530726	0.565112	0.464213	0.376605	0.175587	0.143348	0.196392	0.443632
0.21798	0.0921116	0.163823	0.49261	0.177711	0.234081	0.210572	0.253423	0.557768	0.778429	0.169814	0.0936887	0.371299	0.170666	0.407939	0.602238	0.209329	0.315193	0.443353	0.547264	0.525606	0.493154	0.486363	0.172208	0.163068	0.209695	0.504935
0.262074	0.0897603	0.178294	0.388508	0.165511	0.249286	0.20592	0.229578	0.61795	0.709294	0.155274	0.0849593	0.348003	0.15164	0.417084	0.637795	0.176737	0.276063	0.352264	0.555158	0.52874	0.482698	0.400712	0.156681	0.173702	0.217902	0.485556
0.245858	0.0906728	0.183195	0.322313	0.23197	0.208021	0.233561	0.269472	0.581866	0.720064	0.140196	0.0860925	0.349648	0.168755	0.398007	0.637562	0.195174	0.31226	0.358103	0.608408	0.512826	0.437201	0.389221	0.184704	0.156292	0.208319	0.497916
0.246154	0.0996557	0.179038	0.3585	0.191285	0.23019	0.198458	0.251039	0.63246	0.77425	0.151727	0.0852481	0.336705	0.170009	0.412512	0.690949	0.221585	0.29554	0.395066	0.593284	0.575478	0.483417	0.397488	0.172479	0.170237	0.206821	0.465498
0.259276	0.0934634	0.181976	0.361025	0.203927	0.214161	0.212608	0.241347	0.532309	0.729117	0.162503	0.0897667	0.345015	0.152185	0.416113	0.687996	0.194965	0.300584	0.406805	0.568608	0.734573	0.555147	0.507285	0.155889	0.170834	0.199129	0.517735
0.236235	0.100224	0.200426	0.362566	0.198335	0.236008	0.235256	0.255104	0.568821	0.719292	0.14517	0.0823538	0.330858	0.161425	0.381349	0.594253	0.224643	0.305645	0.35745	0.558695	0.576499	0.390435	0.387056	0.176283	0.148166	0.213595	0.518787
0.248913	0.097812	0.163164	0.359141	0.177373	0.244273	0.235962	0.276238	0.562753	0.781694	0.136827	0.0715668	0.354093	0.17291	0.389497	0.6932	0.209886	0.285164	0.341207	0.60835	0.527734	0.438883	0.420657	0.15844	0.175141	0.250719	0.562873
0.251044	0.0859398	0.204027	0.406942	0.172248	0.228472	0.232982	0.221988	0.558806	0.694251	0.15316	0.0814148	0.289193	0.172558	0.412909	0.612976	0.204123	0.311634	0.482235	0.557398	0.488624	0.428187	0.415477	0.155307	0.162684	0.243654	0.493077
0.301836	0.101185	0.234926	0.311554	0.194708	0.204327	0.215253	0.251378	0.585348	0.802309	0.148269	0.0777851	0.33432	0.177227	0.406298	0.681568	0.197327	0.319129	0.367004	0.562665	0.499811	0.439058	0.408325	0.174817	0.158354	0.205663	0.549474
0.238185	0.102685	0.165345	0.319944	0.191087	0.251818	0.215327	0.303581	0.585826	0.796394	0.174447	0.087963	0.323015	0.172697	0.448483	0.653836	0.179867	0.409722	0.377104	0.530324	0.607285	0.464052	0.529854	0.164928	0.148769	0.223138	0.546055
0.233495	0.123911	0.18438	0.348412	0.178811	0.229714	0.209372	0.279924	0.581708	0.69284	0.125238	0.0811583	0.33748	0.165003	0.435761	0.618536	0.216882	0.299739	0.35642	0.569105	0.508452	0.420369	0.496083	0.163983	0.159933	0.19979	0.59766
0.247636	0.0839832	0.183339	0.339553	0.177399	0.213584	0.235827	0.254263	0.684837	0.699937	0.17524	0.0786241	0.31314	0.163043	0.385675	0.712017	0.191878	0.31878	0.365143	0.545465	0.532165	0.536321	0.357379	0.193199	0.175328	0.213052	0.59991
0.253259	0.0874772	0.16034	0.378542	0.192693	0.26258	0.24745	0.225056	0.580488	0.705922	0.183005	0.0767275	0.42193	0.161529	0.457354	0.743938	0.200083	0.306352	0.382325	0.529863	0.57626	0.483162	0.378075	0.183959	0.161641	0.230022	0.552215
0.307337	0.0956388	0.154287	0.381392	0.179015	0.232278	0.217385	0.259007	0.53173	0.726871	0.13409	0.0790912	0.33349	0.163737	0.39151	0.645357	0.18105	0.287886	0.370024	0.568948	0.476887	0.448129	0.423433	0.179489	0.172546	0.204029	0.52767
0.2448	0.078732	0.198594	0.353975	0.177819	0.195762	0.214393	0.241909	0.610901	0.706166	0.156021	0.0824683	0.315411	0.168676	0.396256	0.614739	0.204147	0.295137	0.426109	0.566688	0.534305	0.501062	0.403046	0.168957	0.185848	0.226134	0.525139
0.271827	0.0971823	0.176323	0.353403	0.192473	0.222668	0.202467	0.279969	0.556358	0.717801	0.135197	0.0771126	0.319028	0.152906	0.414804	0.857889	0.180358	0.320234	0.427089	0.51754	0.47669	0.434727	0.392597	0.161137	0.154372	0.205614	0.498031
0.247936	0.101302	0.171075	0.351382	0.182734	0.203022	0.231966	0.263763	0.716071	0.817877	0.151017	0.0759705	0.413527	0.174404	0.41184	0.780347	0.194274	0.317528	0.354827	0.613424	0.495853	0.481367	0.38541	0.186306	0.155686	0.204506	0.495915
0.296684	0.110181	0.164805	0.448392	0.183018	0.214921	0.198132	0.255324	0.659207	0.877194	0.14261	0.074446	0.306112	0.169814	0.42497	0.684704	0.196582	0.290897	0.341801	0.688959	0.551203	0.455957	0.45957	0.166043	0.143112	0.233747	0.507274
0.234245	0.0959375	0.167764	0.434563	0.206686	0.195659	0.252173	0.312402	0.609107	0.852966	0.151983	0.0844199	0.320399	0.187267	0.395254	0.716155	0.19377	0.28421	0.330727	0.556514	0.511498	0.463254	0.427275	0.20101	0.201313	0.24991	0.499797
0.245058	0.0857236	0.16693	0.386133	0.219932	0.205488	0.213274	0.268918	0.622412	0.658685	0.135447	0.086513	0.335068	0.171086	0.415451	0.668856	0.174656	0.290447	0.380578	0.600593	0.529515	0.485282	0.397214	0.201939	0.165217	0.238881	0.531227
0.240353	0.096789	0.196748	0.332308	0.172074	0.207392	0.248476	0.233917	0.591644	0.690695	0.137999	0.0851802	0.332357	0.17548	0.400231	0.686175	0.188062	0.317654	0.418208	0.458364	0.49204	0.469406	0.399021	0.181937	0.188716	0.205925	0.538189
0.266108	0.107467	0.164637	0.368771	0.202395	0.195626	0.25798	0.237132	0.696642	0.770258	0.135542	0.0806163	0.312413	0.174775	0.378437	0.638706	0.187734	0.289287	0.360237	0.542488	0.494878	0.434584	0.427251	0.170052	0.161305	0.216145	0.568578
0.26027	0.095701	0.221353	0.367717	0.193601	0.267039	0.202989	0.271927	0.804146	0.706229	0.167075	0.0858527	0.333228	0.149311	0.456765	0.710421	0.194959	0.30442	0.363577	0.524044	0.542991	0.527745	0.406972	0.19041	0.161442	0.20978	0.492005
0.289981	0.0901093	0.186952	0.356696	0.193597	0.212463	0.200961	0.254774	0.67903	0.785464	0.147375	0.0851564	0.30336	0.174966	0.392397	0.671003	0.212841	0.309406	0.411364	0.619433	0.561476	0.464508	0.374156	0.172398	0.170448	0.226611	0.518928
0.25487	0.112748	0.179207	0.352072	0.202959	0.225785	0.214876	0.251293	0.679456	0.757675	0.137865	0.0832563	0.371007	0.16318	0.407149	0.634748	0.202691	0.262675	0.4112	0.501442	0.504059	0.50889	0.421363	0.197256	0.165613	0.210442	0.542104
0.302598	0.0832656	0.17093	0.438654	0.194692	0.226156	0.238278	0.266421	0.630834	0.734794	0.124971	0.0914471	0.34804	0.169002	0.570808	0.622915	0.226401	0.320155	0.366239	0.695065	0.533097	0.469538	0.365232	0.156118	0.156468	0.219355	0.445188
0.285725	0.0831075	0.200956	0.47561	0.183903	0.232975	0.216824	0.233825	0.540536	0.704969	0.141756	0.0766963	0.341839	0.160183	0.439229	0.630868	0.216506	0.341453	0.403129	0.601247	0.528978	0.442753	0.475427	0.186196	0.145576	0.229025	0.475397
0.242209	0.0968125	0.185444	0.351339	0.182747	0.234797	0.256953	0.258986	0.653197	0.753889	0.132441	0.109432	0.322253	0.163518	0.403519	0.672734	0.191914	0.327973	0.371672	0.678656	0.523482	0.52596	0.380593	0.176116	0.182579	0.212196	0.492406
0.235641	0.096388	0.201655	0.385314	0.193476	0.222249	0.221235	0.241871	0.641004	0.738852	0.140564	0.0785552	0.325932	0.171588	0.416478	0.803592	0.202567	0.282539	0.357263	0.547762	0.516789	0.503307	0.354308	0.173363	0.18862	0.231019	0.520444
0.255545	0.0944241	0.177062	0.373435	0.224128	0.233393	0.21224	0.281173	0.514817	0.805486	0.130726	0.0796448	0.346533	0.173903	0.449468	0.640092	0.210696	0.301491	0.363734	0.540498	0.53136	0.454561	0.376891	0.160372	0.146714	0.207214	0.520868
0.227243	0.092366	0.172196	0.316176	0.165339	0.214241	0.241337	0.287024	0.523465	0.832936	0.173373	0.092693	0.35884	0.153494	0.406686	0.708401	0.203107	0.329657	0.370418	0.558533	0.560776	0.464956	0.422779	0.20279	0.16456	0.236472	0.497511
0.264682	0.0901986	0.161551	0.378656	0.211324	0.250027	0.268053	0.308668	0.643949	0.726514	0.162368	0.0967789	0.338657	0.157509	0.419022	0.685382	0.206854	0.31133	0.358858	0.490527	0.532413	0.482227	0.428452	0.186072	0.147623	0.232012	0.557653
0.269012	0.0883444	0.172355	0.334112	0.170267	0.279731	0.233261	0.228817	0.593459	0.670158	0.175892	0.075447	0.310955	0.169318	0.337844	0.627108	0.207299	0.329842	0.347919	0.513012	0.555559	0.504259	0.34504	0.182493	0.153431	0.237696	0.601553
0.222651	0.104281	0.158685	0.362529	0.205532	0.223488	0.208632	0.236935	0.565657	0.711021	0.132712	0.0900462	0.344494	0.162094	0.406158	0.619561	0.20322	0.304551	0.371207	0.48014	0.517737	0.556976	0.408871	0.18324	0.168265	0.217381	0.49474
0.266161	0.104603	0.181027	0.349121	0.180574	0.223648	0.225784	0.245466	0.602865	0.769074	0.143138	0.0902383	0.318004	0.16396	0.378125	0.592085	0.205858	0.375113	0.357253	0.543596	0.501858	0.460975	0.414758	0.165762	0.146017	0.193682	0.523726
0.321246	0.088389	0.171104	0.369987	0.195355	0.197021	0.213801	0.260683	0.621744	0.865676	0.157414	0.0817704	0.310556	0.180044	0.395224	0.681771	0.212298	0.323498	0.3728	0.508595	0.541306	0.399334	0.394516	0.161195	0.163589	0.221816	0.667529
0.254999	0.0911414	0.160827	0.342141	0.170676	0.217234	0.214693	0.255596	0.545503	0.859607	0.182367	0.0932986	0.329761	0.178106	0.40582	0.669577	0.188643	0.262287	0.388364	0.530287	0.513113	0.47316	0.419668	0.187166	0.159094	0.221922	0.550907
0.252699	0.100839	0.18547	0.318589	0.162451	0.266151	0.202884	0.23922	0.604607	0.797515	0.162626	0.0804422	0.357661	0.158126	0.450158	0.671923	0.186943	0.301068	0.364308	0.514446	0.49351	0.413307	0.430228	0.183078	0.152818	0.211195	0.598034
0.270593	0.0849705	0.177497	0.400667	0.208405	0.225131	0.229103	0.232444	0.620309	0.741609	0.141994	0.0859811	0.334834	0.153669	0.390395	0.552256	0.20405	0.33307	0.397728	0.506888	0.569821	0.495368	0.394613	0.185714	0.171517	0.243564	0.505341
0.265283	0.0839303	0.181849	0.425942	0.176489	0.222131	0.2384	0.245212	0.61206	0.789485	0.169573	0.075245	0.305892	0.158335	0.459652	0.649742	0.220968	0.329265	0.405033	0.47232	0.541478	0.504246	0.39759	0.166725	0.163953	0.22443	0.49371
0.227835	0.0936349	0.168782	0.394539	0.186539	0.258409	0.202469	0.255868	0.582143	0.856162	0.155022	0.0866387	0.316876	0.182896	0.409294	0.667131	0.203018	0.293253	0.366046	0.554179	0.528906	0.489868	0.356417	0.145363	0.165898	0.200144	0.505677
0.241716	0.088459	0.167088	0.374718	0.183103	0.233497	0.234197	0.298709	0.580277	0.81172	0.148037	0.077438	0.306433	0.179208	0.388355	0.654623	0.188778	0.297137	0.424338	0.53009	0.574787	0.540445	0.392422	0.169513	0.170605	0.208546	0.53144
0.260221	0.0884337	0.188836	0.384279	0.163119	0.231954	0.234746	0.247433	0.57124	0.672858	0.14114	0.0730243	0.326918	0.160267	0.480858	0.702837	0.199997	0.339586	0.400438	0.560549	0.620406	0.47306	0.356121	0.1597	0.167823	0.20104	0.506672
0.253718	0.0799705	0.180351	0.333254	0.180138	0.216771	0.241246	0.260398	0.57359	0.765291	0.164091	0.0797332	0.393829	0.197222	0.405419	0.660747	0.194497	0.335057	0.410088	0.583692	0.532548	0.42679	0.377309	0.162494	0.166247	0.201815	0.528042
0.301146	0.0978103	0.196945	0.329803	0.197331	0.203622	0.229764	0.267146	0.525253	0.769733	0.161382	0.0815144	0.334415	0.167578	0.464508	0.726898	0.249751	0.315053	0.369073	0.497777	0.513303	0.422678	0.384641	0.166235	0.156141	0.252065	0.4819
0.236	0.0961747	0.158817	0.36866	0.185096	0.240329	0.221828	0.292581	0.576416	0.757943	0.159066	0.0825157	0.40248	0.177314	0.448747	0.773374	0.189275	0.300779	0.371614	0.595545	0.552707	0.422461	0.38706	0.174625	0.147419	0.201267	0.49924
0.268338	0.0914586	0.16679	0.397656	0.202366	0.201417	0.2221	0.266751	0.59409	0.786832	0.146627	0.0792557	0.351655	0.151086	0.46534	0.629177	0.178515	0.354374	0.404133	0.527764	0.505874	0.47383	0.420731	0.183443	0.166866	0.207315	0.536331
0.251522	0.0943433	0.19005	0.421875	0.179456	0.260957	0.22896	0.234817	0.591465	0.834792	0.167957	0.0892191	0.326673	0.150057	0.433593	0.675085	0.193528	0.27508	0.355664	0.491068	0.547519	0.471601	0.376617	0.178249	0.157242	0.250858	0.517702
0.248119	0.105444	0.167355	0.398563	0.189196	0.220464	0.254568	0.252515	0.615272	0.716419	0.153007	0.0870639	0.32481	0.154056	0.434783	0.662345	0.184604	0.277296	0.341848	0.545343	0.49519	0.449617	0.413088	0.178144	0.182181	0.230787	0.511902
0.242883	0.104625	0.169585	0.390409	0.176841	0.238322	0.254085	0.265336	0.670044	0.737262	0.160314	0.0837959	0.316725	0.178075	0.415619	0.625415	0.225924	0.291321	0.447389	0.520624	0.52639	0.393085	0.415084	0.158459	0.183253	0.285578	0.541133
0.237211	0.112063	0.201063	0.352873	0.178998	0.185695	0.21808	0.279677	0.7063	0.669698	0.144321	0.0847145	0.328333	0.178326	0.372899	0.697546	0.216424	0.336191	0.386281	0.534839	0.516346	0.461444	0.420688	0.176352	0.159247	0.261944	0.513307
0.285759	0.099677	0.171527	0.320076	0.223875	0.203535	0.209675	0.251353	0.582265	0.754366	0.181436	0.0786765	0.295047	0.178705	0.380936	0.696853	0.202278	0.289905	0.424087	0.530689	0.517985	0.417864	0.414818	0.181031	0.149711	0.205122	0.591438
0.245749	0.0900327	0.150321	0.328433	0.177778	0.229895	0.224198	0.250244	0.618649	0.803589	0.153872	0.0819866	0.380451	0.146704	0.378769	0.708439	0.184727	0.304969	0.419384	0.556945	0.621368	0.516026	0.409039	0.164611	0.176482	0.20136	0.516783
0.241517	0.0980191	0.188917	0.340166	0.21864	0.223883	0.234694	0.247244	0.580472	0.730634	0.131214	0.0803337	0.325469	0.181119	0.44218	0.664647	0.189413	0.322705	0.355728	0.497225	0.507903	0.41799	0.420678	0.168143	0.14736	0.21182	0.491623
0.231189	0.0904311	0.163733	0.363513	0.199572	0.220213	0.210006	0.234134	0.613126	0.744202	0.174798	0.0920665	0.323603	0.187176	0.489014	0.645141	0.217172	0.314653	0.352055	0.51537	0.574868	0.525738	0.371984	0.17464	0.178721	0.226513	0.489474
0.30036	0.0889009	0.171782	0.367731	0.19684	0.206679	0.262054	0.247339	0.542996	0.843966	0.135561	0.0865434	0.319126	0.170244	0.414617	0.646771	0.189038	0.348281	0.346506	0.555306	0.569188	0.388978	0.405791	0.170977	0.155274	0.199732	0.57823
0.256551	0.110086	0.215194	0.377085	0.17744	0.247749	0.253181	0.282283	0.635286	0.775985	0.142297	0.0861728	0.375582	0.163556	0.43201	0.63847	0.186954	0.318118	0.369973	0.582315	0.642615	0.447668	0.4002	0.178268	0.170877	0.207021	0.507477
0.23845	0.091027	0.178259	0.409504	0.163793	0.207627	0.244134	0.25807	0.644442	0.774196	0.146389	0.10449	0.327244	0.153839	0.378447	0.705301	0.195313	0.313051	0.345616	0.569166	0.531934	0.516632	0.50645	0.168286	0.167147	0.219967	0.477883
0.259059	0.100181	0.17702	0.393831	0.189986	0.240732	0.217784	0.235377	0.650593	0.804838	0.129093	0.0857694	0.311064	0.193252	0.382794	0.610885	0.221508	0.301248	0.380861	0.572421	0.53352	0.462702	0.417166	0.193128	0.195348	0.221093	0.489801
0.250051	0.0811873	0.161461	0.393195	0.193117	0.201895	0.20763	0.238876	0.682333	0.712226	0.148915	0.0846004	0.404908	0.186972	0.38127	0.658856	0.218314	0.326917	0.408424	0.533004	0.534306	0.497304	0.425057	0.184548	0.162151	0.255221	0.458878
0.259263	0.081145	0.155646	0.387223	0.173381	0.224421	0.237997	0.26083	0.591608	0.756583	0.15631	0.0893879	0.329385	0.156745	0.441502	0.696068	0.186734	0.326065	0.351389	0.544607	0.471851	0.50771	0.375056	0.18932	0.161912	0.260779	0.55658
0.257128	0.106052	0.167436	0.334759	0.170986	0.210587	0.253909	0.279616	0.627608	0.864867	0.144352	0.0952756	0.319582	0.174258	0.390322	0.631752	0.211208	0.295629	0.362305	0.520337	0.623942	0.4668	0.431518	0.165567	0.153189	0.20746	0.59117
0.245302	0.0958153	0.179323	0.354238	0.182955	0.214747	0.225528	0.234412	0.551922	0.826009	0.139028	0.0784526	0.308255	0.155329	0.414704	0.728422	0.180117	0.316978	0.388286	0.551243	0.48364	0.429762	0.403822	0.182732	0.185607	0.217215	0.497847
0.251001	0.0884731	0.174351	0.365945	0.198102	0.197555	0.228768	0.24099	0.537489	0.787781	0.154303	0.0919479	0.388841	0.184024	0.404981	0.692248	0.183442	0.316528	0.345406	0.602105	0.500133	0.48798	0.457428	0.18653	0.153574	0.229415	0.467152
0.262927	0.106069	0.193168	0.324162	0.175897	0.246465	0.202698	0.256642	0.67316	0.66006	0.139514	0.0837614	0.34077	0.163154	0.455537	0.729396	0.214631	0.326559	0.345894	0.499032	0.691676	0.477955	0.35409	0.201358	0.167593	0.233447	0.508782
0.248765	0.0908359	0.193113	0.452586	0.187769	0.199939	0.232777	0.269641	0.620181	0.735021	0.13463	0.0846088	0.281602	0.170366	0.391075	0.78797	0.204277	0.323253	0.485942	0.641624	0.569346	0.465352	0.422047	0.186704	0.169299	0.19893	0.551137
0.272179	0.0807917	0.181333	0.344631	0.202027	0.211676	0.195069	0.224329	0.539793	0.728443	0.16259	0.0818318	0.355234	0.148213	0.374447	0.586857	0.203024	0.385716	0.354517	0.589048	0.501484	0.57635	0.408735	0.179247	0.158887	0.219666	0.47191
0.244802	0.0928217	0.209144	0.31003	0.171935	0.234095	0.241723	0.304065	0.672626	0.73763	0.156917	0.0767573	0.304402	0.15802	0.429217	0.733716	0.19684	0.275737	0.360022	0.566193	0.534238	0.54085	0.416009	0.164555	0.182679	0.208367	0.544015
0.257775	0.0854351	0.185842	0.346447	0.181146	0.209244	0.206837	0.263602	0.580298	0.756581	0.147079	0.0889511	0.330874	0.15307	0.462027	0.716313	0.198294	0.299655	0.372907	0.593658	0.480011	0.362238	0.396431	0.167066	0.17314	0.220051	0.452698
0.25068	0.0911259	0.184225	0.366062	0.172878	0.256336	0.214694	0.260381	0.58139	0.686242	0.131201	0.0798283	0.317955	0.162592	0.549599	0.594326	0.214211	0.297191	0.352309	0.491505	0.47964	0.427951	0.400095	0.159	0.143517	0.195343	0.531185
0.236584	0.0956542	0.163836	0.378502	0.18731	0.21307	0.220859	0.256508	0.514558	0.753164	0.15266	0.0839577	0.307898	0.161587	0.370938	0.650868	0.190144	0.326729	0.365488	0.552979	0.632451	0.40304	0.405915	0.171799	0.158087	0.214984	0.49929
0.272357	0.0825291	0.160265	0.361419	0.169183	0.237806	0.211169	0.240872	0.548165	0.815153	0.148941	0.0864004	0.301837	0.173137	0.415153	0.680891	0.193485	0.308082	0.360704	0.493085	0.504696	0.406722	0.407826	0.155391	0.171798	0.206892	0.468919
0.246463	0.086744	0.222986	0.340531	0.165166	0.233697	0.240026	0.257679	0.568785	0.810112	0.131187	0.0839241	0.340268	0.164848	0.514399	0.736488	0.223052	0.332903	0.318948	0.476802	0.52333	0.455568	0.42335	0.199295	0.161296	0.226185	0.495635
0.236968	0.0993161	0.200743	0.360632	0.185746	0.216402	0.227957	0.231081	0.549564	0.727464	0.143799	0.0805206	0.390455	0.150684	0.405331	0.700096	0.176775	0.314999	0.371916	0.704242	0.581993	0.429393	0.504506	0.172909	0.162293	0.206793	0.485861
0.259253	0.0871712	0.175852	0.33691	0.187142	0.233951	0.232364	0.276528	0.551079	0.750116	0.151063	0.0903598	0.394818	0.161198	0.427928	0.582448	0.198689	0.310497	0.408089	0.510239	0.551052	0.447191	0.458517	0.173329	0.171927	0.19861	0.51034
0.314388	0.0925221	0.193309	0.345359	0.195198	0.238863	0.207463	0.273985	0.541849	0.816777	0.139327	0.0818561	0.300971	0.187934	0.415443	0.688428	0.171507	0.282778	0.39366	0.594877	0.544571	0.472869	0.388579	0.156517	0.16667	0.227243	0.515898
0.224933	0.0886166	0.184582	0.385448	0.192958	0.200251	0.216335	0.259454	0.586486	0.739655	0.146848	0.0819622	0.404152	0.193988	0.361304	0.682032	0.200447	0.321702	0.390799	0.533254	0.59591	0.591746	0.42994	0.17464	0.166432	0.197324	0.508965
0.277384	0.115051	0.182403	0.378874	0.194273	0.233645	0.245355	0.254636	0.59194	0.808257	0.137731	0.073581	0.307895	0.172164	0.432479	0.630184	0.237743	0.280277	0.333979	0.548599	0.513984	0.389228	0.405383	0.177157	0.166092	0.225603	0.481481
0.299462	0.105912	0.168204	0.402845	0.202834	0.207796	0.271729	0.256612	0.667526	0.82743	0.148358	0.0873708	0.354323	0.159714	0.374404	0.732081	0.20192	0.337802	0.405798	0.55801	0.528157	0.46424	0.406251	0.164434	0.154722	0.215593	0.503595
0.294141	0.089316	0.182003	0.401015	0.185509	0.213543	0.241397	0.25218	0.56819	0.767849	0.139014	0.0975052	0.288497	0.162197	0.446682	0.607548	0.202586	0.309632	0.391087	0.58261	0.496666	0.496434	0.382045	0.17531	0.147843	0.209254	0.500014
0.278612	0.0936237	0.185116	0.377726	0.171253	0.234272	0.217805	0.272554	0.643086	0.758302	0.132201	0.0791747	0.341387	0.182992	0.440104	0.622518	0.206381	0.270796	0.357461	0.53343	0.607755	0.459003	0.393284	0.173272	0.15716	0.218128	0.488107
0.278526	0.108008	0.180088	0.476973	0.175714	0.231216	0.219332	0.241078	0.562467	0.778423	0.171744	0.0797668	0.359029	0.162641	0.402543	0.612559	0.191549	0.308776	0.363982	0.579819	0.533958	0.473159	0.416222	0.175124	0.152912	0.221428	0.496474
0.251221	0.109546	0.170877	0.323178	0.177403	0.186036	0.220451	0.275071	0.635833	0.671801	0.142628	0.0885525	0.360017	0.166006	0.404232	0.70746	0.221023	0.336753	0.396326	0.504291	0.492763	0.367627	0.565458	0.157004	0.184012	0.230822	0.475911
0.244801	0.0845368	0.176063	0.344476	0.173662	0.253889	0.200889	0.239481	0.715712	0.813105	0.140963	0.0877234	0.364384	0.18866	0.406142	0.752686	0.230292	0.353051	0.403053	0.517548	0.504384	0.457735	0.470583	0.189732	0.165846	0.226136	0.514689
0.258142	0.0892958	0.166559	0.402059	0.171738	0.207314	0.210344	0.24925	0.641658	0.677179	0.179486	0.0747787	0.319569	0.17943	0.431324	0.600092	0.206934	0.319872	0.403799	0.53652	0.492007	0.496957	0.36787	0.189597	0.160152	0.196416	0.564071
0.328076	0.0893406	0.197499	0.362285	0.174633	0.188333	0.213802	0.224112	0.642124	0.757053	0.146365	0.085426	0.357578	0.166842	0.459942	0.595204	0.212486	0.405895	0.38912	0.487748	0.535331	0.506039	0.446228	0.185557	0.191287	0.242488	0.558863
0.272	0.0910383	0.153719	0.375064	0.169485	0.23066	0.210497	0.227038	0.499184	0.726894	0.137039	0.0697238	0.338798	0.165519	0.43692	0.685467	0.188847	0.3288	0.401713	0.558353	0.489862	0.439139	0.390847	0.160623	0.164947	0.23065	0.531761
0.248876	0.0885044	0.170459	0.409303	0.171661	0.205698	0.23809	0.276495	0.655634	0.880931	0.153387	0.0770639	0.31919	0.17879	0.392758	0.593798	0.192766	0.302282	0.413521	0.490026	0.582228	0.443795	0.470256	0.165647	0.156486	0.233008	0.55504
0.263719	0.0979018	0.16534	0.387636	0.164451	0.281487	0.211033	0.249594	0.603197	0.73601	0.130128	0.0814234	0.378119	0.169829	0.381284	0.649653	0.224068	0.315924	0.371227	0.614792	0.518157	0.562529	0.41514	0.185564	0.179565	0.21023	0.538772
0.245466	0.0835134	0.174941	0.372992	0.198005	0.201582	0.249933	0.248568	0.614708	0.836039	0.14003	0.0817437	0.329161	0.15724	0.492035	0.668553	0.201075	0.294684	0.380732	0.553717	0.593181	0.432687	0.423288	0.174621	0.163247	0.231869	0.494857
0.248778	0.0967147	0.178271	0.458212	0.175432	0.205953	0.235827	0.259077	0.568622	0.701541	0.140145	0.0866093	0.362762	0.153425	0.459217	0.619574	0.195655	0.292286	0.378641	0.565695	0.546851	0.414027	0.450312	0.163467	0.178163	0.211573	0.578103
0.253538	0.0981573	0.161383	0.38136	0.199786	0.231114	0.283239	0.256502	0.709251	0.758145	0.1322	0.0867751	0.330564	0.169029	0.410918	0.713246	0.179323	0.370498	0.383633	0.566736	0.525237	0.457444	0.435139	0.168622	0.156944	0.212567	0.517184
0.21502	0.0892972	0.170272	0.348622	0.189293	0.264836	0.235074	0.270963	0.558375	0.727302	0.124014	0.0794841	0.329738	0.174152	0.493708	0.572623	0.210496	0.326356	0.379661	0.580408	0.532343	0.466998	0.456688	0.160769	0.152574	0.239485	0.62077
0.255978	0.0907203	0.186451	0.397939	0.20263	0.208377	0.197573	0.278358	0.569726	0.6854	0.136604	0.0870076	0.333452	0.16779	0.383083	0.672979	0.176804	0.315842	0.351675	0.575195	0.498825	0.410664	0.369626	0.18395	0.198045	0.224948	0.474139
0.250175	0.0832543	0.189503	0.333806	0.174001	0.215024	0.205708	0.231198	0.576855	0.785812	0.141383	0.0810746	0.318987	0.187291	0.40751	0.645951	0.192596	0.289505	0.376819	0.592912	0.489132	0.451355	0.383928	0.189915	0.167295	0.219079	0.548578
0.214107	0.0897717	0.159982	0.361705	0.180129	0.19474	0.233558	0.246116	0.616929	0.778971	0.139239	0.0793957	0.28503	0.157314	0.413983	0.627601	0.178086	0.304303	0.354271	0.521388	0.509281	0.478544	0.420742	0.167936	0.142325	0.207592	0.481603
0.283848	0.0935134	0.160681	0.363519	0.199201	0.228795	0.221724	0.251093	0.669341	0.788302	0.128298	0.0831298	0.336346	0.175601	0.507626	0.707728	0.205064	0.351769	0.408996	0.590816	0.520594	0.513206	0.356031	0.164467	0.163266	0.211313	0.506163
0.270962	0.0902944	0.165167	0.35437	0.186903	0.201159	0.253197	0.244427	0.58513	0.726095	0.153023	0.0848648	0.347653	0.19084	0.37115	0.628158	0.205133	0.321348	0.334539	0.52683	0.631261	0.539218	0.441134	0.177276	0.190027	0.23738	0.458009
0.268086	0.110763	0.160109	0.350022	0.170665	0.226819	0.240907	0.238983	0.609398	0.870489	0.130559	0.0978139	0.346891	0.161693	0.438084	0.701903	0.197886	0.292672	0.416388	0.50175	0.559754	0.499764	0.375524	0.154294	0.173228	0.195738	0.539803
0.244815	0.0900558	0.174754	0.363339	0.204245	0.219839	0.200418	0.232995	0.568742	0.741719	0.137462	0.0777674	0.314898	0.16201	0.367647	0.788529	0.190001	0.343691	0.438651	0.535538	0.521953	0.412208	0.38056	0.16832	0.186706	0.217786	0.475588
0.234545	0.103147	0.176724	0.406023	0.204772	0.204458	0.213665	0.285974	0.59666	0.673625	0.128368	0.0814182	0.328717	0.159527	0.345051	0.66521	0.196545	0.320744	0.322979	0.540837	0.480324	0.435219	0.45793	0.161311	0.163345	0.20742	0.552137
0.250621	0.0886635	0.174446	0.34793	0.169449	0.206168	0.241813	0.268228	0.624244	0.809305	0.16909	0.0815671	0.359831	0.171148	0.378648	0.620845	0.182083	0.326429	0.38872	0.495679	0.549043	0.478662	0.40406	0.187651	0.169533	0.224566	0.529444
0.250661	0.0994695	0.171026	0.347565	0.167358	0.192713	0.245848	0.25086	0.616021	0.721879	0.156476	0.0820285	0.3082	0.173814	0.425363	0.673882	0.198677	0.330948	0.346403	0.612701	0.567466	0.531092	0.393449	0.168024	0.150167	0.201436	0.647593
0.240435	0.0934446	0.185887	0.400382	0.181222	0.221262	0.23863	0.336739	0.59897	0.739924	0.149054	0.0818869	0.329949	0.192446	0.359649	0.596984	0.196485	0.280201	0.389522	0.528654	0.648713	0.484606	0.586137	0.173158	0.169969	0.256329	0.50044
0.216968	0.0915242	0.167593	0.37132	0.18616	0.212764	0.233572	0.271531	0.603549	0.716647	0.149038	0.0888291	0.347718	0.157701	0.402609	0.626968	0.211674	0.344033	0.401479	0.619328	0.534007	0.491961	0.385426	0.207491	0.153625	0.202649	0.53704
0.280265	0.0994802	0.146833	0.351145	0.178998	0.214576	0.236448	0.257874	0.574124	0.829168	0.133564	0.0723827	0.4142	0.208726	0.392774	0.674155	0.186847	0.315923	0.3898	0.538002	0.552892	0.420141	0.392858	0.159427	0.155642	0.2106	0.540056
0.316961	0.0792607	0.169824	0.366762	0.192798	0.214573	0.240354	0.240091	0.579302	0.753624	0.157942	0.0762412	0.308924	0.175172	0.415075	0.760954	0.197031	0.281014	0.429155	0.575523	0.522848	0.438004	0.419639	0.169845	0.147123	0.251463	0.531182
0.284195	0.1103	0.181152	0.382222	0.194116	0.217354	0.210466	0.25503	0.502129	0.767861	0.152105	0.0712411	0.361421	0.163638	0.415622	0.694072	0.170769	0.305044	0.406456	0.562758	0.625704	0.468474	0.471538	0.162249	0.163449	0.24943	0.514984
0.258206	0.101626	0.170323	0.336185	0.189303	0.200554	0.209653	0.281438	0.59322	0.68428	0.150901	0.079097	0.306667	0.15483	0.387964	0.645686	0.190037	0.284286	0.368267	0.481054	0.598186	0.479187	0.380725	0.148941	0.14517	0.211104	0.579567
0.244623	0.0892657	0.187106	0.389887	0.168965	0.233722	0.239325	0.231768	0.603028	0.792675	0.142398	0.0795011	0.38815	0.181959	0.501017	0.658538	0.187408	0.336962	0.449966	0.587911	0.575182	0.492564	0.405004	0.198008	0.151037	0.212343	0.504132
0.28384	0.0933379	0.167658	0.335965	0.196875	0.239153	0.220395	0.243035	0.556088	0.778886	0.149697	0.0816597	0.381158	0.172988	0.493407	0.756521	0.230036	0.32643	0.396235	0.496094	0.60697	0.468772	0.383278	0.169377	0.158395	0.228012	0.473684
0.278723	0.0905597	0.160636	0.388923	0.194436	0.230726	0.239674	0.3014	0.604915	0.899934	0.143407	0.0812095	0.34326	0.202521	0.363606	0.674305	0.200778	0.324613	0.379346	0.523256	0.492707	0.495534	0.379824	0.184844	0.173837	0.213941	0.438298
0.240295	0.123455	0.166656	0.371898	0.161964	0.2134	0.2158	0.270149	0.599146	0.862115	0.152874	0.081175	0.307495	0.166876	0.383676	0.646661	0.215131	0.308899	0.384985	0.649269	0.622917	0.508527	0.353274	0.198509	0.175596	0.248467	0.551222
0.233424	0.0842452	0.171498	0.370081	0.184116	0.212742	0.231748	0.23899	0.517308	0.699285	0.138313	0.0780846	0.3021	0.162079	0.406486	0.695112	0.18389	0.298629	0.397449	0.509874	0.551425	0.500079	0.460754	0.168377	0.155091	0.205727	0.497942
0.282129	0.0977517	0.210612	0.357634	0.207194	0.254483	0.210875	0.262154	0.591787	0.826152	0.162549	0.0885507	0.336029	0.159611	0.400376	0.782707	0.209976	0.336803	0.383336	0.583588	0.501215	0.478498	0.40799	0.203678	0.170816	0.196307	0.539498
0.266123	0.104686	0.167234	0.430954	0.165507	0.226725	0.20914	0.280003	0.569065	0.672389	0.212264	0.0974458	0.349251	0.145042	0.403517	0.679862	0.197513	0.315958	0.406684	0.618016	0.487427	0.505712	0.433425	0.155385	0.137472	0.217472	0.471128
0.24182	0.0902747	0.174898	0.396399	0.179396	0.230731	0.210527	0.240412	0.627166	0.759224	0.147964	0.0809172	0.311194	0.163794	0.438219	0.694985	0.169248	0.302176	0.373825	0.588579	0.493142	0.507189	0.373065	0.171179	0.157017	0.196566	0.510381
0.243337	0.106074	0.156327	0.351703	0.166991	0.234289	0.244205	0.264494	0.622056	0.697808	0.149676	0.0876625	0.303688	0.178906	0.392592	0.758327	0.185153	0.36683	0.322352	0.581607	0.534982	0.67305	0.389356	0.18517	0.157016	0.226005	0.594247
0.271268	0.0871413	0.149928	0.340584	0.191746	0.216568	0.238331	0.229162	0.588323	0.692657	0.14912	0.0856129	0.305061	0.160435	0.471625	0.624813	0.197124	0.308771	0.369498	0.495576	0.528015	0.397906	0.358222	0.165263	0.168353	0.217362	0.481386
0.239193	0.0913449	0.180218	0.434309	0.175384	0.21081	0.204471	0.250811	0.533264	0.738776	0.177597	0.0889312	0.325411	0.162535	0.442683	0.738708	0.219956	0.30397	0.34115	0.570498	0.511269	0.573851	0.436586	0.187263	0.176424	0.239729	0.483456
0.263052	0.0956994	0.171967	0.357885	0.192112	0.196901	0.216069	0.235118	0.563217	0.76065	0.159863	0.0823125	0.336412	0.18766	0.421289	0.655966	0.218033	0.282645	0.364395	0.562451	0.554717	0.405494	0.400332	0.181956	0.17046	0.224382	0.543865
0.254675	0.0986725	0.199283	0.411696	0.160831	0.214332	0.254447	0.22739	0.570755	0.836989	0.142663	0.0789164	0.31544	0.196831	0.49224	0.61602	0.170798	0.268091	0.334852	0.519182	0.672758	0.499836	0.41105	0.155228	0.150503	0.24946	0.532158
0.253685	0.0885503	0.187039	0.398941	0.172496	0.219709	0.238202	0.251425	0.587106	0.718434	0.139581	0.0808508	0.327193	0.168451	0.399149	0.684729	0.175252	0.320961	0.347182	0.550741	0.552806	0.409193	0.485144	0.205167	0.171424	0.211726	0.522615
0.254824	0.102261	0.157326	0.344062	0.185254	0.231799	0.240213	0.270652	0.664538	0.777433	0.145878	0.0927578	0.313043	0.183023	0.41755	0.681876	0.239167	0.34209	0.392173	0.545933	0.557832	0.473887	0.446488	0.172849	0.175686	0.210128	0.503876
0.242261	0.0813089	0.173741	0.41327	0.186716	0.200042	0.224154	0.286694	0.60459	0.668699	0.158639	0.0824322	0.336843	0.16574	0.471141	0.670827	0.199095	0.294679	0.374003	0.51067	0.551806	0.472079	0.39183	0.159723	0.142918	0.198782	0.555211
0.250551	0.088892	0.15539	0.4236	0.171712	0.216176	0.23433	0.260065	0.601151	0.656365	0.14115	0.0983946	0.334656	0.158584	0.426748	0.881645	0.201039	0.325983	0.414112	0.561262	0.494815	0.447284	0.470605	0.223412	0.15357	0.20702	0.477994
0.255039	0.0977568	0.175764	0.34597	0.178275	0.190313	0.215892	0.256002	0.540828	0.813403	0.141245	0.0784113	0.409251	0.168021	0.408713	0.673814	0.220733	0.310548	0.355064	0.506957	0.550345	0.489623	0.430679	0.179573	0.150469	0.249963	0.489794
0.258541	0.0863168	0.213981	0.374603	0.178078	0.186888	0.216322	0.231512	0.686274	0.701734	0.146671	0.0865875	0.365708	0.172478	0.359982	0.619848	0.231309	0.322415	0.362519	0.58811	0.528807	0.48876	0.404065	0.174915	0.177429	0.249228	0.491787
0.266746	0.106723	0.191374	0.333837	0.183156	0.21369	0.205093	0.237673	0.647662	0.648429	0.148969	0.0781345	0.3069	0.17168	0.420434	0.612741	0.191121	0.299051	0.330616	0.567378	0.505885	0.497845	0.474662	0.160596	0.167512	0.216712	0.48667
0.280882	0.0977244	0.175137	0.348905	0.187855	0.206753	0.216583	0.239133	0.573261	0.827748	0.16107	0.0822666	0.33906	0.179711	0.513589	0.634844	0.204499	0.304031	0.369556	0.496009	0.489061	0.481578	0.39998	0.182949	0.138942	0.224249	0.524132
0.245961	0.0946405	0.1677	0.344574	0.17638	0.195938	0.212418	0.271185	0.645823	0.838955	0.13055	0.0792632	0.344649	0.166272	0.377372	0.651129	0.197063	0.273999	0.400173	0.641946	0.487631	0.53392	0.405341	0.176425	0.153552	0.211662	0.574658
0.291388	0.0964087	0.159424	0.352716	0.176537	0.206701	0.229509	0.27652	0.684466	0.755725	0.173171	0.0902004	0.353748	0.171308	0.422576	0.729354	0.227195	0.354648	0.343694	0.529504	0.4665	0.500088	0.432983	0.184467	0.188434	0.272214	0.515381
0.234955	0.0864445	0.183834	0.386911	0.187489	0.198706	0.203674	0.260134	0.687293	0.751906	0.165925	0.083008	0.394443	0.175343	0.412521	0.630968	0.218746	0.3493	0.350779	0.519439	0.534544	0.537534	0.481638	0.184914	0.147372	0.194573	0.476495
0.241416	0.0888221	0.183298	0.399004	0.195399	0.208461	0.237502	0.298853	0.565072	0.728625	0.147259	0.0782202	0.290546	0.155732	0.412271	0.697187	0.215397	0.305298	0.356628	0.490159	0.545773	0.491538	0.406802	0.166205	0.152791	0.254553	0.492467
0.282686	0.0906109	0.222329	0.363739	0.193521	0.209516	0.222934	0.247211	0.550612	0.72719	0.146883	0.0826275	0.329875	0.17463	0.431727	0.63671	0.206582	0.339162	0.403406	0.583971	0.486239	0.420956	0.45353	0.167777	0.154346	0.199488	0.478347
0.239226	0.0866297	0.18392	0.35667	0.177793	0.199414	0.22908	0.242386	0.552393	0.821227	0.148264	0.0814865	0.340661	0.175857	0.453012	0.605614	0.196677	0.299605	0.387478	0.54868	0.566614	0.476075	0.385652	0.164957	0.154757	0.232121	0.473699
0.24928	0.0919268	0.15781	0.375654	0.220737	0.239771	0.205596	0.244956	0.567507	0.786956	0.13886	0.0989804	0.324519	0.175935	0.401619	0.741148	0.243315	0.281665	0.42633	0.559157	0.480697	0.635855	0.471273	0.191707	0.152125	0.19173	0.475286
0.273746	0.088195	0.163231	0.31822	0.194313	0.237282	0.216873	0.245228	0.550489	0.793555	0.147047	0.084951	0.322687	0.166333	0.424292	0.632579	0.205277	0.296197	0.336308	0.560665	0.497701	0.470568	0.402554	0.174811	0.201999	0.208717	0.451858
0.233335	0.0946873	0.171268	0.325199	0.176415	0.237096	0.22086	0.250623	0.608514	0.719074	0.154948	0.0797063	0.356309	0.181903	0.428946	0.619845	0.19566	0.288634	0.412399	0.474006	0.564617	0.418338	0.377135	0.200542	0.157383	0.200294	0.475561
0.237958	0.0906029	0.179694	0.35299	0.173714	0.207504	0.20589	0.279047	0.578883	0.799972	0.13016	0.0858806	0.338463	0.167805	0.420344	0.672017	0.19723	0.291571	0.401057	0.519115	0.514468	0.441555	0.407168	0.16839	0.160424	0.238375	0.470295
0.271755	0.0980029	0.184896	0.414268	0.208068	0.211624	0.242767	0.259248	0.679672	0.67403	0.140016	0.0849834	0.356785	0.15144	0.366734	0.659486	0.207609	0.292146	0.490721	0.589878	0.581778	0.436441	0.37877	0.171613	0.168852	0.223017	0.559842
0.292503	0.0920941	0.193393	0.388735	0.195177	0.222226	0.191883	0.255357	0.571832	0.699444	0.160883	0.0759862	0.359126	0.165883	0.402829	0.614514	0.186619	0.380969	0.342368	0.523854	0.489298	0.595189	0.477691	0.16026	0.166884	0.236414	0.532723
0.281069	0.0824995	0.179323	0.414933	0.196201	0.21194	0.217592	0.255122	0.538796	0.820317	0.133279	0.0834164	0.328763	0.162148	0.380796	0.715765	0.187803	0.299341	0.388736	0.627407	0.591592	0.438982	0.3676	0.176576	0.185378	0.290387	0.523337
0.250821	0.0950085	0.188817	0.32922	0.189383	0.23627	0.22321	0.273181	0.588298	0.687649	0.146544	0.0781383	0.334327	0.167851	0.417766	0.769749	0.198885	0.296566	0.379877	0.559574	0.515923	0.403624	0.352942	0.168797	0.162249	0.244459	0.556531
0.263804	0.097077	0.161768	0.388302	0.189428	0.26766	0.231264	0.243604	0.602095	0.966075	0.134248	0.0905988	0.333735	0.157741	0.372308	0.633918	0.183063	0.30671	0.367041	0.570624	0.512562	0.446694	0.463204	0.201211	0.148619	0.191106	0.445306
0.246838	0.103579	0.20295	0.395223	0.152054	0.197753	0.277366	0.270071	0.546596	0.732199	0.143471	0.0845032	0.38027	0.146453	0.43337	0.675964	0.200893	0.34582	0.408923	0.527902	0.512522	0.45752	0.490353	0.155524	0.162013	0.236995	0.511881
0.233367	0.0990851	0.167307	0.367246	0.181024	0.224904	0.1838	0.244522	0.5477	0.78422	0.126752	0.0872153	0.34261	0.160121	0.553788	0.821009	0.190414	0.30086	0.359012	0.538161	0.496227	0.48941	0.471555	0.173215	0.153581	0.221726	0.459547
0.240566	0.0906578	0.178371	0.359602	0.172787	0.198531	0.229747	0.240657	0.671679	0.773856	0.137723	0.0770028	0.320364	0.169201	0.421761	0.623084	0.191481	0.310637	0.369365	0.598788	0.535597	0.539047	0.417219	0.164158	0.18372	0.20597	0.533945
0.249751	0.0890436	0.164974	0.361563	0.190888	0.188581	0.197389	0.29021	0.572538	0.697867	0.127564	0.0837504	0.304224	0.146138	0.39341	0.597308	0.21159	0.271135	0.355656	0.508464	0.494711	0.477458	0.407776	0.157983	0.156162	0.213178	0.574664
0.260387	0.0829814	0.192276	0.363817	0.163686	0.223147	0.194506	0.256008	0.594044	0.767716	0.129885	0.0847911	0.343585	0.169899	0.42051	0.659295	0.193292	0.295881	0.355228	0.543027	0.529005	0.536327	0.433311	0.161617	0.154955	0.234527	0.481391
0.288066	0.0822102	0.179896	0.457736	0.171617	0.217145	0.214882	0.248685	0.658829	0.738734	0.143571	0.0915499	0.318562	0.155813	0.366931	0.66568	0.204179	0.292148	0.394732	0.523818	0.565661	0.429961	0.370219	0.151711	0.160678	0.22747	0.474663
0.270822	0.0863552	0.174097	0.347582	0.170058	0.228963	0.265486	0.263704	0.60659	0.612976	0.156016	0.0860703	0.32593	0.1783	0.380193	0.648546	0.193737	0.385918	0.375258	0.524842	0.52995	0.496667	0.406425	0.199677	0.180819	0.207369	0.490332
0.23455	0.0896379	0.16323	0.409944	0.177951	0.311619	0.23827	0.275792	0.556964	0.90102	0.140895	0.0846486	0.303108	0.154991	0.433622	0.660322	0.186572	0.309976	0.444049	0.579498	0.533081	0.428341	0.430676	0.159936	0.165478	0.26495	0.532803
0.246715	0.111627	0.167379	0.372089	0.172424	0.247434	0.212651	0.226159	0.655125	0.72679	0.134936	0.0992663	0.327402	0.157275	0.40928	0.685711	0.196064	0.383516	0.413595	0.547473	0.533298	0.481723	0.359955	0.181406	0.202651	0.22474	0.441503
0.276523	0.097013	0.1811	0.442018	0.179812	0.217408	0.228678	0.260314	0.566176	0.875199	0.156522	0.0721686	0.33246	0.148284	0.374733	0.735432	0.183887	0.334046	0.389451	0.554165	0.522206	0.486078	0.462795	0.175359	0.150068	0.208546	0.593956
0.248133	0.107061	0.167038	0.351183	0.209479	0.209212	0.200782	0.237271	0.524422	0.749152	0.147027	0.0867286	0.367121	0.160119	0.395338	0.73294	0.19865	0.305803	0.423312	0.567235	0.615573	0.481911	0.405664	0.172414	0.149973	0.215478	0.470458
0.256678	0.0943116	0.213372	0.349689	0.189691	0.227256	0.243392	0.26855	0.68882	0.728996	0.166374	0.0866629	0.376785	0.195009	0.414672	0.663052	0.184862	0.303803	0.418711	0.475718	0.592328	0.431643	0.356211	0.172089	0.157781	0.221254	0.517315
0.271602	0.0841975	0.180784	0.34944	0.225876	0.243764	0.206187	0.234549	0.613026	0.804693	0.134393	0.0899238	0.320513	0.20632	0.403775	0.642293	0.193389	0.31483	0.381206	0.551474	0.532799	0.450552	0.453619	0.180149	0.196737	0.2165	0.587257
0.271713	0.109123	0.183223	0.333014	0.183063	0.205686	0.197315	0.24107	0.620293	0.799413	0.144872	0.0986045	0.365562	0.179287	0.405978	0.688882	0.173671	0.320493	0.345171	0.559219	0.545304	0.431955	0.39129	0.188758	0.149589	0.203512	0.599947
0.234879	0.0887062	0.167872	0.355958	0.199794	0.205922	0.240698	0.242175	0.574962	0.630011	0.145957	0.0811743	0.318985	0.154699	0.388905	0.652757	0.190902	0.314728	0.385002	0.622214	0.661179	0.418011	0.423334	0.149698	0.184032	0.224684	0.490574
0.241753	0.0975547	0.157394	0.342864	0.176146	0.226494	0.198949	0.233076	0.610373	0.889126	0.135045	0.0881843	0.313544	0.157318	0.443537	0.626539	0.189526	0.296067	0.359725	0.609695	0.611562	0.525723	0.38217	0.169849	0.128558	0.209268	0.677862
0.244513	0.0824339	0.18501	0.345013	0.201138	0.202869	0.237335	0.256165	0.573247	0.977249	0.14503	0.101833	0.322061	0.161502	0.424222	0.611669	0.189658	0.296383	0.363683	0.517364	0.573349	0.461735	0.418045	0.198276	0.173393	0.255456	0.58079
0.257655	0.102757	0.185331	0.437944	0.170253	0.230167	0.221885	0.2633	0.542693	0.768392	0.15175	0.07587	0.296997	0.167409	0.430257	0.724541	0.20674	0.393136	0.33509	0.556071	0.512133	0.525947	0.417492	0.18916	0.165284	0.226952	0.52722
0.240484	0.100608	0.170424	0.403454	0.171132	0.198052	0.200369	0.284957	0.600025	0.736119	0.168334	0.0784661	0.330665	0.173539	0.42468	0.671577	0.178364	0.3428	0.413518	0.555108	0.54492	0.437123	0.421464	0.191655	0.142973	0.202789	0.529765
0.237051	0.0987804	0.194544	0.369127	0.185638	0.198434	0.231152	0.257199	0.568204	0.740507	0.163123	0.0804554	0.311306	0.161113	0.390592	0.657479	0.189593	0.346042	0.419038	0.624402	0.415862	0.427668	0.431588	0.158988	0.165922	0.234535	0.5235
0.242881	0.0950611	0.202426	0.394547	0.192746	0.216442	0.224849	0.250607	0.595873	0.665688	0.15417	0.0812944	0.312807	0.153296	0.375636	0.652841	0.206884	0.334803	0.429993	0.546356	0.630195	0.507286	0.41184	0.168669	0.168946	0.204807	0.469061
0.256531	0.0942939	0.170261	0.393051	0.203714	0.249224	0.206895	0.249547	0.595543	0.639395	0.14903	0.0899026	0.383238	0.156209	0.426745	0.592577	0.188005	0.315113	0.398699	0.560654	0.516725	0.503091	0.385676	0.186561	0.163153	0.259044	0.516199
0.239266	0.0980194	0.194627	0.400999	0.155821	0.23732	0.24302	0.248131	0.613957	0.88407	0.159734	0.0819925	0.314971	0.173469	0.386502	0.870174	0.190807	0.2864	0.420229	0.607223	0.526857	0.578077	0.412096	0.173363	0.171548	0.222302	0.536918
0.264582	0.0934819	0.181526	0.373133	0.210801	0.218866	0.196873	0.231062	0.563769	0.844834	0.132685	0.0767846	0.328665	0.169106	0.42078	0.633285	0.1873	0.301515	0.383038	0.543265	0.554675	0.468323	0.401267	0.173832	0.18277	0.24522	0.498074
0.247506	0.087907	0.166663	0.346745	0.164283	0.216251	0.208557	0.265301	0.534572	0.78499	0.169397	0.0869226	0.340404	0.177951	0.536162	0.630455	0.187788	0.278592	0.383874	0.55884	0.613772	0.475567	0.376457	0.178735	0.163672	0.254405	0.513688
0.233536	0.0902139	0.190663	0.351898	0.187173	0.208342	0.251406	0.243754	0.608142	0.704192	0.140071	0.099788	0.331365	0.187108	0.400865	0.806598	0.21837	0.286036	0.427965	0.520557	0.557869	0.562326	0.390388	0.169268	0.158312	0.213187	0.627585
0.232156	0.0926672	0.183445	0.389767	0.172383	0.241357	0.301813	0.244422	0.534942	0.723576	0.14079	0.0967464	0.349079	0.150197	0.39243	0.736803	0.201516	0.311944	0.36827	0.571291	0.585815	0.440788	0.40108	0.177271	0.177766	0.252102	0.570241
0.27079	0.0965245	0.161637	0.410856	0.159422	0.215123	0.227601	0.253726	0.580348	0.778188	0.148417	0.0768342	0.351075	0.165062	0.429898	0.672816	0.204758	0.303911	0.348765	0.610531	0.604127	0.415032	0.404716	0.210937	0.14312	0.234753	0.577546
0.245049	0.103054	0.165818	0.401508	0.209009	0.19647	0.207424	0.225901	0.693882	0.718313	0.128239	0.0855734	0.351786	0.168591	0.366464	0.605737	0.170582	0.285316	0.398203	0.571843	0.498404	0.499706	0.382038	0.172903	0.147864	0.230327	0.509796
0.265164	0.0905263	0.17351	0.39997	0.187294	0.20686	0.25897	0.245873	0.680363	0.734285	0.13587	0.0987064	0.353019	0.160144	0.39429	0.602317	0.215808	0.286378	0.452377	0.476154	0.529913	0.532083	0.40021	0.20014	0.176345	0.237413	0.515185
0.246068	0.113852	0.206534	0.377162	0.170161	0.221266	0.244205	0.238159	0.661224	0.791075	0.157204	0.0923871	0.291832	0.151456	0.391614	0.679687	0.20463	0.353824	0.33806	0.555098	0.502711	0.520649	0.380558	0.200773	0.204743	0.188065	0.531894
0.249337	0.084982	0.163331	0.394449	0.172599	0.223912	0.234993	0.235919	0.652436	0.78235	0.132376	0.0794801	0.317162	0.156832	0.435845	0.77594	0.21995	0.300405	0.411193	0.519738	0.478952	0.474412	0.427684	0.171553	0.193498	0.218224	0.644797
0.271812	0.111157	0.176241	0.340483	0.177666	0.203195	0.204699	0.246964	0.58976	0.787904	0.160245	0.0791294	0.348685	0.161904	0.444057	0.767839	0.200881	0.315297	0.42901	0.492022	0.53657	0.530242	0.380957	0.165224	0.166034	0.211763	0.507485
0.27132	0.0836754	0.193339	0.371443	0.148583	0.245677	0.218491	0.272407	0.563308	0.84371	0.144738	0.0870034	0.308149	0.170311	0.364012	0.690939	0.189358	0.340066	0.337851	0.605355	0.625408	0.413646	0.409115	0.166316	0.150581	0.222933	0.568536
0.285489	0.0838717	0.188152	0.367331	0.198506	0.216304	0.215898	0.234842	0.538425	0.710238	0.151519	0.0794509	0.326812	0.194053	0.488784	0.780648	0.194178	0.287596	0.368722	0.488722	0.481101	0.413519	0.407189	0.157751	0.150641	0.202092	0.471391
0.265214	0.0935259	0.193397	0.337822	0.204206	0.23431	0.220245	0.281059	0.635017	0.747536	0.146923	0.0843373	0.289969	0.162631	0.424047	0.721477	0.245624	0.317133	0.351591	0.521923	0.513973	0.473465	0.393032	0.189789	0.169419	0.233738	0.564539
0.234389	0.103247	0.205552	0.352771	0.177927	0.229851	0.221289	0.268231	0.609408	0.737951	0.160257	0.0739389	0.320111	0.16734	0.443974	0.677351	0.18139	0.326158	0.399469	0.497206	0.446539	0.441009	0.373935	0.162441	0.156546	0.225063	0.482196
0.339175	0.0862642	0.211993	0.343271	0.187275	0.213701	0.218828	0.262429	0.56767	0.823085	0.128964	0.0912837	0.288634	0.167539	0.386147	0.692491	0.198738	0.352838	0.372002	0.50564	0.594713	0.43805	0.42841	0.166281	0.183892	0.196624	0.490066
0.229409	0.0928206	0.18775	0.437039	0.221446	0.211076	0.208099	0.246482	0.650981	0.716195	0.165471	0.115365	0.331895	0.187011	0.389215	0.652409	0.227256	0.29773	0.348764	0.557606	0.564391	0.583818	0.415419	0.169325	0.158531	0.218738	0.573249
0.269724	0.0956593	0.181577	0.374853	0.185313	0.202988	0.214608	0.249901	0.579289	0.698593	0.17094	0.0804386	0.324149	0.16915	0.458507	0.673543	0.205512	0.351907	0.377085	0.527892	0.50694	0.454965	0.397361	0.178184	0.175398	0.19064	0.55129
0.291282	0.0996313	0.165578	0.330895	0.164003	0.212167	0.226652	0.252623	0.584259	0.734599	0.158258	0.0806001	0.330097	0.151951	0.485269	0.598875	0.18165	0.280445	0.3719	0.4701	0.522929	0.484012	0.390957	0.168512	0.170787	0.233393	0.570464
0.247724	0.0840274	0.183482	0.357338	0.189592	0.258072	0.207825	0.251622	0.572672	0.75682	0.135734	0.07894	0.376464	0.172505	0.360522	0.703383	0.2016	0.296813	0.352012	0.609277	0.520697	0.536635	0.378276	0.160903	0.167971	0.245107	0.517855
0.23603	0.0840395	0.160537	0.371897	0.179326	0.236734	0.20546	0.267744	0.560851	0.708882	0.151037	0.0793305	0.28997	0.148934	0.398015	0.744769	0.190318	0.318205	0.373017	0.574978	0.496755	0.451878	0.388837	0.162886	0.153286	0.205257	0.554258
0.266829	0.0887776	0.155167	0.398004	0.191372	0.227485	0.229817	0.274591	0.560566	0.799186	0.178415	0.0933246	0.441771	0.21052	0.381363	0.713256	0.177041	0.32675	0.381196	0.509286	0.447976	0.433603	0.44572	0.2011	0.152956	0.224352	0.547237
0.243707	0.0967248	0.159973	0.376728	0.195945	0.213129	0.298856	0.294567	0.562117	0.780388	0.145271	0.0788246	0.324529	0.16788	0.404334	0.66317	0.179831	0.388088	0.397792	0.541811	0.586571	0.426842	0.38272	0.177158	0.175177	0.18567	0.498453
0.296396	0.0870393	0.196698	0.409712	0.180715	0.185132	0.221944	0.252535	0.63462	0.776593	0.139827	0.0856404	0.345574	0.154819	0.474362	0.659542	0.199411	0.277736	0.350675	0.555081	0.530814	0.458894	0.405611	0.172284	0.148545	0.21226	0.493311
0.267349	0.0867908	0.178064	0.363779	0.185014	0.193358	0.227214	0.236616	0.670561	0.765449	0.127073	0.0779814	0.319116	0.178237	0.402965	0.785942	0.193403	0.324071	0.342938	0.482057	0.5174	0.470004	0.448527	0.170243	0.168078	0.257569	0.520859
0.260356	0.0890979	0.177639	0.36531	0.178125	0.255264	0.228928	0.23918	0.630248	0.746652	0.162772	0.0820177	0.308405	0.160528	0.397238	0.634966	0.199688	0.322638	0.394828	0.579149	0.548333	0.446292	0.40257	0.176085	0.173299	0.208304	0.514433
0.252005	0.0952709	0.181155	0.350974	0.189187	0.22153	0.243823	0.240852	0.508825	0.771543	0.130644	0.0859811	0.313068	0.170558	0.456831	0.659464	0.199296	0.316045	0.401042	0.5393	0.58393	0.438379	0.388555	0.169774	0.173854	0.200828	0.623901
0.254335	0.0866972	0.17467	0.319794	0.162795	0.22515	0.213107	0.240325	0.538093	0.735947	0.139698	0.0969345	0.383203	0.160605	0.482751	0.715714	0.225063	0.399349	0.424353	0.568297	0.460007	0.450853	0.399021	0.172114	0.176191	0.188617	0.554796
0.263185	0.100078	0.16092	0.382558	0.239293	0.234449	0.220565	0.242333	0.623065	0.703077	0.148676	0.0946212	0.332148	0.160232	0.404242	0.720429	0.184687	0.342407	0.357048	0.583795	0.523233	0.409744	0.381181	0.170983	0.169961	0.192817	0.44623
0.2594	0.0980113	0.19752	0.459697	0.189721	0.240119	0.217076	0.237781	0.61181	0.871054	0.150771	0.0970307	0.350794	0.238279	0.373705	0.749532	0.221121	0.281912	0.356638	0.55158	0.569912	0.417803	0.422365	0.151001	0.187955	0.230005	0.550144
0.245608	0.0956504	0.180588	0.414863	0.177169	0.215859	0.216346	0.246653	0.573277	0.757583	0.156	0.0907611	0.395831	0.159188	0.385411	0.665091	0.191591	0.350036	0.362436	0.638343	0.545655	0.517641	0.455309	0.195594	0.158683	0.199945	0.480426
0.233845	0.0855361	0.17716	0.423475	0.174613	0.19334	0.221765	0.257191	0.592905	0.789747	0.147048	0.0776849	0.290058	0.147593	0.43413	0.722864	0.220197	0.301106	0.375224	0.547001	0.478105	0.432764	0.438632	0.168967	0.171806	0.20614	0.45456
0.268678	0.090309	0.196789	0.393323	0.179578	0.213999	0.233093	0.328199	0.578762	0.619748	0.163019	0.0908506	0.344616	0.18263	0.389081	0.628861	0.209607	0.282707	0.432977	0.523273	0.614321	0.458193	0.481271	0.168726	0.151454	0.18892	0.542047
0.218287	0.086537	0.172832	0.388844	0.179184	0.206602	0.217354	0.261336	0.560608	0.765145	0.12439	0.0963806	0.393761	0.170119	0.46092	0.742363	0.186795	0.319006	0.359099	0.510829	0.526459	0.395475	0.409492	0.177824	0.178829	0.19807	0.490445
0.267835	0.102874	0.190655	0.351188	0.177494	0.215794	0.221971	0.216709	0.600049	0.731101	0.142449	0.0785684	0.369954	0.157385	0.406869	0.673372	0.211551	0.309683	0.395087	0.687983	0.67572	0.552103	0.464741	0.190553	0.170736	0.196061	0.519353
0.240708	0.0929368	0.179856	0.347881	0.189095	0.255021	0.194662	0.24784	0.685474	0.681891	0.156961	0.0865749	0.339992	0.162138	0.43794	0.737152	0.189149	0.397207	0.342358	0.541101	0.474246	0.457848	0.395115	0.157234	0.155418	0.237503	0.670513
0.248589	0.0965225	0.190592	0.360391	0.17186	0.235678	0.212089	0.253199	0.566059	0.653955	0.153737	0.0879779	0.35706	0.160313	0.432795	0.795387	0.183954	0.349242	0.361928	0.530798	0.561623	0.39391	0.406137	0.200591	0.15082	0.258498	0.592992
0.213163	0.0861141	0.211334	0.414356	0.195372	0.204246	0.234056	0.294123	0.737281	0.70581	0.145551	0.0845072	0.31317	0.182878	0.390848	0.631623	0.221991	0.313842	0.374423	0.643144	0.514239	0.532834	0.406103	0.190492	0.164842	0.200255	0.542243
0.255989	0.103381	0.188826	0.369653	0.171924	0.221896	0.209067	0.257072	0.588213	0.742113	0.139951	0.0803261	0.375995	0.17108	0.448422	0.6998	0.187143	0.302977	0.369747	0.663979	0.504187	0.531069	0.371574	0.163895	0.162362	0.205123	0.508693
0.239856	0.0982098	0.193057	0.401979	0.19543	0.251818	0.267669	0.25811	0.635444	0.789145	0.133161	0.0827873	0.347568	0.160115	0.408176	0.665922	0.182696	0.2815	0.358824	0.595736	0.489958	0.421556	0.417262	0.163952	0.152062	0.207644	0.483133
0.254023	0.0855335	0.177336	0.352463	0.164695	0.216913	0.211023	0.271997	0.546236	0.797002	0.138101	0.0938943	0.393237	0.161257	0.389252	0.637139	0.190655	0.316505	0.347847	0.569767	0.631495	0.445056	0.436232	0.152757	0.156984	0.226369	0.56649
0.24083	0.0952958	0.180095	0.417125	0.182361	0.194571	0.207475	0.2863	0.672725	0.75326	0.170072	0.0770262	0.304985	0.171378	0.446621	0.661833	0.179626	0.302087	0.367179	0.527294	0.576438	0.416687	0.388669	0.156785	0.180619	0.198259	0.533364
0.25039	0.0951472	0.177306	0.422965	0.191622	0.229713	0.215938	0.23506	0.498722	0.709746	0.147659	0.0771015	0.344082	0.184586	0.425115	0.685841	0.222991	0.344076	0.339212	0.608778	0.619504	0.500445	0.368761	0.166877	0.150977	0.206506	0.528063
0.241722	0.0854119	0.201972	0.332733	0.190306	0.217566	0.221406	0.222965	0.530891	0.735838	0.126401	0.0816036	0.326915	0.158853	0.39711	0.663009	0.216379	0.362098	0.39293	0.551216	0.57764	0.484689	0.444329	0.175439	0.152408	0.228903	0.526056
0.241411	0.0945882	0.177179	0.384266	0.186398	0.208207	0.21157	0.265579	0.618211	0.849892	0.159141	0.0868901	0.333834	0.16147	0.409747	0.648003	0.202633	0.303881	0.379473	0.532479	0.554519	0.430519	0.428478	0.169659	0.157783	0.209726	0.500031
0.315744	0.0870666	0.167611	0.405512	0.179339	0.206296	0.212766	0.257207	0.602285	0.918139	0.141792	0.0793026	0.353249	0.166308	0.37412	0.644453	0.236942	0.314439	0.375597	0.519674	0.474598	0.478329	0.421151	0.18644	0.163282	0.225923	0.606193
0.27071	0.095983	0.158104	0.367779	0.199723	0.230363	0.221461	0.247564	0.620625	0.786385	0.156803	0.081198	0.348113	0.19179	0.413724	0.625124	0.199344	0.326434	0.390821	0.628542	0.552358	0.390564	0.382948	0.152236	0.158854	0.195757	0.495716
0.254377	0.10616	0.195672	0.42527	0.174581	0.211725	0.30407	0.288629	0.634109	0.851919	0.147226	0.093132	0.305761	0.170763	0.48509	0.624953	0.227548	0.325541	0.387234	0.603628	0.471023	0.433278	0.383598	0.156182	0.171362	0.22545	0.424208
0.253827	0.0832647	0.174058	0.321447	0.187565	0.228018	0.233483	0.300255	0.592038	0.721892	0.149246	0.0826855	0.318088	0.170504	0.462758	0.642561	0.178557	0.309538	0.427927	0.537145	0.449857	0.426338	0.472698	0.165088	0.157134	0.244381	0.501642
0.311396	0.0924606	0.159212	0.411126	0.1797	0.257279	0.224772	0.318634	0.587937	0.745238	0.139841	0.078631	0.30138	0.161034	0.442427	0.634463	0.200051	0.296614	0.365186	0.527128	0.50078	0.467157	0.404409	0.184912	0.134651	0.21237	0.464875
0.240893	0.090916	0.18854	0.332997	0.197384	0.200285	0.215106	0.287887	0.546343	0.73391	0.145337	0.10089	0.309483	0.161409	0.380049	0.613079	0.210873	0.313653	0.468668	0.572441	0.529728	0.39857	0.456588	0.168178	0.165565	0.220538	0.471405
0.239454	0.0920505	0.172796	0.360987	0.196738	0.184185	0.208579	0.280072	0.663731	0.834208	0.150661	0.0915055	0.37399	0.178317	0.464646	0.679128	0.189895	0.29192	0.387314	0.552396	0.490011	0.461801	0.498028	0.169195	0.179872	0.208487	0.58327
0.249848	0.0918548	0.173041	0.367741	0.190214	0.25704	0.216497	0.276508	0.607964	0.775073	0.131712	0.0930367	0.332416	0.170013	0.434074	0.685365	0.205891	0.288917	0.394531	0.550046	0.583513	0.446683	0.422811	0.162629	0.147367	0.285793	0.59179
0.248493	0.102074	0.190203	0.355785	0.196536	0.261983	0.200902	0.263588	0.589676	0.860076	0.163686	0.0846274	0.287966	0.174411	0.398527	0.683946	0.183081	0.315814	0.374519	0.579289	0.476163	0.484146	0.396787	0.212007	0.150053	0.242049	0.514985
0.290796	0.0902625	0.169543	0.357952	0.164363	0.23078	0.256621	0.316371	0.67262	0.715996	0.159324	0.0741917	0.365723	0.150696	0.441933	0.658667	0.185501	0.298186	0.34534	0.519068	0.50843	0.458331	0.389376	0.174077	0.187116	0.219137	0.527249
0.245733	0.0941514	0.166357	0.3657	0.187519	0.260143	0.218029	0.234665	0.60683	0.730946	0.140781	0.0792691	0.321127	0.166437	0.402023	0.60147	0.226679	0.342268	0.398659	0.637426	0.586548	0.445132	0.375507	0.174813	0.183136	0.206596	0.510676
0.25117	0.0959708	0.158975	0.353862	0.187337	0.272259	0.20403	0.25864	0.56672	0.819642	0.13873	0.0775832	0.345366	0.165438	0.436045	0.608939	0.211763	0.367591	0.340109	0.474102	0.542582	0.527976	0.419901	0.205033	0.192928	0.213378	0.507061
0.288136	0.0868862	0.194651	0.332232	0.171753	0.244929	0.290861	0.262317	0.685456	0.723191	0.162857	0.0830513	0.330233	0.201277	0.395824	0.810115	0.194236	0.303946	0.444845	0.55334	0.56246	0.466004	0.463476	0.170849	0.200913	0.227121	0.472961
0.260714	0.107679	0.177128	0.332131	0.176398	0.215404	0.220512	0.239349	0.620732	0.703935	0.15689	0.0733387	0.325691	0.173913	0.399692	0.686885	0.195897	0.328253	0.396633	0.547532	0.561751	0.435844	0.388476	0.193256	0.158447	0.18699	0.60687
0.245925	0.091882	0.176939	0.342211	0.206302	0.226047	0.222384	0.289647	0.56768	0.705165	0.127796	0.0779058	0.293626	0.182126	0.441461	0.623593	0.176098	0.321584	0.406383	0.533881	0.598816	0.46076	0.471692	0.172907	0.154103	0.208447	0.499834
0.218885	0.0893123	0.167619	0.360687	0.182301	0.190806	0.205152	0.24963	0.58884	0.796489	0.130255	0.0786398	0.363547	0.160143	0.472421	0.645607	0.210712	0.340401	0.325487	0.499503	0.598414	0.385624	0.399883	0.166018	0.162799	0.196893	0.545738
0.249909	0.102595	0.211434	0.322005	0.198004	0.249891	0.211786	0.225174	0.569497	0.717719	0.132574	0.0861092	0.338162	0.154912	0.418266	0.669323	0.196611	0.328699	0.433739	0.528148	0.49798	0.455069	0.361225	0.167894	0.179669	0.226196	0.538809
0.243418	0.105567	0.193698	0.325997	0.184109	0.218305	0.220615	0.251299	0.613818	0.752053	0.147047	0.074281	0.369051	0.148916	0.384771	0.751369	0.178222	0.293645	0.421126	0.516007	0.646022	0.499886	0.424997	0.185628	0.167026	0.202435	0.47852
0.309141	0.0832457	0.176944	0.367597	0.191584	0.238002	0.205676	0.27554	0.560773	0.715503	0.135155	0.0784456	0.327801	0.171668	0.428386	0.658704	0.188834	0.413416	0.384807	0.549355	0.590978	0.433951	0.357008	0.195233	0.160772	0.217384	0.503783
0.289051	0.101657	0.180113	0.374977	0.173034	0.208652	0.219059	0.271521	0.722867	0.711725	0.157244	0.0865027	0.351084	0.159676	0.428478	0.623486	0.196519	0.3168	0.381281	0.48589	0.491125	0.463787	0.401026	0.194473	0.19535	0.247906	0.504007
0.26365	0.0887776	0.192288	0.366117	0.199346	0.249916	0.225378	0.223069	0.632654	0.891911	0.145896	0.075848	0.324306	0.160457	0.386943	0.65603	0.210563	0.286118	0.374209	0.535756	0.600265	0.534832	0.409422	0.192776	0.139345	0.226544	0.514611
0.233506	0.0885258	0.176926	0.382106	0.175432	0.242665	0.192061	0.295762	0.594827	0.766482	0.167997	0.0864272	0.303169	0.167047	0.404307	0.672593	0.196099	0.353487	0.361873	0.46961	0.52448	0.457933	0.440138	0.193676	0.134571	0.215404	0.467412
0.342738	0.0884816	0.17481	0.333944	0.176317	0.211288	0.244094	0.243057	0.638196	0.745176	0.154364	0.0741935	0.318636	0.166214	0.50804	0.7219	0.208212	0.308506	0.348823	0.525804	0.492411	0.465836	0.40414	0.180396	0.167443	0.205523	0.511188
0.238565	0.0846076	0.168668	0.419405	0.188939	0.214395	0.222835	0.286192	0.581027	0.771546	0.138208	0.0912977	0.305243	0.170082	0.408546	0.605872	0.184029	0.336718	0.407945	0.550189	0.546213	0.455716	0.397933	0.178562	0.153683	0.232195	0.578873
0.246289	0.0936048	0.187448	0.365355	0.194657	0.240063	0.198322	0.241514	0.615839	0.6727	0.131987	0.0729608	0.313016	0.16019	0.384376	0.693824	0.193505	0.375912	0.427495	0.52417	0.496807	0.504451	0.404053	0.168542	0.164143	0.217599	0.523194
0.245666	0.105962	0.200631	0.390512	0.167851	0.254482	0.193441	0.246388	0.579065	0.728643	0.148852	0.0774957	0.296753	0.15728	0.372525	0.805626	0.186652	0.318614	0.352521	0.570861	0.49748	0.470747	0.395654	0.20272	0.151423	0.230734	0.459408
0.266777	0.0840419	0.192923	0.434607	0.19012	0.189529	0.280444	0.236538	0.553645	0.705805	0.136295	0.0788875	0.313852	0.168513	0.359629	0.57529	0.200129	0.324589	0.346405	0.571313	0.529386	0.461567	0.412249	0.165714	0.161356	0.198775	0.446423
0.250296	0.103214	0.16738	0.380894	0.174027	0.252675	0.205114	0.265939	0.561637	0.713052	0.131965	0.0799769	0.370146	0.158945	0.401769	0.622816	0.213377	0.304691	0.412372	0.528907	0.510608	0.457877	0.405239	0.177856	0.208023	0.260932	0.50595
0.264225	0.0852743	0.186528	0.353423	0.170359	0.202319	0.229811	0.234217	0.595816	0.69157	0.142079	0.0773058	0.344243	0.162806	0.427045	0.659973	0.200771	0.26418	0.354478	0.557846	0.483411	0.466386	0.386773	0.161246	0.15272	0.269622	0.550386
0.230022	0.100227	0.170932	0.376793	0.17752	0.259381	0.23021	0.284493	0.55828	0.738735	0.141143	0.0795683	0.3897	0.164597	0.455107	0.652489	0.193918	0.360462	0.485463	0.503911	0.520309	0.48558	0.452863	0.18019	0.193227	0.254809	0.451706
0.218052	0.0849428	0.161666	0.366821	0.181331	0.228933	0.196712	0.254449	0.576011	0.73703	0.142438	0.0771264	0.348827	0.157555	0.400468	0.726717	0.20116	0.33408	0.412972	0.501712	0.512268	0.47223	0.40077	0.160625	0.150575	0.220179	0.513687
0.249874	0.0982068	0.174738	0.35289	0.167496	0.210909	0.216806	0.255499	0.571368	0.797298	0.140745	0.0758182	0.375934	0.158109	0.450945	0.715093	0.19799	0.293941	0.338196	0.550753	0.635457	0.540322	0.369455	0.188731	0.137422	0.260212	0.473685
0.246208	0.104189	0.166188	0.329968	0.190096	0.204228	0.261008	0.246549	0.569088	0.830165	0.153634	0.0803371	0.362463	0.182901	0.402731	0.5946	0.189431	0.304197	0.374059	0.48265	0.520255	0.471766	0.406669	0.158891	0.152785	0.2197	0.524923
0.263598	0.0861089	0.2013	0.406413	0.162674	0.237373	0.20332	0.21927	0.613024	0.890434	0.141988	0.0772199	0.303762	0.172106	0.402526	0.635596	0.216991	0.321614	0.349421	0.593268	0.552485	0.448562	0.390683	0.149932	0.164278	0.198523	0.518339
0.244056	0.0998346	0.194161	0.333791	0.19655	0.232436	0.221037	0.257198	0.604155	0.760624	0.145025	0.0856332	0.338057	0.173971	0.386223	0.683995	0.179959	0.311386	0.351106	0.62672	0.566829	0.488635	0.425054	0.185153	0.15901	0.201033	0.533923
0.217862	0.0920745	0.182079	0.392635	0.174641	0.21707	0.193978	0.250461	0.785963	0.740248	0.138711	0.085457	0.348223	0.159354	0.381358	0.601555	0.213065	0.356419	0.383664	0.515537	0.518151	0.464551	0.409381	0.208168	0.156978	0.268695	0.49697
0.236487	0.0965798	0.181912	0.363955	0.191811	0.214055	0.219891	0.264875	0.555392	0.686041	0.143421	0.0769839	0.352683	0.158864	0.503262	0.650396	0.221923	0.306383	0.434471	0.553881	0.512142	0.474446	0.462532	0.176366	0.154499	0.21352	0.513141
0.26132	0.0870386	0.208313	0.371437	0.192083	0.203142	0.224192	0.288016	0.591017	0.80283	0.142318	0.0869337	0.313219	0.166876	0.390044	0.620567	0.210403	0.28329	0.374959	0.564418	0.528261	0.437409	0.492493	0.172463	0.14135	0.205632	0.454071
0.282705	0.10184	0.19212	0.388633	0.189581	0.241723	0.207629	0.248195	0.557222	0.714173	0.142823	0.085476	0.343605	0.160433	0.427739	0.684096	0.201592	0.326447	0.352535	0.551124	0.540622	0.50135	0.392176	0.183304	0.15721	0.207084	0.595833
0.274406	0.0907859	0.159677	0.328783	0.171862	0.222893	0.246857	0.228372	0.585988	0.803967	0.140449	0.0872142	0.317219	0.167402	0.401466	0.692384	0.198236	0.282546	0.393841	0.533964	0.611514	0.476581	0.363421	0.173739	0.151182	0.206877	0.477556
0.262554	0.094682	0.195893	0.334573	0.200982	0.198691	0.226137	0.241467	0.579423	0.821808	0.146721	0.0819828	0.323589	0.162992	0.42448	0.618314	0.206971	0.334294	0.407456	0.646036	0.62158	0.457309	0.425769	0.171653	0.175515	0.22919	0.462608
0.245497	0.103014	0.169619	0.430802	0.187116	0.230289	0.193593	0.27596	0.54483	0.793082	0.148426	0.0760733	0.347893	0.178824	0.404078	0.694801	0.217416	0.32822	0.398811	0.526071	0.637806	0.49384	0.448854	0.162288	0.167086	0.2339	0.46596
0.256357	0.0811594	0.171883	0.395681	0.211216	0.207207	0.224604	0.279974	0.595416	0.76935	0.127931	0.0847415	0.351903	0.160582	0.474155	0.758376	0.207168	0.332647	0.425656	0.584183	0.502216	0.424895	0.457652	0.190808	0.166528	0.245316	0.522088
0.263157	0.0936957	0.161966	0.378495	0.184418	0.202851	0.199711	0.259114	0.627314	0.762688	0.140507	0.0903996	0.318924	0.15937	0.398118	0.671018	0.187976	0.295123	0.388793	0.575333	0.50631	0.468019	0.450013	0.168469	0.152343	0.211606	0.510282
0.26986	0.101848	0.188806	0.394048	0.169332	0.225357	0.247411	0.22547	0.559816	0.759527	0.152265	0.0796591	0.356881	0.162987	0.396486	0.579424	0.238937	0.310899	0.37226	0.5814	0.523224	0.445429	0.3991	0.161386	0.141944	0.233925	0.579621
0.304321	0.0870538	0.180644	0.339323	0.175255	0.227897	0.258442	0.258917	0.644138	0.953861	0.141615	0.0778776	0.304954	0.173002	0.384884	0.78977	0.184368	0.359439	0.345921	0.548323	0.558474	0.482484	0.37949	0.170853	0.16928	0.202095	0.584027
0.303813	0.0879348	0.168924	0.372375	0.183074	0.233661	0.217492	0.28104	0.619266	0.891327	0.151731	0.0804608	0.305715	0.171909	0.461301	0.716604	0.193078	0.293393	0.354649	0.571652	0.675783	0.451309	0.387073	0.169	0.173286	0.21474	0.598924
0.258833	0.0902955	0.202594	0.356759	0.18045	0.230177	0.211474	0.28116	0.686568	0.756712	0.153332	0.100553	0.365001	0.184853	0.427538	0.640019	0.180142	0.292474	0.395441	0.586695	0.506331	0.559625	0.38015	0.16297	0.161341	0.220692	0.659877
0.245137	0.0923381	0.182421	0.432024	0.172958	0.242179	0.279274	0.25617	0.555978	0.689693	0.176945	0.0839579	0.373007	0.186997	0.401498	0.625661	0.188018	0.341707	0.470478	0.525689	0.573944	0.488296	0.450344	0.183414	0.161128	0.22	0.580885
0.253187	0.0901523	0.155871	0.383617	0.163555	0.217274	0.219699	0.279475	0.573332	0.812097	0.140845	0.104255	0.358741	0.177668	0.448129	0.739484	0.227585	0.28274	0.392388	0.589044	0.600961	0.489324	0.425447	0.163918	0.166257	0.24269	0.568981
0.268794	0.0979006	0.173635	0.448666	0.181219	0.228604	0.248476	0.25448	0.630242	0.695094	0.160016	0.071638	0.289152	0.163861	0.466426	0.592723	0.172958	0.356036	0.407828	0.582919	0.560149	0.478911	0.402219	0.195787	0.174021	0.205815	0.53873
0.222262	0.107802	0.177934	0.449542	0.204357	0.204207	0.215856	0.245634	0.522321	0.7479	0.167207	0.0860024	0.305316	0.171665	0.437312	0.641823	0.200618	0.352917	0.389473	0.481134	0.48312	0.432388	0.393042	0.174731	0.151555	0.194747	0.4488
0.276095	0.0926449	0.197738	0.337404	0.187638	0.239927	0.210987	0.260107	0.880707	0.801745	0.124577	0.0803478	0.293828	0.162974	0.392804	0.721813	0.193391	0.310932	0.363436	0.580287	0.566374	0.42713	0.419502	0.188389	0.150665	0.199263	0.521628
0.293055	0.0938102	0.188368	0.336628	0.170094	0.230123	0.203754	0.223212	0.593793	0.766668	0.154825	0.0800034	0.330172	0.163374	0.398566	0.595151	0.189191	0.279588	0.422742	0.558085	0.500905	0.416003	0.370676	0.16288	0.171777	0.23069	0.542682
0.224166	0.106384	0.214061	0.483077	0.231623	0.234098	0.22915	0.278748	0.629599	0.75547	0.153311	0.073496	0.348974	0.155127	0.411785	0.668206	0.272367	0.302618	0.386756	0.60051	0.504843	0.545739	0.388338	0.169992	0.167225	0.204478	0.506815
0.328365	0.0838003	0.152928	0.350407	0.150323	0.227708	0.210753	0.290229	0.553573	0.754542	0.14145	0.079471	0.323372	0.164136	0.361105	0.6837	0.187459	0.282198	0.453095	0.5395	0.531032	0.535271	0.387809	0.170054	0.154058	0.209168	0.478437
0.231858	0.0954533	0.185413	0.360316	0.173431	0.227297	0.229575	0.240119	0.531174	0.747776	0.138418	0.0809348	0.328675	0.16552	0.439505	0.65504	0.194653	0.304265	0.402802	0.612731	0.546178	0.430535	0.373596	0.173739	0.15557	0.212937	0.525145
0.223914	0.0915728	0.17312	0.327765	0.183134	0.19911	0.229034	0.232097	0.568984	0.778858	0.163535	0.0837746	0.337309	0.156503	0.429092	0.666149	0.189561	0.333717	0.44188	0.56172	0.481172	0.534734	0.447342	0.159945	0.158658	0.220413	0.586237
0.247488	0.0856912	0.16937	0.371657	0.194718	0.224915	0.245062	0.225145	0.800377	0.679704	0.146618	0.0897052	0.39136	0.162508	0.435897	0.751062	0.20217	0.359742	0.40628	0.48366	0.508779	0.523116	0.397458	0.207458	0.180856	0.21929	0.502666
0.32306	0.0878576	0.156147	0.365782	0.194527	0.212511	0.222007	0.269264	0.588939	0.723689	0.141015	0.0862883	0.345512	0.172126	0.428584	0.762743	0.200109	0.326138	0.398605	0.494865	0.503822	0.450486	0.44222	0.168857	0.161773	0.21624	0.477892
0.226662	0.0978039	0.24295	0.354969	0.169014	0.227751	0.214051	0.244086	0.578212	0.713615	0.133406	0.0881428	0.317616	0.162364	0.436938	0.657995	0.230823	0.325308	0.357494	0.587794	0.612899	0.452802	0.438206	0.171868	0.155779	0.20933	0.491127
0.270848	0.0837455	0.192037	0.322267	0.183192	0.21072	0.235881	0.274823	0.594139	0.64678	0.144963	0.0856208	0.328223	0.189335	0.38757	0.679758	0.252285	0.3317	0.368325	0.492138	0.512828	0.526839	0.384371	0.166691	0.147872	0.214785	0.524248
0.250263	0.0917462	0.194863	0.362292	0.18336	0.23308	0.207175	0.277574	0.543102	0.819811	0.144712	0.101302	0.383037	0.201698	0.405936	0.654952	0.215007	0.316728	0.420367	0.547004	0.590697	0.442509	0.390167	0.176361	0.167988	0.216807	0.543213
0.260784	0.087613	0.195943	0.335026	0.184831	0.211047	0.206428	0.236289	0.624407	0.72237	0.139752	0.0837176	0.347587	0.171084	0.372471	0.741934	0.188596	0.316733	0.4115	0.611193	0.545395	0.453217	0.365925	0.204464	0.153144	0.257664	0.500899
0.240777	0.0983967	0.172427	0.379022	0.17147	0.187909	0.196063	0.242763	0.558187	0.758648	0.138208	0.0808798	0.364336	0.165289	0.3915	0.68422	0.201235	0.382418	0.407828	0.573947	0.562476	0.558454	0.414076	0.171231	0.165971	0.252543	0.550575
0.216574	0.102211	0.166307	0.414473	0.184078	0.218966	0.234741	0.245526	0.576388	0.703704	0.184953	0.0835869	0.378334	0.191954	0.438908	0.684779	0.203449	0.304688	0.394777	0.529488	0.522989	0.416225	0.399976	0.164717	0.170033	0.202733	0.488623
0.240732	0.0894344	0.174968	0.321771	0.179705	0.187453	0.221337	0.274708	0.642365	0.75309	0.142574	0.0773625	0.351335	0.187525	0.430311	0.699264	0.188889	0.313461	0.36731	0.620978	0.54522	0.499689	0.422928	0.185575	0.165128	0.232245	0.539136
0.239934	0.0968728	0.198502	0.350344	0.172448	0.217146	0.213391	0.219612	0.528901	0.719325	0.147415	0.0987937	0.344746	0.162046	0.371992	0.688874	0.187931	0.324551	0.389719	0.637428	0.506102	0.456367	0.406763	0.190489	0.163866	0.212841	0.461751
0.312508	0.0894453	0.175692	0.400827	0.175916	0.206049	0.252505	0.269368	0.607032	0.777376	0.169122	0.0841943	0.298643	0.177943	0.382002	0.631721	0.187307	0.351718	0.375135	0.563234	0.485159	0.507534	0.444838	0.169153	0.164419	0.290988	0.482794
0.273142	0.0939882	0.215001	0.347831	0.178514	0.209488	0.214941	0.265099	0.620074	0.752323	0.144187	0.0842327	0.413103	0.165623	0.381016	0.633384	0.204017	0.35927	0.365511	0.519471	0.512889	0.469757	0.395075	0.175484	0.152537	0.18835	0.492848
0.259055	0.0912087	0.177162	0.331357	0.197758	0.20142	0.209593	0.280246	0.562309	0.735425	0.15747	0.0799033	0.308938	0.150767	0.416551	0.71242	0.24019	0.372119	0.363963	0.739499	0.570485	0.481339	0.415949	0.208124	0.171872	0.253045	0.496683
0.24515	0.0831325	0.175293	0.380366	0.167864	0.246277	0.233213	0.244847	0.608668	0.886979	0.158477	0.0867561	0.348548	0.130595	0.417083	0.631398	0.192081	0.316015	0.392758	0.483553	0.518559	0.5488	0.418768	0.217788	0.180368	0.202959	0.566875
0.270769	0.0958063	0.162571	0.390696	0.206663	0.219859	0.211316	0.257567	0.566835	0.748131	0.15783	0.0790928	0.373046	0.16578	0.41095	0.645753	0.195651	0.338246	0.377284	0.556689	0.509031	0.424652	0.415717	0.159787	0.141923	0.28214	0.557669
0.237298	0.092972	0.173517	0.395229	0.169865	0.2278	0.254949	0.253946	0.516185	0.78878	0.136437	0.0787618	0.342466	0.185864	0.446959	0.64392	0.185791	0.292043	0.38062	0.520371	0.522751	0.592273	0.408751	0.158039	0.161351	0.216888	0.544798
0.257322	0.0922176	0.177252	0.380613	0.178058	0.206283	0.220201	0.341576	0.52579	0.776342	0.140519	0.0724758	0.294127	0.189794	0.436827	0.717903	0.206483	0.339505	0.415223	0.555188	0.514634	0.49564	0.371785	0.195623	0.165676	0.214123	0.474163
0.254038	0.105246	0.16889	0.372537	0.168573	0.230389	0.22983	0.244007	0.620875	0.74282	0.137566	0.0772726	0.313975	0.156091	0.418575	0.696844	0.17617	0.342813	0.355393	0.565142	0.578587	0.47842	0.387317	0.172597	0.144554	0.225217	0.484688
0.226469	0.0880144	0.176806	0.39134	0.161413	0.202773	0.221739	0.268472	0.616614	0.655774	0.170118	0.0810329	0.326851	0.150069	0.371441	0.57087	0.201928	0.321543	0.380415	0.545921	0.506293	0.47275	0.403066	0.203613	0.152644	0.240371	0.528162
0.224599	0.125698	0.151958	0.354249	0.177425	0.235659	0.20694	0.292189	0.546112	0.758557	0.165462	0.0791588	0.339221	0.155219	0.415903	0.763186	0.213276	0.289957	0.376611	0.582747	0.505533	0.499693	0.371854	0.163147	0.165396	0.219575	0.529407
0.247653	0.0862031	0.163265	0.341382	0.195401	0.209679	0.220371	0.239026	0.51474	0.724845	0.165004	0.0789652	0.366762	0.167649	0.429491	0.630249	0.2123	0.348007	0.374851	0.524428	0.553017	0.412962	0.414686	0.167484	0.182959	0.209185	0.505866
0.261191	0.0826877	0.16034	0.339052	0.177003	0.201124	0.227246	0.269139	0.591407	0.690537	0.136303	0.0838827	0.301781	0.167478	0.435585	0.576887	0.209028	0.336083	0.362243	0.512095	0.552916	0.417406	0.375091	0.18748	0.169797	0.199016	0.526425
0.272411	0.0879625	0.148	0.333659	0.179663	0.195083	0.254993	0.296868	0.581959	0.832869	0.14019	0.076308	0.315368	0.159685	0.419318	0.61929	0.165411	0.278325	0.368508	0.583644	0.550785	0.412905	0.445964	0.173535	0.172644	0.228582	0.516351
0.268805	0.0900924	0.179189	0.33966	0.198789	0.213264	0.208658	0.226193	0.624145	0.716778	0.142151	0.0830089	0.316428	0.165257	0.40647	0.644036	0.192634	0.283256	0.438247	0.600713	0.605224	0.451474	0.382894	0.158278	0.16917	0.223854	0.489013
0.279677	0.083365	0.184184	0.372617	0.182141	0.22743	0.228035	0.253156	0.52148	0.65824	0.146851	0.0908577	0.370404	0.158286	0.386112	0.665093	0.226469	0.294352	0.401461	0.604093	0.536077	0.386307	0.405015	0.150377	0.145081	0.23602	0.510746
0.263767	0.100167	0.182542	0.330678	0.176804	0.213504	0.23246	0.250596	0.547627	0.811931	0.173949	0.0790305	0.30174	0.178837	0.4246	0.611923	0.184516	0.315719	0.341713	0.573269	0.56958	0.435187	0.405136	0.160651	0.158313	0.235081	0.65607
0.303874	0.102777	0.179861	0.386798	0.184785	0.214411	0.194947	0.267868	0.67521	0.847887	0.141343	0.0791537	0.332257	0.154871	0.375896	0.645322	0.208756	0.32067	0.378618	0.617589	0.513469	0.466526	0.41491	0.161652	0.150145	0.238862	0.491986
0.263104	0.0910125	0.167754	0.39488	0.183672	0.216194	0.247541	0.232876	0.655283	0.942346	0.140884	0.106135	0.346096	0.193019	0.389485	0.697155	0.177639	0.293593	0.371862	0.563242	0.49223	0.434799	0.390398	0.173985	0.160905	0.223873	0.495547
0.252812	0.0927224	0.16312	0.350288	0.173154	0.203212	0.233425	0.240539	0.56601	0.661653	0.159855	0.086727	0.349117	0.145541	0.400298	0.651004	0.202673	0.368224	0.335384	0.531066	0.618936	0.446282	0.409326	0.187579	0.170887	0.215681	0.489541
0.259332	0.0938812	0.16403	0.363404	0.179331	0.242133	0.205893	0.228457	0.670753	0.754009	0.175246	0.0935532	0.291436	0.16174	0.414478	0.672116	0.221861	0.315041	0.391076	0.550786	0.522154	0.461384	0.380033	0.201392	0.179659	0.225532	0.570745
0.272626	0.0909249	0.188207	0.335233	0.199354	0.211027	0.195996	0.239105	0.598543	0.823027	0.136224	0.0783297	0.348504	0.153706	0.450771	0.680153	0.199667	0.314688	0.375003	0.546552	0.571044	0.437625	0.412861	0.168772	0.165623	0.195101	0.521051
0.245858	0.0817911	0.17964	0.392083	0.163704	0.212259	0.204449	0.277273	0.51874	0.824683	0.148978	0.0919741	0.325939	0.153247	0.442439	0.584219	0.23108	0.31939	0.338972	0.556537	0.515066	0.414538	0.44084	0.173424	0.165186	0.226486	0.478732
0.281131	0.0928584	0.20202	0.424685	0.187523	0.225141	0.214645	0.297959	0.57285	0.72233	0.161894	0.0801997	0.352988	0.140786	0.425664	0.6707	0.213894	0.319557	0.394348	0.598576	0.501287	0.437202	0.406113	0.165427	0.177655	0.209009	0.521825
0.224262	0.0916268	0.195505	0.42834	0.191296	0.202677	0.211581	0.248702	0.558386	0.758877	0.145527	0.0968266	0.319079	0.159778	0.393215	0.741479	0.217292	0.292418	0.385801	0.560171	0.578228	0.392083	0.379383	0.206293	0.168545	0.236175	0.504981
0.267965	0.0890887	0.183627	0.369092	0.206263	0.216541	0.215331	0.240494	0.563944	0.750133	0.134361	0.0794196	0.353604	0.180793	0.384792	0.670968	0.202106	0.322758	0.416051	0.544158	0.481416	0.463097	0.390584	0.1738	0.15364	0.266993	0.537769
0.273449	0.0927142	0.173435	0.382322	0.178607	0.244247	0.223491	0.254801	0.614498	0.784145	0.158065	0.0876778	0.396527	0.16697	0.441889	0.628848	0.200718	0.333205	0.363028	0.532119	0.548287	0.466745	0.460024	0.174332	0.168628	0.22722	0.445629
0.252062	0.0907377	0.1885	0.370739	0.204456	0.195005	0.221911	0.28723	0.56972	0.757922	0.139372	0.0880712	0.344837	0.164464	0.365531	0.669686	0.18721	0.354393	0.385304	0.537432	0.48116	0.473501	0.415858	0.176927	0.16978	0.209361	0.467718
0.229351	0.10368	0.190925	0.358606	0.185072	0.257294	0.217789	0.263571	0.53385	0.630684	0.134787	0.0777729	0.395871	0.159091	0.4257	0.727726	0.230498	0.312238	0.426257	0.551889	0.556249	0.448727	0.378209	0.164517	0.169518	0.20278	0.516809
0.256106	0.087511	0.179252	0.345017	0.190825	0.261187	0.231463	0.290927	0.606396	0.773077	0.172182	0.0774245	0.321015	0.162104	0.432953	0.717294	0.224793	0.323452	0.414954	0.555461	0.59127	0.421636	0.354745	0.188468	0.153673	0.201075	0.506598
0.248544	0.0966682	0.205138	0.428799	0.159656	0.213438	0.223693	0.228005	0.607574	0.795364	0.155287	0.0900845	0.362191	0.166775	0.453652	0.661532	0.183379	0.299467	0.313041	0.528021	0.567293	0.532928	0.412871	0.184953	0.156196	0.246327	0.496701
0.233282	0.0906872	0.172255	0.367823	0.195641	0.237964	0.237232	0.236777	0.573409	0.779786	0.147749	0.0824606	0.322771	0.161716	0.437582	0.626297	0.205494	0.316372	0.409362	0.476461	0.546787	0.462349	0.469079	0.162442	0.155985	0.236316	0.462356
0.273136	0.0836199	0.192925	0.366231	0.20545	0.252014	0.244371	0.315723	0.585017	0.815277	0.170534	0.0723808	0.31488	0.160459	0.379212	0.640319	0.204137	0.329122	0.421718	0.571082	0.511429	0.52017	0.409426	0.176485	0.178558	0.229583	0.528141
0.259268	0.0991596	0.183917	0.356423	0.180911	0.209469	0.223367	0.24544	0.669319	0.698178	0.149253	0.0840276	0.342193	0.175571	0.374418	0.614386	0.200732	0.365747	0.356343	0.634063	0.561088	0.50643	0.359252	0.159045	0.1677	0.240917	0.457847
0.228363	0.099887	0.169026	0.407474	0.178245	0.220662	0.217197	0.279322	0.67569	0.782629	0.155676	0.0807068	0.33612	0.200741	0.405058	0.651548	0.198332	0.287389	0.326795	0.541069	0.488256	0.529729	0.503651	0.169167	0.156896	0.196845	0.682444
0.271419	0.095925	0.1737	0.361343	0.174684	0.218811	0.224541	0.283135	0.633461	0.691013	0.156267	0.086149	0.349919	0.167522	0.440399	0.62796	0.177349	0.282124	0.425064	0.54941	0.542173	0.463802	0.398604	0.16204	0.164787	0.199494	0.53538
0.280585	0.097393	0.181116	0.366908	0.198758	0.218819	0.234511	0.241376	0.569049	0.905702	0.138076	0.0795328	0.334929	0.150569	0.446711	0.591477	0.184974	0.303494	0.343551	0.509581	0.604649	0.479411	0.389486	0.198225	0.146858	0.219115	0.603166
0.235246	0.0884967	0.189208	0.377421	0.176312	0.208618	0.206733	0.256757	0.64224	0.73752	0.134078	0.0760943	0.326265	0.178288	0.433595	0.754429	0.179354	0.313899	0.363317	0.523639	0.539548	0.45867	0.460729	0.161997	0.147432	0.21094	0.541399
0.233879	0.0942719	0.183929	0.437414	0.179822	0.20588	0.202305	0.236006	0.601667	0.732647	0.125885	0.0880136	0.350585	0.175688	0.422126	0.709751	0.19665	0.306567	0.383428	0.580253	0.425378	0.469599	0.39	0.191009	0.194628	0.220134	0.463893
0.28183	0.0889668	0.176826	0.368169	0.173701	0.221572	0.223676	0.239016	0.654394	0.816121	0.127842	0.0767894	0.332383	0.165427	0.501285	0.737827	0.19076	0.293293	0.438133	0.512655	0.452743	0.462232	0.400336	0.20062	0.190892	0.224928	0.482233
0.241672	0.10628	0.175755	0.355555	0.17973	0.198962	0.247301	0.245756	0.737771	0.658122	0.145916	0.0878771	0.356403	0.178716	0.392691	0.695141	0.216794	0.293831	0.40714	0.588818	0.500543	0.466723	0.431796	0.193271	0.162287	0.25053	0.465745
0.250868	0.0816432	0.179239	0.352219	0.175141	0.198736	0.214597	0.23862	0.680539	0.721289	0.143276	0.0962291	0.356277	0.167302	0.362225	0.682673	0.199201	0.382296	0.376441	0.535144	0.586786	0.488947	0.442817	0.161652	0.181391	0.212675	0.488284
0.226152	0.08107	0.18631	0.349788	0.182597	0.195719	0.229903	0.224642	0.5693	0.825659	0.138381	0.0745239	0.339969	0.176385	0.385454	0.625798	0.182173	0.324654	0.423383	0.572606	0.523494	0.454427	0.399551	0.165337	0.165208	0.22445	0.558418
0.221392	0.0931123	0.182797	0.379635	0.172235	0.233152	0.241539	0.23863	0.6034	0.890727	0.134484	0.0785166	0.370453	0.191367	0.396958	0.769362	0.205938	0.326909	0.371789	0.619479	0.536173	0.401726	0.468566	0.183568	0.167261	0.224742	0.501673
0.333108	0.0892422	0.173405	0.372276	0.181053	0.211004	0.213242	0.235784	0.596728	0.875095	0.142456	0.0875383	0.379962	0.182132	0.461488	0.690068	0.213365	0.308858	0.387258	0.626058	0.566765	0.647589	0.365071	0.169702	0.165743	0.201819	0.482794
0.233541	0.108325	0.185172	0.373684	0.165049	0.22641	0.245321	0.232012	0.564628	0.840033	0.132756	0.0893598	0.344525	0.170159	0.397869	0.737804	0.19317	0.318222	0.38673	0.461359	0.508417	0.479664	0.375768	0.191609	0.152954	0.184947	0.571357
0.250754	0.0936227	0.190541	0.382262	0.185704	0.20726	0.214304	0.255027	0.540833	0.757216	0.138031	0.080391	0.353489	0.1715	0.517754	0.704647	0.189058	0.30008	0.393807	0.492762	0.618791	0.527629	0.458541	0.175889	0.15342	0.194098	0.500075
0.264552	0.0888059	0.153116	0.38167	0.179703	0.232189	0.246702	0.25173	0.547426	0.753782	0.136456	0.0815848	0.359022	0.202931	0.404998	0.652469	0.19141	0.307555	0.390958	0.5361	0.583208	0.469883	0.426402	0.164328	0.157585	0.20752	0.496778
0.240944	0.111907	0.176108	0.37133	0.178239	0.221319	0.229813	0.263238	0.567154	0.791255	0.139154	0.0806556	0.377731	0.17344	0.392695	0.682372	0.195341	0.295741	0.381025	0.559397	0.618915	0.502443	0.372779	0.15937	0.157222	0.247204	0.589642
0.243501	0.0913829	0.159575	0.390111	0.197478	0.196883	0.241922	0.247422	0.690076	0.719036	0.133039	0.0847205	0.305337	0.155217	0.400821	0.635001	0.211254	0.319968	0.424335	0.569369	0.506185	0.504403	0.417589	0.184738	0.153977	0.204389	0.467935
0.27349	0.0892958	0.164166	0.35582	0.175476	0.223588	0.233399	0.262937	0.580094	0.608026	0.137995	0.0941865	0.369006	0.161528	0.435156	0.655974	0.183372	0.319181	0.454635	0.545754	0.46467	0.417657	0.416979	0.185661	0.149243	0.195951	0.51628
0.259255	0.0902194	0.166291	0.412909	0.173675	0.221467	0.228394	0.255725	0.74329	0.835044	0.157778	0.0881515	0.334645	0.177998	0.430426	0.704478	0.199237	0.316006	0.368334	0.570944	0.595786	0.508598	0.383008	0.176762	0.147601	0.225634	0.602582
