# Supplementary material for: Accelerated rifting in response to regional climate change in the East African Rift System
Source: Sci Rep. 2025 Nov 10;15:38833. doi: 10.1038/s41598-025-23264-9 (PMC12603047; doi:10.1038/s41598-025-23264-9)
Supplement: Supplementary file 3 — Supplementary Information 3. [file 41598_2025_23264_MOESM3_ESM.xlsx]

## Sheet: Sheet1
Fault01	Fault02	Fault03	Fault04	Fault05	Fault06	Fault07	Fault08	Fault09	Fault10	Fault11	Fault12	Fault13	Fault14	Fault15	Fault16	Fault17	Fault18	Fault19	Fault20	Fault21	Fault22	Fault23	Fault24	Fault25	Fault26	Fault27
0.727514	0.254478	0.185585	0.737535	0.425855	0.297203	0.276623	0.362355	0.469824	1.00496	0.287778	0.216336	0.256463	0.248808	0.595043	0.496957	0.242222	0.265233	0.912237	0.615977	0.851219	1.73694	0.63385	0.564954	0.379955	0.310806	0.552508
0.657294	0.239977	0.202407	0.590144	0.389294	0.30867	0.301075	0.369801	0.460687	1.01412	0.264293	0.245612	0.263371	0.283921	0.588524	0.548819	0.231073	0.26312	0.90513	0.608075	0.813593	1.66736	0.592667	0.515496	0.41649	0.326447	0.541712
0.675924	0.244244	0.200884	0.637904	0.442641	0.290176	0.324581	0.382917	0.490267	0.944232	0.28427	0.238527	0.268028	0.275121	0.586212	0.525519	0.250138	0.282944	0.805545	0.611742	0.790421	1.50597	0.599947	0.619456	0.398243	0.317072	0.53235
0.633865	0.259074	0.191455	0.751448	0.41745	0.288605	0.300569	0.386672	0.480132	1.02381	0.286984	0.222151	0.239848	0.30078	0.566134	0.540049	0.251136	0.271834	0.916857	0.584085	0.810275	1.61973	0.602166	0.573387	0.366657	0.298389	0.526515
0.643876	0.242969	0.198634	0.714968	0.432663	0.297228	0.290928	0.355388	0.47139	1.03529	0.303117	0.239843	0.270807	0.288629	0.61799	0.542688	0.26436	0.277448	0.842993	0.596851	0.82673	1.81531	0.58025	0.486225	0.411341	0.320205	0.500711
0.706681	0.270739	0.201742	0.744487	0.445714	0.295962	0.273422	0.366424	0.488259	1.00519	0.293104	0.225073	0.261049	0.266581	0.573935	0.553757	0.246715	0.269823	0.835687	0.611898	0.818997	1.60587	0.626685	0.520188	0.408746	0.326755	0.548518
0.703312	0.247406	0.193634	0.720367	0.406172	0.291415	0.294031	0.350444	0.45879	0.854288	0.27623	0.240867	0.268196	0.251995	0.603513	0.523983	0.22986	0.284624	0.953794	0.565563	0.82564	1.50862	0.608423	0.585708	0.39887	0.302448	0.502174
0.690468	0.257027	0.200393	0.642212	0.422	0.269318	0.283534	0.354095	0.446288	0.993225	0.313103	0.237726	0.25869	0.294907	0.504671	0.533326	0.240145	0.263333	0.877522	0.58665	0.828129	1.70244	0.632557	0.546749	0.39986	0.303277	0.518209
0.646129	0.210153	0.189797	0.699668	0.426813	0.306855	0.289125	0.370166	0.503593	1.05945	0.29187	0.236688	0.273481	0.296994	0.585323	0.538803	0.261246	0.289668	0.895661	0.613512	0.789063	1.71449	0.597121	0.52009	0.394335	0.327465	0.535948
0.738684	0.22907	0.195002	0.711325	0.417504	0.292218	0.316469	0.337177	0.482734	1.03468	0.269916	0.216779	0.254827	0.27711	0.59167	0.497211	0.246425	0.287779	0.85714	0.657101	0.809027	1.52143	0.576084	0.585219	0.401757	0.332682	0.524365
0.702597	0.252966	0.197119	0.734245	0.4291	0.292447	0.311623	0.33109	0.486905	1.03993	0.298532	0.208709	0.249218	0.275169	0.619979	0.547578	0.239874	0.248589	0.898121	0.599348	0.719122	1.49317	0.633801	0.589916	0.372992	0.305733	0.520479
0.671084	0.247661	0.202615	0.730739	0.440574	0.288011	0.313892	0.379783	0.491284	0.932999	0.280004	0.220053	0.292068	0.28755	0.615792	0.504087	0.269236	0.281747	0.912149	0.594663	0.735818	1.586	0.572869	0.54933	0.360389	0.285526	0.538112
0.645367	0.240747	0.199688	0.729335	0.400063	0.318051	0.294791	0.329928	0.480865	0.995594	0.278742	0.224924	0.244063	0.277415	0.589739	0.518154	0.259248	0.306288	0.902265	0.5497	0.784189	1.74362	0.641203	0.568298	0.403303	0.341884	0.498978
0.685022	0.245022	0.179046	0.729007	0.41149	0.27841	0.327071	0.377857	0.51298	1.04686	0.275931	0.22923	0.26943	0.294937	0.590616	0.499722	0.264858	0.279065	0.873834	0.58551	0.771577	1.5626	0.60275	0.551457	0.392722	0.328515	0.51448
0.642989	0.25935	0.186992	0.714931	0.421159	0.251478	0.312215	0.337751	0.474612	0.997339	0.291255	0.226275	0.267846	0.275014	0.598343	0.545884	0.287743	0.256746	0.891814	0.603358	0.832274	1.60803	0.555146	0.521536	0.373275	0.317012	0.499983
0.60462	0.264856	0.194891	0.70342	0.419148	0.282013	0.31567	0.343744	0.445366	1.01416	0.27533	0.210774	0.250021	0.261875	0.595864	0.518476	0.273447	0.260796	0.818596	0.565879	0.775424	1.72038	0.690253	0.490872	0.373149	0.311083	0.529356
0.675424	0.260255	0.195624	0.677988	0.396889	0.30241	0.272327	0.370967	0.491259	1.01552	0.288595	0.221059	0.26151	0.263243	0.544108	0.505277	0.269934	0.266499	0.914275	0.547145	0.747717	1.71351	0.623771	0.587362	0.406372	0.32586	0.514862
0.675367	0.253724	0.201978	0.714603	0.437001	0.269467	0.267192	0.333726	0.463048	0.986185	0.291979	0.240629	0.250774	0.289303	0.555028	0.527614	0.275335	0.274968	0.848361	0.611718	0.806467	1.50349	0.586467	0.583247	0.38525	0.33016	0.501265
0.69797	0.234306	0.182336	0.681332	0.408317	0.295421	0.273259	0.364775	0.460154	0.975171	0.281785	0.247755	0.278655	0.305627	0.635826	0.49547	0.241732	0.283209	0.873551	0.606929	0.771838	1.66739	0.664032	0.568557	0.401164	0.321318	0.545419
0.658055	0.255379	0.192827	0.657748	0.430058	0.295034	0.312798	0.378601	0.472829	0.995359	0.303524	0.210349	0.256282	0.286489	0.521133	0.522816	0.275657	0.251153	0.843178	0.62529	0.818267	1.62788	0.603416	0.628588	0.420544	0.313173	0.519433
0.677235	0.216198	0.199971	0.646254	0.391592	0.287077	0.29446	0.371813	0.43407	1.00339	0.270703	0.212815	0.273169	0.242111	0.62903	0.541828	0.260872	0.28284	0.905977	0.601626	0.813687	1.75234	0.607679	0.588702	0.442348	0.297233	0.494598
0.720769	0.254255	0.183876	0.715714	0.402836	0.265578	0.31015	0.36223	0.474312	1.05301	0.296909	0.212674	0.261601	0.269316	0.563978	0.489745	0.266491	0.292336	0.782162	0.616426	0.769237	1.64257	0.622026	0.590054	0.404946	0.322938	0.492821
0.663092	0.247324	0.184633	0.771689	0.419075	0.312418	0.315324	0.359201	0.437053	0.955752	0.291448	0.217329	0.265872	0.274629	0.607006	0.541094	0.232762	0.297427	0.913068	0.611586	0.786853	1.69625	0.619485	0.52992	0.380546	0.341669	0.517553
0.644157	0.251873	0.189003	0.711288	0.388911	0.280571	0.290019	0.367312	0.50515	0.924859	0.270867	0.231831	0.262855	0.305255	0.616324	0.519863	0.248124	0.263164	0.923194	0.597972	0.735179	1.59942	0.610517	0.572199	0.398157	0.3428	0.544517
0.673506	0.237373	0.200552	0.711711	0.432029	0.302546	0.288877	0.358933	0.476576	0.997487	0.281148	0.243108	0.261978	0.264627	0.573289	0.513035	0.245191	0.298286	0.931013	0.597202	0.724088	1.69127	0.614285	0.509925	0.367883	0.320136	0.53292
0.69854	0.245066	0.196629	0.732193	0.409207	0.326588	0.282673	0.338503	0.473709	0.989921	0.282542	0.219782	0.256308	0.278466	0.547773	0.483884	0.263728	0.277832	0.894273	0.586792	0.816718	1.52967	0.632179	0.565163	0.394338	0.338737	0.551349
0.672294	0.234018	0.196619	0.648184	0.397917	0.294237	0.295602	0.348147	0.489487	1.02655	0.281839	0.223767	0.263125	0.276548	0.551825	0.504904	0.271395	0.283427	0.8489	0.589577	0.788668	1.66399	0.61778	0.508777	0.383087	0.331555	0.51189
0.658345	0.248902	0.198462	0.711658	0.382927	0.281814	0.295284	0.364005	0.434375	1.06855	0.297999	0.238547	0.276433	0.275923	0.626469	0.549877	0.273888	0.286489	0.901279	0.615319	0.791683	1.62133	0.579754	0.576309	0.35487	0.337007	0.505439
0.550632	0.256633	0.192376	0.720922	0.414398	0.293055	0.285356	0.381084	0.483634	0.970496	0.288462	0.242469	0.248187	0.291171	0.612756	0.538281	0.268533	0.271934	0.902209	0.623033	0.789464	1.64583	0.549788	0.601024	0.381524	0.331033	0.520332
0.639155	0.253273	0.21114	0.67309	0.42307	0.315671	0.294368	0.375098	0.459866	1.08257	0.306784	0.240849	0.244526	0.291926	0.555402	0.486157	0.26671	0.288656	0.888146	0.566083	0.838145	1.65275	0.644315	0.533835	0.379919	0.284113	0.572499
0.711182	0.21236	0.204205	0.72549	0.414105	0.302148	0.295321	0.34543	0.445801	0.877229	0.261951	0.233666	0.261188	0.273985	0.610123	0.553986	0.265849	0.287056	0.901754	0.612394	0.819347	1.70374	0.638231	0.600652	0.403596	0.298396	0.542457
0.64031	0.255262	0.174148	0.680984	0.375485	0.278032	0.309181	0.336267	0.43412	1.04642	0.281271	0.25021	0.270553	0.273421	0.624457	0.503554	0.242885	0.260223	0.779733	0.60091	0.722944	1.64836	0.59113	0.575046	0.385944	0.345076	0.508591
0.614638	0.243068	0.176033	0.738045	0.433484	0.290958	0.287157	0.362083	0.470924	0.97186	0.306675	0.247852	0.269361	0.287335	0.584778	0.50414	0.262723	0.28007	0.894553	0.633277	0.829086	1.55667	0.595198	0.571153	0.402923	0.351955	0.563744
0.692911	0.252357	0.211026	0.712906	0.383183	0.303201	0.306598	0.394922	0.472793	1.00549	0.296547	0.237683	0.26219	0.280249	0.631431	0.542474	0.258891	0.264422	0.900659	0.579549	0.801091	1.5691	0.62202	0.564962	0.358499	0.330361	0.57264
0.708705	0.235597	0.205149	0.724875	0.429824	0.275575	0.319804	0.365949	0.459817	0.935386	0.286427	0.247393	0.259907	0.260166	0.599862	0.549951	0.251839	0.275807	0.882351	0.53965	0.815678	1.40375	0.676684	0.548231	0.380723	0.322915	0.541016
0.696347	0.256901	0.202828	0.673113	0.462933	0.275626	0.278771	0.362054	0.482429	0.965496	0.290102	0.210284	0.253428	0.279419	0.570488	0.513171	0.255524	0.257717	0.821734	0.646784	0.804632	1.67111	0.633164	0.594594	0.388889	0.341409	0.508717
0.666381	0.23261	0.217653	0.691956	0.415285	0.286522	0.279667	0.331913	0.488239	0.976999	0.283698	0.225832	0.250725	0.277654	0.53459	0.510792	0.241306	0.274888	0.890314	0.601335	0.787276	1.69645	0.617156	0.49709	0.40257	0.321957	0.540177
0.69826	0.266402	0.199293	0.761774	0.401115	0.295333	0.303591	0.358383	0.473185	1.0376	0.275987	0.238077	0.272125	0.270193	0.550067	0.531749	0.26519	0.247947	0.907368	0.574532	0.799454	1.6869	0.623639	0.521739	0.391768	0.329297	0.53888
0.639134	0.242252	0.191086	0.685101	0.387845	0.300254	0.279667	0.34968	0.471673	0.95005	0.281584	0.251858	0.264908	0.265829	0.566486	0.535961	0.26646	0.290764	0.898392	0.627407	0.78896	1.71035	0.615191	0.577209	0.361737	0.306849	0.561692
0.703141	0.267453	0.200772	0.645436	0.407834	0.28345	0.309059	0.356367	0.483427	1.06731	0.284869	0.254708	0.27327	0.274887	0.626825	0.528187	0.236881	0.321509	0.880604	0.569247	0.781797	1.42409	0.576037	0.576815	0.396635	0.309894	0.53564
0.672767	0.253505	0.187773	0.648437	0.439661	0.269765	0.32723	0.378861	0.490466	0.905207	0.297102	0.226701	0.266005	0.278306	0.555826	0.499309	0.265247	0.259926	0.933809	0.641886	0.797416	1.58302	0.645543	0.572634	0.412157	0.336073	0.531708
0.685702	0.258793	0.195215	0.733732	0.422656	0.282562	0.310341	0.354123	0.421169	0.970755	0.265984	0.239421	0.259451	0.313787	0.55567	0.531883	0.264323	0.305836	0.894351	0.605668	0.811534	1.42791	0.584063	0.554519	0.416014	0.326754	0.548882
0.675129	0.256607	0.190895	0.704878	0.362531	0.308038	0.304072	0.343367	0.478467	1.01886	0.299026	0.238244	0.249052	0.297714	0.544001	0.531956	0.250576	0.264695	0.916584	0.587149	0.830311	1.6204	0.559918	0.587418	0.388222	0.317668	0.568231
0.680454	0.272312	0.184763	0.700551	0.412466	0.302076	0.333828	0.36023	0.433103	0.995803	0.271772	0.241069	0.269469	0.282252	0.556857	0.559536	0.238472	0.280962	0.897417	0.582541	0.824415	1.58642	0.644264	0.517351	0.406983	0.326742	0.548947
0.679594	0.222312	0.186654	0.687329	0.395006	0.282675	0.289899	0.354946	0.47477	1.04854	0.27422	0.224622	0.274535	0.292543	0.659265	0.516565	0.251621	0.295653	0.941839	0.608062	0.831699	1.76425	0.620708	0.552036	0.406002	0.305852	0.500692
0.653885	0.261216	0.207285	0.73045	0.406301	0.285356	0.289849	0.370687	0.448692	0.959707	0.295904	0.232618	0.281044	0.2998	0.540693	0.49227	0.249872	0.271837	0.831679	0.592668	0.833817	1.40922	0.630876	0.547636	0.384503	0.35101	0.515264
0.674735	0.269285	0.197994	0.678041	0.420916	0.303942	0.303796	0.351725	0.491768	0.937842	0.286908	0.237942	0.254864	0.264752	0.549732	0.523592	0.282072	0.27648	0.85951	0.546753	0.890099	1.60378	0.54872	0.484137	0.402017	0.317343	0.507372
0.644854	0.259571	0.177228	0.636729	0.391163	0.272567	0.286185	0.361549	0.505397	1.05925	0.294889	0.227444	0.267538	0.261239	0.560015	0.493676	0.280475	0.277834	0.836374	0.602428	0.736227	1.54538	0.596579	0.568419	0.418698	0.319333	0.522263
0.662058	0.246367	0.202085	0.627684	0.419574	0.285396	0.32862	0.377384	0.480152	1.0256	0.282076	0.24184	0.249848	0.302052	0.548302	0.543175	0.258833	0.278579	0.844698	0.601163	0.874259	1.47618	0.605068	0.54966	0.394499	0.328984	0.4776
0.737925	0.255693	0.197513	0.666817	0.386157	0.289557	0.274825	0.348615	0.495492	0.970911	0.298161	0.235469	0.271925	0.28674	0.539775	0.55368	0.27698	0.287031	0.915083	0.60775	0.823967	1.59885	0.626491	0.579154	0.407774	0.325563	0.486844
0.687993	0.218794	0.198299	0.708	0.420684	0.28556	0.28967	0.32531	0.429254	1.04784	0.298397	0.23063	0.257587	0.262727	0.551316	0.548106	0.237351	0.25272	0.861842	0.617047	0.760914	1.73165	0.609476	0.544544	0.406803	0.326262	0.528304
0.672094	0.256933	0.204151	0.697804	0.440253	0.304842	0.27932	0.357327	0.456092	1.02334	0.290823	0.230085	0.270585	0.275911	0.588229	0.546626	0.267362	0.286047	0.861114	0.613343	0.809536	1.65462	0.579296	0.612978	0.399278	0.331775	0.521529
0.706041	0.256906	0.198758	0.656242	0.411826	0.301391	0.310883	0.322759	0.473504	0.954045	0.301575	0.227154	0.25814	0.281895	0.582482	0.541926	0.261509	0.265965	0.917157	0.592396	0.807593	1.58963	0.580623	0.573268	0.390185	0.32588	0.511943
0.700781	0.252054	0.194626	0.729737	0.408938	0.305038	0.317414	0.350845	0.440857	1.02351	0.293602	0.226137	0.246809	0.28933	0.626944	0.54952	0.248365	0.279619	0.903382	0.609313	0.759051	1.70183	0.621734	0.5766	0.406804	0.339514	0.455813
0.670734	0.268969	0.198269	0.683667	0.418916	0.286052	0.313649	0.355791	0.457485	0.947336	0.256501	0.213332	0.266771	0.270268	0.611129	0.520073	0.266554	0.284189	0.878272	0.56163	0.811538	1.60015	0.607066	0.556929	0.402545	0.329101	0.525482
0.632283	0.237982	0.172407	0.720509	0.417306	0.315595	0.293792	0.343541	0.467893	1.03253	0.292855	0.244991	0.242447	0.306783	0.603926	0.557109	0.265401	0.267975	0.816457	0.556257	0.829539	1.64462	0.65181	0.571907	0.402739	0.300174	0.487743
0.692519	0.240103	0.18105	0.689272	0.412964	0.28446	0.301855	0.366391	0.446489	1.04095	0.295308	0.234213	0.256982	0.300073	0.591211	0.526492	0.257384	0.287728	0.844086	0.583605	0.749213	1.54812	0.62898	0.56119	0.40378	0.324492	0.51975
0.670091	0.227145	0.209195	0.725281	0.411053	0.301416	0.315338	0.332024	0.480475	1.03035	0.264743	0.22167	0.251525	0.283862	0.552236	0.520122	0.274202	0.260791	0.873401	0.619733	0.811289	1.57319	0.644146	0.491732	0.384626	0.311377	0.546033
0.701668	0.239449	0.192959	0.722364	0.372998	0.293066	0.306463	0.358852	0.491061	0.950609	0.303729	0.247051	0.264837	0.255584	0.571296	0.500492	0.247771	0.284769	0.835567	0.567041	0.830788	1.47907	0.565893	0.550098	0.398963	0.314126	0.519581
0.731317	0.22417	0.200452	0.732552	0.430818	0.277901	0.294337	0.341824	0.483696	1.03041	0.287176	0.260906	0.25174	0.28096	0.571286	0.514618	0.274922	0.276356	0.881814	0.538304	0.836142	1.69611	0.62996	0.526764	0.400369	0.334564	0.480575
0.68929	0.249733	0.213419	0.758475	0.385058	0.299866	0.311871	0.354976	0.496674	1.04607	0.273134	0.228407	0.267364	0.296158	0.579119	0.490391	0.247424	0.293956	0.873687	0.565586	0.811639	1.64601	0.580293	0.531037	0.377263	0.353772	0.505082
0.645743	0.239777	0.199885	0.698303	0.442027	0.284018	0.287444	0.344115	0.478308	1.05178	0.315306	0.212282	0.251635	0.263032	0.556879	0.523302	0.235245	0.261178	0.907389	0.6274	0.78216	1.63302	0.628042	0.557638	0.381076	0.325412	0.547648
0.717964	0.255516	0.203033	0.679248	0.418388	0.267583	0.288443	0.335115	0.440233	0.949502	0.301792	0.229927	0.279281	0.263885	0.57615	0.5099	0.26297	0.290099	0.87591	0.560946	0.763624	1.48367	0.623309	0.542362	0.376195	0.336077	0.528869
0.654066	0.257889	0.175298	0.713777	0.429091	0.293701	0.315171	0.348465	0.484766	0.927275	0.28592	0.238753	0.244769	0.291217	0.619429	0.554431	0.225386	0.273655	0.938845	0.597918	0.787975	1.71893	0.591647	0.528691	0.383826	0.32856	0.545911
0.645408	0.257646	0.189176	0.686243	0.395408	0.304378	0.297725	0.356495	0.492493	1.09042	0.272916	0.22256	0.276094	0.291257	0.534257	0.524834	0.282504	0.273332	0.921354	0.5525	0.794065	1.6472	0.546691	0.600885	0.379298	0.349496	0.492573
0.652558	0.242877	0.199795	0.70455	0.356488	0.289216	0.285961	0.351993	0.462945	1.09959	0.304288	0.243568	0.26693	0.261526	0.554921	0.551116	0.251358	0.273104	0.95934	0.623486	0.803521	1.45849	0.6153	0.569421	0.404497	0.290118	0.504972
0.610524	0.254007	0.198669	0.681487	0.417902	0.282841	0.283492	0.333453	0.447204	0.922948	0.255987	0.230263	0.256113	0.264848	0.551202	0.534021	0.242817	0.288206	0.923183	0.595665	0.818763	1.53699	0.595772	0.533091	0.378894	0.334205	0.529701
0.667355	0.240031	0.191833	0.665095	0.420875	0.278965	0.291499	0.331003	0.48499	1.03698	0.297276	0.222509	0.244719	0.296675	0.595884	0.507163	0.244989	0.285864	0.894897	0.578875	0.76921	1.72438	0.628185	0.513378	0.384443	0.314076	0.560523
0.668432	0.242649	0.185315	0.703895	0.394955	0.283898	0.291423	0.341761	0.451076	0.915031	0.306188	0.240628	0.250981	0.287336	0.634376	0.523962	0.267876	0.251408	0.899512	0.606016	0.799151	1.6532	0.623257	0.615316	0.397839	0.330733	0.530149
0.644951	0.248254	0.184401	0.742899	0.404811	0.319207	0.298909	0.360066	0.500316	0.997543	0.294725	0.2536	0.249817	0.290204	0.542848	0.524756	0.261353	0.271094	0.91265	0.58303	0.822642	1.64908	0.627251	0.56388	0.396785	0.29332	0.506889
0.658466	0.230633	0.203002	0.672685	0.399502	0.299191	0.310658	0.33897	0.48374	1.01217	0.303713	0.231837	0.24747	0.255097	0.629727	0.556894	0.263622	0.28843	0.942603	0.577978	0.824331	1.63283	0.615939	0.539358	0.391976	0.328935	0.505375
0.682821	0.245888	0.186746	0.748048	0.420705	0.284285	0.318026	0.357753	0.493342	1.00297	0.275855	0.224063	0.249307	0.290829	0.586312	0.488299	0.274182	0.280392	0.922393	0.626878	0.783255	1.503	0.628702	0.593878	0.401526	0.366678	0.48337
0.667878	0.255187	0.191781	0.704138	0.370983	0.275902	0.300586	0.343353	0.512777	1.01147	0.300112	0.2344	0.244248	0.287112	0.561555	0.490328	0.261416	0.252364	0.850866	0.620575	0.743998	1.734	0.560366	0.502198	0.40347	0.341673	0.546015
0.652603	0.229771	0.206709	0.682131	0.424552	0.306306	0.280681	0.354606	0.408755	0.916679	0.296445	0.241919	0.277222	0.290792	0.582243	0.535587	0.261922	0.294912	0.942566	0.639401	0.768954	1.57628	0.636944	0.519423	0.392152	0.289442	0.504365
0.682321	0.234446	0.207974	0.672044	0.41003	0.298817	0.313258	0.38861	0.428769	1.0347	0.299111	0.210769	0.255608	0.275973	0.585436	0.505768	0.2647	0.275691	0.894916	0.634287	0.765126	1.56868	0.675975	0.564077	0.426353	0.333938	0.529192
0.711845	0.259733	0.198752	0.737243	0.422337	0.276261	0.302958	0.364886	0.445171	1.04667	0.285901	0.241087	0.266166	0.314755	0.601713	0.524652	0.24164	0.294419	0.847345	0.575605	0.848751	1.55836	0.568382	0.565513	0.410957	0.324776	0.52391
0.672436	0.259052	0.19963	0.769958	0.393052	0.27787	0.303847	0.358255	0.481492	1.01567	0.296406	0.250394	0.234895	0.276065	0.58033	0.482177	0.272676	0.296996	0.943866	0.60624	0.764115	1.4911	0.628223	0.514604	0.370293	0.300886	0.535337
0.631567	0.229038	0.18266	0.6992	0.406467	0.28662	0.30638	0.385882	0.446975	1.00366	0.308066	0.240836	0.243622	0.292554	0.58536	0.489092	0.239153	0.283685	0.964559	0.598746	0.81315	1.5184	0.574479	0.576064	0.398378	0.326884	0.50499
0.677022	0.265648	0.20166	0.691556	0.431607	0.278177	0.313308	0.352836	0.476569	1.02736	0.28552	0.229679	0.271602	0.298662	0.560725	0.512289	0.274505	0.292798	0.837969	0.599947	0.808295	1.70703	0.618685	0.555678	0.420747	0.35241	0.504166
0.691063	0.248058	0.194451	0.700688	0.438746	0.280826	0.319891	0.383077	0.425333	1.04084	0.284825	0.235378	0.264182	0.304737	0.648904	0.530954	0.263486	0.259044	0.851386	0.590505	0.751623	1.6607	0.634832	0.594079	0.38014	0.349658	0.520301
0.663073	0.252639	0.209655	0.708034	0.432753	0.279356	0.297298	0.349943	0.435097	1.03833	0.301999	0.229852	0.243866	0.285549	0.563206	0.530846	0.244939	0.270798	0.887268	0.656019	0.756488	1.64214	0.534909	0.511654	0.402477	0.32628	0.497314
0.697645	0.243752	0.192138	0.70653	0.405594	0.291811	0.283355	0.366122	0.466669	1.00683	0.294128	0.238697	0.279605	0.26526	0.502746	0.493639	0.250594	0.283192	0.920649	0.642359	0.865449	1.61017	0.599013	0.570642	0.400661	0.323944	0.545287
0.65151	0.244849	0.185754	0.665215	0.382165	0.278842	0.312859	0.380466	0.437373	0.961037	0.298087	0.228298	0.265165	0.291658	0.568346	0.490074	0.278681	0.255459	0.877324	0.589553	0.83842	1.47258	0.571982	0.592602	0.390692	0.287194	0.534633
0.693136	0.243258	0.19552	0.675277	0.414771	0.297613	0.306105	0.356452	0.446933	1.0513	0.281	0.237144	0.280147	0.274786	0.560816	0.536146	0.265246	0.28955	0.799788	0.61018	0.8044	1.67152	0.56333	0.554337	0.382093	0.314712	0.527939
0.65727	0.256035	0.187571	0.722198	0.42152	0.297642	0.311267	0.328189	0.454376	1.03282	0.285491	0.21104	0.255522	0.293485	0.543583	0.49815	0.269241	0.280061	0.821667	0.621461	0.813824	1.7229	0.665618	0.622063	0.416996	0.30666	0.531566
0.660115	0.248137	0.184172	0.68589	0.432473	0.299051	0.290095	0.338335	0.475809	0.999651	0.277551	0.23137	0.270326	0.272298	0.607376	0.517669	0.254978	0.275991	0.845621	0.566183	0.842465	1.55336	0.614679	0.574159	0.405282	0.318995	0.506481
0.676008	0.250601	0.199525	0.664254	0.423923	0.301588	0.321183	0.377829	0.473405	1.07011	0.272283	0.241117	0.26877	0.301535	0.553383	0.554123	0.271512	0.282435	0.872551	0.612421	0.691263	1.68543	0.602962	0.535271	0.354207	0.315336	0.541176
0.681383	0.247793	0.192871	0.727421	0.423619	0.311344	0.298602	0.377732	0.484389	1.01335	0.291234	0.233789	0.277494	0.264428	0.600899	0.506497	0.259065	0.256711	0.90788	0.614927	0.757486	1.647	0.588961	0.543342	0.40871	0.321141	0.53873
0.681997	0.236582	0.19651	0.683859	0.388893	0.305926	0.312663	0.319504	0.484266	1.00722	0.299481	0.246354	0.266397	0.260564	0.528314	0.521265	0.263472	0.255454	0.906195	0.588426	0.752937	1.56231	0.594984	0.594431	0.39538	0.339207	0.525598
0.657606	0.237111	0.202456	0.724833	0.409781	0.290733	0.312248	0.334729	0.443895	1.02392	0.298412	0.224965	0.272546	0.289683	0.587343	0.497703	0.238302	0.27929	0.902459	0.599559	0.805317	1.66134	0.588834	0.548772	0.416202	0.314908	0.495469
0.711973	0.253956	0.199897	0.721492	0.435142	0.296748	0.291449	0.355711	0.498312	1.01491	0.275119	0.246612	0.252747	0.262162	0.567289	0.523363	0.265708	0.284895	0.865313	0.5356	0.843167	1.73624	0.588904	0.566389	0.38589	0.326482	0.47085
0.672069	0.243025	0.193698	0.694338	0.384278	0.304542	0.274066	0.324342	0.474609	1.07011	0.29655	0.228389	0.252131	0.268367	0.532168	0.517094	0.249647	0.249501	0.833355	0.564975	0.828516	1.52519	0.573772	0.584016	0.405562	0.305671	0.531012
0.688793	0.251844	0.198407	0.659816	0.399555	0.294498	0.305381	0.347521	0.472694	0.947886	0.295387	0.207401	0.267307	0.286005	0.599052	0.511058	0.268838	0.284476	0.862738	0.630579	0.815538	1.54873	0.621585	0.575189	0.347085	0.326015	0.501283
0.676637	0.253741	0.200947	0.681579	0.417604	0.297023	0.312789	0.353587	0.454527	0.937402	0.275972	0.245781	0.265963	0.257628	0.569718	0.492501	0.271542	0.262882	0.912527	0.595005	0.773695	1.5109	0.638765	0.560067	0.436989	0.32904	0.49762
0.687601	0.232016	0.200758	0.724874	0.414075	0.299641	0.304548	0.357322	0.449773	1.042	0.268342	0.225094	0.274911	0.304452	0.587915	0.524582	0.25655	0.283939	0.892275	0.548678	0.835033	1.52612	0.614312	0.571304	0.382081	0.326017	0.46138
0.676232	0.235021	0.195973	0.732226	0.410529	0.294276	0.330317	0.365163	0.461525	0.926609	0.293005	0.222566	0.242514	0.296249	0.605921	0.482567	0.254752	0.306123	0.914913	0.530148	0.785897	1.65807	0.62826	0.553936	0.348549	0.319615	0.522169
0.624957	0.253969	0.202592	0.73843	0.406736	0.268702	0.297993	0.359496	0.485545	1.03356	0.28631	0.231284	0.241577	0.293459	0.576715	0.519239	0.263959	0.285482	0.785974	0.59061	0.812736	1.52861	0.598428	0.52671	0.41306	0.309608	0.532907
0.673555	0.252891	0.199162	0.721635	0.431693	0.292654	0.299125	0.34661	0.482471	1.02037	0.280384	0.230932	0.267667	0.289842	0.584286	0.523269	0.244314	0.277495	0.846523	0.552504	0.838974	1.58551	0.62942	0.545928	0.382249	0.309308	0.483445
0.608181	0.243819	0.206288	0.707973	0.435484	0.301127	0.283824	0.368303	0.484304	0.965045	0.307024	0.233882	0.271482	0.294121	0.564831	0.502025	0.270615	0.282052	0.806052	0.591535	0.797672	1.68752	0.624106	0.50971	0.389958	0.299127	0.51927
0.665055	0.26014	0.202843	0.734408	0.421497	0.293	0.307787	0.362489	0.484649	1.0695	0.306075	0.237345	0.281015	0.262361	0.623333	0.460667	0.233472	0.273487	0.924574	0.615631	0.800356	1.61214	0.558356	0.5977	0.389813	0.326769	0.552653
0.684849	0.236156	0.211801	0.719387	0.442825	0.28822	0.290754	0.372972	0.454039	0.937312	0.311665	0.238831	0.256562	0.290725	0.548374	0.518354	0.283948	0.2549	0.889407	0.574297	0.737478	1.6252	0.582434	0.572315	0.402336	0.32822	0.541184
0.656758	0.249133	0.195243	0.699074	0.396262	0.276509	0.285345	0.337816	0.47228	1.04788	0.267465	0.23406	0.273982	0.286759	0.575753	0.535035	0.270762	0.266662	0.815854	0.566929	0.747492	1.61366	0.581497	0.582752	0.394191	0.337965	0.492607
0.647294	0.229997	0.194436	0.75255	0.418601	0.266782	0.302856	0.330504	0.476036	1.02462	0.300447	0.225869	0.264543	0.274714	0.610288	0.522109	0.258405	0.285589	0.940543	0.65777	0.806204	1.48134	0.627353	0.533705	0.371163	0.302513	0.505949
0.672214	0.264685	0.185252	0.718522	0.429902	0.290946	0.313422	0.361661	0.419374	1.01987	0.285011	0.218845	0.25705	0.303292	0.540213	0.500061	0.254316	0.248642	0.946969	0.557222	0.816644	1.72427	0.644391	0.593849	0.377888	0.322543	0.545424
0.637419	0.259691	0.203375	0.663851	0.388537	0.294962	0.308341	0.352707	0.478688	1.07625	0.267627	0.228739	0.266844	0.291827	0.594419	0.54221	0.273181	0.281632	0.901163	0.555267	0.796519	1.53198	0.668328	0.526828	0.385235	0.313794	0.529619
0.645398	0.256126	0.197817	0.755908	0.402093	0.280301	0.256862	0.371059	0.453498	1.02864	0.296134	0.245261	0.285997	0.282835	0.535065	0.451832	0.26141	0.281973	0.84962	0.606371	0.833177	1.69261	0.618486	0.579658	0.383626	0.284358	0.506769
0.655188	0.255154	0.210194	0.686351	0.385131	0.261576	0.320017	0.314938	0.488162	1.05394	0.284555	0.219608	0.282738	0.259404	0.58522	0.502806	0.249578	0.280546	0.853367	0.6259	0.750733	1.63356	0.61764	0.585964	0.379851	0.302106	0.544916
0.702605	0.226776	0.213398	0.674256	0.415576	0.25882	0.282594	0.371705	0.448913	1.07969	0.278973	0.226696	0.279876	0.287198	0.566565	0.53045	0.249781	0.271981	0.941514	0.619523	0.808505	1.61607	0.570036	0.554978	0.408063	0.324159	0.549171
0.64828	0.238977	0.201224	0.654968	0.392935	0.284485	0.304704	0.318075	0.428423	1.03425	0.30133	0.234268	0.266727	0.291067	0.56165	0.480353	0.255985	0.265601	0.903667	0.550228	0.746345	1.66406	0.590924	0.601713	0.419279	0.310633	0.510789
0.679366	0.258871	0.207762	0.641596	0.43189	0.299078	0.304916	0.350619	0.504933	1.03032	0.282893	0.23527	0.256224	0.288655	0.591608	0.482624	0.268906	0.285302	0.861992	0.616042	0.790082	1.67768	0.610675	0.555607	0.421435	0.334802	0.463299
0.677904	0.252011	0.204422	0.630189	0.425317	0.304631	0.303639	0.365235	0.500534	0.981549	0.309963	0.253172	0.258042	0.293921	0.563939	0.486836	0.263953	0.280079	0.918011	0.603929	0.770744	1.50937	0.629938	0.529496	0.390363	0.32088	0.505468
0.632018	0.235681	0.201434	0.726862	0.423726	0.288799	0.299178	0.379482	0.448631	0.974943	0.308676	0.215585	0.251969	0.294764	0.571055	0.524205	0.263126	0.271746	0.937173	0.629156	0.851068	1.66879	0.552688	0.562762	0.386762	0.321183	0.506315
0.685625	0.232375	0.208124	0.655019	0.401724	0.283126	0.291062	0.361103	0.46312	1.04281	0.285808	0.233233	0.233693	0.278734	0.557138	0.517602	0.263103	0.264858	0.814938	0.595309	0.815611	1.68029	0.614773	0.543161	0.385486	0.305212	0.470017
0.628499	0.259416	0.192194	0.714946	0.436396	0.298351	0.301188	0.384532	0.456494	1.08294	0.266124	0.244091	0.272985	0.270753	0.622215	0.534022	0.21789	0.28732	0.911257	0.575749	0.868057	1.63311	0.628509	0.5782	0.38247	0.319467	0.484176
0.662708	0.244147	0.209703	0.779854	0.407354	0.285162	0.298758	0.33986	0.477658	0.948929	0.28419	0.23364	0.272104	0.285034	0.522717	0.498294	0.273651	0.270384	0.883381	0.612044	0.748277	1.54908	0.6233	0.574283	0.428498	0.324699	0.543136
0.635724	0.234698	0.197721	0.70893	0.375153	0.294674	0.279461	0.327863	0.469065	1.01731	0.298375	0.218083	0.270901	0.279835	0.599661	0.502236	0.26649	0.282145	0.936079	0.577786	0.814818	1.54998	0.537285	0.561992	0.399213	0.334111	0.498295
0.619472	0.249511	0.200441	0.703208	0.391458	0.30935	0.317367	0.357088	0.44711	1.06272	0.265822	0.238539	0.247652	0.273538	0.599473	0.532996	0.268261	0.265569	0.895744	0.547671	0.747092	1.62724	0.605527	0.526423	0.426762	0.333662	0.497799
0.707648	0.236224	0.191665	0.711478	0.384681	0.281232	0.302934	0.350078	0.503271	0.926146	0.303775	0.254175	0.264408	0.27331	0.592237	0.542486	0.277187	0.269297	0.900222	0.630884	0.795167	1.67214	0.622294	0.556744	0.37756	0.296456	0.446021
0.72472	0.244139	0.212807	0.712472	0.385002	0.302766	0.287844	0.386726	0.429896	1.09	0.265436	0.226644	0.27166	0.276775	0.5848	0.541903	0.262879	0.289853	0.951044	0.616865	0.832741	1.62665	0.585962	0.594142	0.3562	0.324176	0.549426
0.693838	0.249338	0.200063	0.709659	0.409687	0.281344	0.299825	0.351946	0.448479	1.04554	0.280769	0.212396	0.258826	0.288753	0.607325	0.524588	0.269442	0.266795	0.906462	0.628343	0.817487	1.6756	0.626207	0.576473	0.37642	0.314297	0.514217
0.657516	0.249862	0.203341	0.750648	0.422519	0.293594	0.277715	0.330416	0.490403	1.06911	0.259196	0.242594	0.268229	0.288715	0.564971	0.533054	0.260281	0.246228	0.822845	0.601198	0.76862	1.60798	0.633935	0.544768	0.378157	0.311401	0.485222
0.648784	0.257617	0.183601	0.706766	0.422767	0.260546	0.30553	0.354837	0.491606	1.03022	0.303966	0.241014	0.244304	0.273563	0.608905	0.519537	0.255975	0.278381	0.874238	0.542892	0.795107	1.66326	0.649648	0.547812	0.403411	0.320948	0.557481
0.693151	0.256378	0.20204	0.72657	0.43634	0.304012	0.322832	0.359953	0.481512	1.02727	0.290654	0.254076	0.265714	0.298832	0.560936	0.477454	0.267924	0.282422	0.882134	0.611359	0.753031	1.67149	0.619719	0.60045	0.365686	0.312853	0.536328
0.594498	0.279269	0.1908	0.672597	0.424845	0.300607	0.311832	0.381541	0.496702	1.02507	0.297642	0.233198	0.286583	0.280024	0.599424	0.509823	0.275028	0.281525	0.843974	0.581983	0.825446	1.58009	0.554065	0.563282	0.415497	0.331698	0.486087
0.614466	0.24533	0.200355	0.730309	0.41853	0.298132	0.321333	0.372458	0.434226	1.03955	0.262113	0.243583	0.255614	0.264493	0.527255	0.53983	0.246452	0.25079	0.896013	0.650277	0.806919	1.68935	0.612423	0.591427	0.380311	0.323109	0.550993
0.621749	0.26901	0.182045	0.77773	0.416717	0.308024	0.305932	0.358548	0.490145	1.0545	0.290955	0.230472	0.265227	0.28777	0.567098	0.50412	0.266244	0.286695	0.900211	0.587729	0.810607	1.52093	0.548746	0.559364	0.363344	0.298117	0.560394
0.677047	0.254542	0.202123	0.696141	0.416271	0.310584	0.312162	0.349748	0.480018	1.06407	0.308997	0.240524	0.249964	0.288743	0.5942	0.513072	0.284693	0.265002	0.890391	0.613826	0.779995	1.50247	0.59895	0.541453	0.356208	0.300456	0.544445
0.672288	0.261889	0.193386	0.71314	0.406101	0.2992	0.27541	0.333317	0.420153	0.987266	0.289733	0.229755	0.26329	0.265012	0.566342	0.516057	0.249081	0.288017	0.912438	0.534319	0.778813	1.51473	0.624311	0.599961	0.403342	0.343256	0.544968
0.662043	0.24652	0.185834	0.687431	0.403972	0.283062	0.314287	0.336899	0.496	1.02345	0.310858	0.241716	0.247015	0.25244	0.623777	0.538943	0.278482	0.290551	0.951404	0.575404	0.828102	1.47613	0.614109	0.589946	0.41002	0.333018	0.522395
0.653302	0.252896	0.211548	0.717684	0.382783	0.268603	0.278202	0.357152	0.506231	0.960391	0.290323	0.24948	0.278324	0.248397	0.580105	0.538817	0.254626	0.29006	0.81664	0.580265	0.869505	1.50978	0.649057	0.558374	0.389606	0.269706	0.503454
0.691334	0.257488	0.201714	0.736927	0.414892	0.272394	0.289137	0.345749	0.45629	0.875078	0.290055	0.25359	0.242606	0.293326	0.596971	0.505956	0.263035	0.284994	0.876946	0.521988	0.824464	1.68938	0.659655	0.540727	0.412044	0.290402	0.497959
0.665706	0.248984	0.198647	0.714804	0.438277	0.282151	0.30268	0.361778	0.504064	1.05003	0.292734	0.238779	0.235242	0.281369	0.609207	0.500119	0.266803	0.258808	0.90219	0.616183	0.75016	1.5107	0.618827	0.553079	0.381322	0.321062	0.546404
0.649591	0.261505	0.190299	0.678038	0.445292	0.257084	0.317902	0.33486	0.495158	1.09283	0.29673	0.231546	0.25784	0.269846	0.607342	0.550961	0.26652	0.258895	0.901417	0.556345	0.789255	1.50006	0.600613	0.544985	0.406418	0.341065	0.553627
0.637328	0.264719	0.186705	0.72131	0.418728	0.297423	0.316299	0.331358	0.480404	1.01506	0.271027	0.230152	0.252328	0.295886	0.563263	0.528168	0.261215	0.289504	0.8749	0.600072	0.834233	1.4789	0.583907	0.51713	0.399364	0.303349	0.533534
0.674285	0.249479	0.191259	0.716255	0.406491	0.309075	0.331299	0.355148	0.485245	0.97535	0.288948	0.242099	0.26978	0.26761	0.628503	0.538839	0.252652	0.255196	0.843126	0.520785	0.726909	1.67319	0.592376	0.573791	0.417902	0.327635	0.517827
0.698946	0.250245	0.199041	0.722316	0.436574	0.26086	0.308893	0.372256	0.464875	0.956321	0.273546	0.244835	0.253748	0.286768	0.605	0.494476	0.278823	0.259906	0.893049	0.616029	0.826124	1.60053	0.63043	0.565405	0.371438	0.337701	0.512328
0.628811	0.265794	0.179047	0.633865	0.352968	0.276013	0.267772	0.370369	0.495613	0.958499	0.263295	0.237195	0.248637	0.27552	0.580835	0.48523	0.255176	0.275198	0.905749	0.553172	0.790033	1.62625	0.598571	0.574687	0.420396	0.327889	0.52656
0.66489	0.266505	0.200503	0.720301	0.39166	0.324305	0.29678	0.327492	0.445631	1.07751	0.287395	0.21862	0.273053	0.300967	0.610406	0.474	0.265659	0.278264	0.908701	0.637587	0.785222	1.55092	0.631299	0.569544	0.400064	0.316546	0.545846
0.676909	0.248504	0.195827	0.68431	0.389881	0.3023	0.296841	0.365766	0.496377	0.963725	0.307302	0.222895	0.2547	0.271228	0.609109	0.540549	0.285735	0.259771	0.889819	0.599468	0.813432	1.46903	0.62362	0.567498	0.369816	0.308663	0.463577
0.632558	0.253777	0.203061	0.668206	0.364919	0.30199	0.304551	0.338092	0.42276	1.07448	0.292334	0.213433	0.248661	0.276411	0.622411	0.499184	0.26526	0.312474	0.909896	0.606032	0.830211	1.59411	0.608915	0.54205	0.348892	0.336712	0.530861
0.640645	0.253278	0.179914	0.737365	0.440349	0.311393	0.288719	0.32748	0.45505	1.03971	0.295206	0.212513	0.275474	0.271863	0.614365	0.487999	0.240858	0.244664	0.904339	0.60438	0.802383	1.58994	0.591551	0.51132	0.374555	0.350947	0.511575
0.633616	0.244418	0.198279	0.708322	0.444293	0.306743	0.317247	0.380691	0.484897	1.02609	0.265753	0.229084	0.250268	0.287974	0.582492	0.521938	0.255485	0.280061	0.958497	0.566891	0.815203	1.48335	0.594835	0.495123	0.366656	0.301837	0.494927
0.622906	0.228819	0.189574	0.669916	0.428655	0.280871	0.270472	0.329107	0.47981	1.02035	0.295997	0.247978	0.258942	0.286608	0.576531	0.541168	0.298403	0.282739	0.874313	0.574616	0.80688	1.73175	0.617091	0.550862	0.381863	0.316408	0.529554
0.651859	0.251738	0.193618	0.723745	0.440411	0.303713	0.309706	0.33398	0.478641	0.939354	0.285204	0.236736	0.250358	0.28641	0.59737	0.535532	0.250197	0.26677	0.94937	0.567135	0.805054	1.61035	0.663459	0.511828	0.385528	0.32856	0.533129
0.614648	0.253843	0.202399	0.754196	0.389478	0.292398	0.292045	0.326468	0.447381	1.03601	0.269026	0.242274	0.229279	0.29162	0.529767	0.535862	0.256973	0.281587	0.865171	0.598142	0.733929	1.68096	0.646509	0.570151	0.403739	0.327483	0.548929
0.633299	0.232743	0.197835	0.734737	0.425638	0.292289	0.302896	0.352533	0.491269	1.0338	0.298281	0.235745	0.251179	0.27152	0.63094	0.530064	0.223191	0.268771	0.891644	0.595945	0.816048	1.65168	0.612159	0.58471	0.366464	0.315794	0.51226
0.73258	0.225207	0.210692	0.729706	0.415458	0.309605	0.311091	0.350925	0.492618	1.04632	0.273309	0.23823	0.269754	0.300013	0.62331	0.522462	0.23206	0.296022	0.8825	0.548332	0.731363	1.52765	0.579613	0.548339	0.410428	0.324717	0.508209
0.664362	0.245188	0.208515	0.732781	0.418905	0.300075	0.314051	0.381421	0.44591	0.981328	0.278125	0.229865	0.259661	0.283491	0.549494	0.546529	0.281076	0.301594	0.865725	0.577315	0.813424	1.64625	0.59249	0.494107	0.427026	0.348064	0.499475
0.638854	0.268152	0.199952	0.685841	0.441955	0.262563	0.30054	0.328456	0.480097	1.00554	0.306531	0.236763	0.287947	0.280217	0.591098	0.553462	0.262858	0.261198	0.935524	0.573332	0.760729	1.54644	0.617477	0.561861	0.372066	0.340711	0.569649
0.628292	0.255931	0.190186	0.710079	0.401666	0.277221	0.329625	0.318531	0.483232	1.09184	0.274235	0.240698	0.260497	0.266859	0.58872	0.532809	0.267957	0.279517	0.885136	0.606515	0.75464	1.64854	0.623465	0.601025	0.402579	0.336929	0.492841
0.682649	0.253334	0.172562	0.718703	0.429825	0.303463	0.313924	0.342417	0.482533	0.929315	0.283019	0.251513	0.260899	0.276491	0.591659	0.509153	0.274435	0.256491	0.845155	0.569259	0.805691	1.66496	0.646343	0.553527	0.401511	0.315462	0.50459
0.634666	0.281055	0.213512	0.707065	0.464413	0.298919	0.316389	0.336188	0.489578	1.05105	0.299222	0.254252	0.242014	0.272185	0.630518	0.534366	0.234293	0.272758	0.824581	0.568989	0.800454	1.69036	0.592624	0.540119	0.414097	0.295551	0.527924
0.667498	0.253828	0.204533	0.684193	0.42363	0.300449	0.308452	0.366307	0.464175	0.975461	0.293424	0.201426	0.267497	0.286974	0.583525	0.533522	0.220733	0.258352	0.939751	0.571466	0.808025	1.61545	0.628224	0.554759	0.38879	0.327814	0.558884
0.721543	0.262657	0.18723	0.694859	0.433563	0.293581	0.311043	0.320233	0.460872	0.944303	0.28605	0.236236	0.272265	0.25942	0.565351	0.54381	0.235868	0.281455	0.914137	0.600244	0.78619	1.64871	0.636051	0.527291	0.408931	0.325159	0.516809
0.704937	0.254854	0.18202	0.696775	0.386153	0.301203	0.295718	0.368512	0.483754	0.949538	0.305669	0.254893	0.259238	0.283541	0.550842	0.533335	0.282856	0.270446	0.833259	0.61349	0.801008	1.57375	0.631241	0.562811	0.453933	0.330146	0.51135
0.651442	0.271173	0.198111	0.701394	0.432997	0.29555	0.308008	0.373308	0.478585	0.957468	0.299667	0.216834	0.244864	0.29881	0.609598	0.46834	0.25662	0.263317	0.857505	0.617337	0.843004	1.66725	0.611432	0.547172	0.436991	0.336981	0.525331
0.685073	0.247374	0.207892	0.640742	0.415626	0.296073	0.308236	0.33782	0.47084	1.06801	0.299442	0.242667	0.241144	0.280452	0.600215	0.504646	0.232546	0.287856	0.906576	0.631741	0.831767	1.65493	0.582666	0.59132	0.423701	0.307888	0.566006
0.672729	0.262234	0.202064	0.629959	0.371441	0.28109	0.281017	0.340517	0.457807	0.962721	0.285653	0.226729	0.257619	0.300204	0.607817	0.550096	0.265172	0.279364	0.8661	0.667796	0.773785	1.60994	0.625527	0.566079	0.372528	0.351651	0.520385
0.652025	0.251266	0.202513	0.710171	0.408977	0.271099	0.269009	0.37783	0.509859	0.994253	0.270744	0.251701	0.256051	0.310161	0.634285	0.486293	0.226269	0.289347	0.895596	0.589657	0.774661	1.67708	0.566431	0.552225	0.391284	0.298064	0.539999
0.639826	0.253994	0.181457	0.661182	0.394574	0.288983	0.282129	0.372048	0.480227	1.10415	0.289801	0.235999	0.291325	0.291486	0.589548	0.549212	0.268666	0.292333	0.928558	0.598391	0.756955	1.52314	0.617867	0.587019	0.408536	0.307864	0.510293
0.732873	0.247399	0.184271	0.690744	0.378461	0.286441	0.309469	0.360981	0.474733	0.959986	0.303287	0.235532	0.2452	0.265102	0.522814	0.526635	0.270102	0.291865	0.891108	0.588252	0.794565	1.53654	0.582614	0.59831	0.434054	0.353572	0.538085
0.66329	0.264887	0.217126	0.692298	0.403405	0.314859	0.328805	0.356298	0.450048	1.01456	0.30091	0.236233	0.271315	0.295289	0.546205	0.50453	0.274626	0.248615	0.839114	0.628821	0.821586	1.6422	0.603897	0.573616	0.368804	0.316426	0.476324
0.64065	0.270884	0.190293	0.716313	0.430092	0.293455	0.300183	0.327533	0.445883	1.05436	0.268797	0.225336	0.257281	0.283352	0.567093	0.514495	0.271722	0.287399	0.946318	0.593251	0.767695	1.65452	0.5784	0.555432	0.401779	0.338663	0.503426
0.660775	0.263192	0.18606	0.614936	0.381525	0.26758	0.284856	0.378384	0.433442	1.05955	0.294048	0.255959	0.274422	0.269395	0.552207	0.544528	0.253708	0.283604	0.889705	0.557778	0.81279	1.67843	0.617437	0.498884	0.391203	0.288422	0.477577
0.561263	0.212596	0.190319	0.62095	0.422342	0.265678	0.308114	0.380298	0.465439	0.990369	0.297944	0.225391	0.257212	0.272624	0.586853	0.475832	0.276306	0.27905	0.828903	0.623704	0.823776	1.39862	0.598578	0.548213	0.378945	0.325696	0.482523
0.648726	0.268264	0.20791	0.623473	0.412247	0.274685	0.304228	0.330106	0.472929	1.08302	0.266365	0.252681	0.232639	0.270068	0.58156	0.541273	0.243886	0.260778	0.929518	0.588353	0.769608	1.53205	0.63368	0.487981	0.394522	0.325249	0.513962
0.625179	0.255768	0.182097	0.718861	0.415111	0.29546	0.3148	0.386288	0.467401	0.97881	0.286299	0.216007	0.264641	0.283882	0.618758	0.533248	0.264295	0.285052	0.909978	0.590365	0.794559	1.58189	0.650548	0.553721	0.439306	0.325911	0.541934
0.697561	0.255592	0.210294	0.660927	0.405031	0.273091	0.282115	0.337638	0.48184	1.06049	0.292585	0.214764	0.263868	0.299428	0.522779	0.484911	0.252276	0.28573	0.816802	0.629075	0.759488	1.60387	0.581817	0.570935	0.38512	0.3032	0.53633
0.694681	0.252107	0.18257	0.741309	0.434466	0.299987	0.335872	0.36465	0.476149	1.03821	0.261423	0.231329	0.257527	0.264573	0.538472	0.48787	0.242721	0.29125	0.917085	0.624449	0.815322	1.44132	0.635314	0.566316	0.403198	0.3264	0.540728
0.61469	0.245013	0.210132	0.717388	0.418535	0.297457	0.285072	0.324102	0.457724	1.02891	0.283301	0.251402	0.257217	0.262627	0.566709	0.5637	0.253906	0.261619	0.895531	0.573602	0.833037	1.69801	0.606885	0.543268	0.437574	0.312734	0.571086
0.668588	0.247758	0.20256	0.677968	0.388774	0.295896	0.306248	0.376171	0.459971	1.0058	0.285704	0.249854	0.251085	0.275398	0.562452	0.512686	0.269064	0.264441	0.866126	0.557082	0.825148	1.71619	0.584243	0.523794	0.41018	0.326904	0.497236
0.710479	0.234324	0.204687	0.70548	0.380495	0.324259	0.28738	0.336096	0.476023	0.972133	0.297336	0.220187	0.251995	0.287448	0.584625	0.5513	0.258907	0.284435	0.900225	0.561156	0.779508	1.5887	0.570505	0.542905	0.390888	0.316882	0.554336
0.628171	0.25307	0.204257	0.657442	0.440573	0.287925	0.283174	0.366343	0.45757	1.04885	0.301021	0.237462	0.236872	0.264636	0.570137	0.481095	0.25706	0.289603	0.87983	0.592069	0.744384	1.38871	0.597583	0.5757	0.390169	0.339242	0.478007
0.663725	0.264614	0.19759	0.755719	0.412749	0.266572	0.31181	0.386321	0.50365	1.02533	0.303274	0.231205	0.269812	0.255177	0.567402	0.522965	0.262335	0.253918	0.900728	0.609079	0.759864	1.60598	0.588904	0.58476	0.414861	0.329201	0.546705
0.637138	0.262296	0.18714	0.735111	0.4075	0.272858	0.311114	0.391641	0.523824	1.08064	0.290942	0.237184	0.267505	0.282034	0.590364	0.485234	0.256881	0.289808	0.899259	0.558031	0.826469	1.63729	0.600261	0.616082	0.383346	0.3414	0.498927
0.676721	0.230779	0.195598	0.685094	0.431837	0.30109	0.309979	0.376736	0.454281	0.924987	0.299751	0.213982	0.272229	0.275386	0.532611	0.558905	0.261875	0.285293	0.853861	0.608858	0.811807	1.60327	0.614124	0.558619	0.400963	0.360358	0.501947
0.64799	0.254249	0.191482	0.693239	0.42194	0.296039	0.279465	0.388963	0.487251	1.04407	0.286021	0.233519	0.269925	0.289143	0.578723	0.499362	0.272495	0.271309	0.870358	0.655947	0.831588	1.4325	0.555623	0.549807	0.381945	0.333173	0.546134
0.689257	0.251709	0.191735	0.677115	0.398047	0.301006	0.311227	0.330377	0.459793	1.01302	0.302805	0.245576	0.253539	0.273361	0.604697	0.495142	0.255076	0.294235	0.844357	0.571379	0.84164	1.53567	0.65387	0.555593	0.379633	0.318385	0.512041
0.691623	0.227619	0.20075	0.720785	0.441212	0.290559	0.298192	0.361817	0.481613	1.03557	0.293436	0.230461	0.240204	0.282942	0.581891	0.485118	0.259773	0.276202	0.901385	0.593634	0.801656	1.68264	0.603632	0.538182	0.410404	0.326203	0.507674
0.702711	0.263098	0.199334	0.627791	0.459263	0.308361	0.30849	0.350725	0.465343	1.0472	0.308795	0.237718	0.272837	0.294325	0.575141	0.490969	0.25184	0.272978	0.85032	0.636818	0.773776	1.52811	0.575594	0.529462	0.412656	0.347842	0.534322
0.683044	0.256653	0.19245	0.727988	0.373998	0.297253	0.299613	0.363267	0.470647	0.927908	0.26004	0.230607	0.244599	0.27973	0.560723	0.525493	0.253546	0.265188	0.8618	0.609211	0.800119	1.65497	0.594048	0.552416	0.404219	0.314208	0.487116
0.611505	0.246827	0.197749	0.651062	0.400991	0.299105	0.309547	0.355735	0.478741	0.939996	0.29565	0.211214	0.254683	0.282249	0.553463	0.513007	0.249981	0.288042	0.907541	0.574582	0.811926	1.53586	0.654459	0.566092	0.403938	0.314904	0.55129
0.6949	0.251541	0.184059	0.716805	0.423196	0.303916	0.288139	0.336614	0.438863	0.929394	0.297111	0.220768	0.277625	0.283343	0.545896	0.46626	0.265699	0.287806	0.880825	0.623433	0.783347	1.64688	0.556974	0.543301	0.405889	0.327591	0.479188
0.64558	0.248473	0.200943	0.687601	0.421987	0.300215	0.292872	0.349348	0.493243	1.10093	0.319765	0.240811	0.25452	0.287356	0.619946	0.528916	0.27309	0.282266	0.964114	0.571891	0.772396	1.70169	0.611347	0.580337	0.401727	0.311303	0.56254
0.702297	0.25987	0.220093	0.757739	0.415928	0.292175	0.311722	0.359253	0.488148	1.01704	0.278145	0.233712	0.276915	0.283982	0.642037	0.494042	0.246997	0.275672	0.903909	0.588161	0.816554	1.64376	0.584276	0.550434	0.368382	0.33106	0.495149
0.656675	0.262072	0.20358	0.641883	0.427864	0.313448	0.289891	0.361875	0.493076	0.991686	0.289391	0.254605	0.265018	0.286939	0.577169	0.5417	0.255061	0.272898	0.979062	0.606672	0.852929	1.48184	0.580885	0.541598	0.399849	0.310168	0.532217
0.664515	0.246211	0.193367	0.6759	0.41651	0.290167	0.287166	0.358494	0.497477	1.11571	0.289936	0.223486	0.271141	0.28135	0.577916	0.501698	0.23609	0.282178	0.904432	0.614296	0.811841	1.59698	0.59718	0.533296	0.404671	0.32744	0.553069
0.609674	0.260643	0.203246	0.72282	0.386676	0.293727	0.306056	0.33587	0.479131	0.988895	0.28791	0.242658	0.26912	0.284088	0.598855	0.532261	0.256266	0.25951	0.902888	0.584039	0.73803	1.63286	0.62127	0.529192	0.358244	0.331741	0.549466
0.710387	0.263547	0.190577	0.702717	0.40547	0.294127	0.277022	0.345801	0.47066	1.05467	0.295308	0.238576	0.273073	0.287716	0.588802	0.5146	0.266171	0.286615	0.952979	0.55525	0.82386	1.53521	0.611241	0.615149	0.367034	0.339899	0.519937
0.600839	0.260826	0.201753	0.677971	0.419917	0.278902	0.278934	0.345202	0.486713	1.08844	0.300232	0.212076	0.270969	0.294919	0.607368	0.488581	0.265374	0.269518	0.913494	0.608825	0.729847	1.68224	0.624329	0.525578	0.422132	0.332667	0.541151
0.620642	0.259705	0.198855	0.670429	0.423525	0.281406	0.294959	0.360493	0.457161	1.02244	0.319742	0.246437	0.285806	0.264004	0.591761	0.536176	0.259147	0.270773	0.945344	0.56296	0.78492	1.63789	0.577288	0.492915	0.394517	0.331265	0.532415
0.628758	0.258353	0.193489	0.706112	0.427877	0.275157	0.305568	0.34097	0.496581	1.0376	0.293138	0.217591	0.268257	0.269263	0.587766	0.527455	0.261749	0.262839	0.876402	0.597615	0.793283	1.56162	0.618024	0.564459	0.393743	0.339217	0.476983
0.645899	0.252465	0.205128	0.695889	0.420244	0.29587	0.316809	0.360908	0.443021	0.865673	0.310079	0.209295	0.247111	0.280435	0.562111	0.517581	0.268758	0.282496	0.9135	0.597536	0.806202	1.66237	0.554577	0.57233	0.37655	0.31798	0.552813
0.602042	0.256803	0.19963	0.717968	0.428175	0.301936	0.313213	0.363556	0.417288	0.936331	0.26985	0.224468	0.207294	0.316271	0.574205	0.483914	0.262163	0.30047	0.951406	0.55881	0.854828	1.70858	0.627148	0.618427	0.380908	0.319147	0.504126
0.677656	0.269271	0.204149	0.691483	0.391619	0.283898	0.29864	0.362323	0.472689	1.02447	0.288694	0.237584	0.246963	0.295646	0.604947	0.566114	0.25992	0.255082	0.87377	0.644786	0.827316	1.80711	0.596062	0.526762	0.405659	0.309785	0.532574
0.664441	0.239531	0.184085	0.729315	0.417948	0.29909	0.288896	0.370449	0.48098	1.04099	0.284829	0.235885	0.261823	0.286436	0.558541	0.444359	0.252299	0.272686	0.894163	0.572937	0.829769	1.44037	0.566963	0.590403	0.408302	0.334248	0.489749
0.704796	0.257195	0.194036	0.64746	0.42436	0.297507	0.27799	0.390782	0.514342	0.913554	0.293548	0.241421	0.240353	0.296589	0.593106	0.491811	0.272936	0.283067	0.911511	0.628942	0.772856	1.66762	0.633772	0.581444	0.367064	0.31176	0.540807
0.641007	0.248595	0.202975	0.65418	0.412362	0.296116	0.286297	0.36625	0.466018	0.974601	0.295615	0.229609	0.263949	0.270203	0.572425	0.541212	0.257485	0.280626	0.931099	0.616745	0.790944	1.65467	0.617723	0.620417	0.388139	0.302281	0.524277
0.599736	0.237879	0.196875	0.634596	0.391901	0.304356	0.308468	0.360155	0.499502	1.04563	0.289135	0.234364	0.281152	0.297598	0.604689	0.527748	0.265241	0.297048	0.974738	0.585771	0.75503	1.48651	0.616524	0.569411	0.40799	0.325386	0.485722
0.697716	0.244557	0.205491	0.732794	0.420495	0.294446	0.304957	0.344463	0.48757	1.10656	0.272252	0.243309	0.270255	0.294074	0.572111	0.486916	0.268752	0.289679	0.859569	0.618727	0.800041	1.54687	0.68721	0.550098	0.364933	0.337526	0.521958
0.683346	0.247298	0.197782	0.714959	0.41783	0.299136	0.289761	0.355603	0.480246	1.06263	0.284552	0.248205	0.242413	0.284917	0.611052	0.524149	0.277064	0.29834	0.932576	0.62328	0.783723	1.39079	0.601083	0.548956	0.419023	0.329186	0.511593
0.706164	0.247142	0.204513	0.743646	0.428963	0.28669	0.305186	0.380375	0.441937	0.887909	0.296495	0.22926	0.245343	0.283807	0.560154	0.506562	0.247673	0.272349	0.93639	0.590863	0.832264	1.65316	0.590204	0.56511	0.384205	0.326457	0.528109
0.628174	0.237367	0.194204	0.689983	0.418674	0.306214	0.31078	0.354442	0.468656	1.01675	0.291632	0.253077	0.24824	0.281366	0.587037	0.501715	0.260048	0.249218	0.880843	0.580019	0.698683	1.68457	0.595075	0.540797	0.390194	0.324262	0.510879
0.581923	0.240495	0.1622	0.625401	0.434786	0.292053	0.284453	0.345087	0.477757	1.00501	0.304185	0.215636	0.265182	0.294463	0.576126	0.535847	0.248951	0.271639	0.900427	0.60556	0.849184	1.62884	0.59828	0.557887	0.377461	0.320733	0.505519
0.625758	0.260029	0.187378	0.695256	0.4357	0.270785	0.323064	0.342965	0.47655	1.03425	0.30127	0.248516	0.228493	0.295343	0.602091	0.539133	0.249454	0.276659	0.925084	0.607391	0.772267	1.49711	0.600582	0.558236	0.386609	0.309875	0.528431
0.710798	0.248549	0.196999	0.747127	0.416572	0.298281	0.290628	0.327837	0.445664	1.00466	0.286075	0.21882	0.267438	0.30572	0.599518	0.47365	0.2691	0.265798	0.861032	0.620031	0.735538	1.61934	0.604563	0.520493	0.410029	0.336782	0.508498
0.628977	0.220429	0.202072	0.712524	0.397946	0.270042	0.29694	0.351152	0.452878	0.953642	0.293807	0.223546	0.285456	0.283891	0.548855	0.564698	0.268095	0.261538	0.906696	0.568783	0.732903	1.64461	0.619771	0.531524	0.379059	0.337315	0.512039
0.677144	0.268194	0.202531	0.743321	0.45063	0.296944	0.297958	0.326577	0.486894	1.02993	0.28518	0.246612	0.251317	0.266954	0.586155	0.533787	0.264984	0.281382	0.865689	0.600885	0.767334	1.57827	0.636023	0.571976	0.400528	0.310242	0.566107
0.70155	0.263104	0.197583	0.744116	0.397803	0.283846	0.284994	0.352008	0.485181	1.0759	0.279453	0.250601	0.278412	0.28735	0.604949	0.529083	0.256872	0.286874	0.902286	0.613656	0.787312	1.71097	0.641593	0.612368	0.387833	0.344733	0.497747
0.627149	0.25463	0.198731	0.659099	0.415876	0.313127	0.297088	0.367035	0.462408	0.950564	0.290132	0.247004	0.259928	0.296118	0.601085	0.541759	0.267221	0.279504	0.922247	0.593456	0.729642	1.60009	0.668867	0.578628	0.383637	0.329924	0.498724
0.688387	0.263594	0.198407	0.71559	0.43734	0.296464	0.302251	0.358961	0.47371	0.995023	0.272039	0.216695	0.237619	0.283853	0.598456	0.499866	0.234525	0.280286	0.883072	0.605866	0.822564	1.56871	0.628144	0.54751	0.389067	0.322914	0.490533
0.649946	0.270569	0.180849	0.690443	0.412537	0.27385	0.280139	0.314824	0.479864	0.987113	0.293969	0.223964	0.270296	0.28166	0.613792	0.529343	0.280186	0.255382	0.8546	0.594865	0.759018	1.64574	0.61977	0.616205	0.385399	0.332443	0.55702
0.651804	0.225662	0.192822	0.675771	0.423409	0.295768	0.301464	0.346794	0.441265	0.909893	0.299867	0.243134	0.237385	0.264397	0.574602	0.485032	0.26744	0.28537	0.849505	0.575995	0.815318	1.45355	0.63733	0.572322	0.419784	0.285941	0.489345
0.687959	0.233534	0.198787	0.713629	0.387363	0.269475	0.305903	0.367877	0.486064	0.947369	0.313152	0.248797	0.271111	0.295784	0.64334	0.498673	0.257329	0.272886	0.88849	0.580539	0.794672	1.68072	0.620376	0.537277	0.384624	0.324533	0.52218
0.718266	0.254378	0.20566	0.684241	0.417533	0.294618	0.306864	0.328727	0.459334	0.981869	0.251131	0.235528	0.261401	0.278692	0.601535	0.527339	0.257844	0.271462	0.921595	0.557176	0.75927	1.49182	0.628434	0.595242	0.382815	0.296863	0.512728
0.600659	0.278344	0.190363	0.729372	0.466427	0.283299	0.310033	0.348683	0.47205	1.09547	0.305022	0.215227	0.259683	0.274444	0.580183	0.504772	0.257518	0.288778	0.919835	0.639645	0.903073	1.64457	0.630602	0.518618	0.396947	0.298711	0.527922
0.676779	0.253435	0.198145	0.711099	0.408458	0.299549	0.285699	0.347371	0.443068	1.05562	0.269386	0.244424	0.263292	0.277516	0.586355	0.536825	0.246128	0.248443	0.813185	0.618765	0.795389	1.63005	0.59457	0.578263	0.396103	0.321716	0.523833
0.69412	0.279633	0.207178	0.734923	0.39568	0.315074	0.317002	0.336317	0.484533	1.04353	0.289502	0.24788	0.274884	0.251147	0.620969	0.548372	0.264374	0.258295	0.916125	0.602222	0.807109	1.65895	0.637297	0.588458	0.409444	0.329072	0.522763
0.608846	0.262868	0.183874	0.719289	0.381267	0.27444	0.274625	0.355592	0.46292	0.951874	0.284035	0.215757	0.27541	0.26982	0.564856	0.504642	0.253144	0.245775	0.799957	0.670379	0.832044	1.45696	0.647395	0.566041	0.349102	0.34151	0.565475
0.659277	0.243385	0.20001	0.636196	0.408332	0.297876	0.313682	0.344578	0.460407	0.98383	0.286906	0.234269	0.26692	0.286772	0.594956	0.476255	0.264729	0.253162	0.904173	0.600024	0.837854	1.59446	0.578811	0.570294	0.376193	0.303729	0.488785
0.699546	0.247029	0.188014	0.653451	0.426321	0.317811	0.322035	0.362493	0.459252	0.928515	0.305651	0.236911	0.254317	0.277744	0.579973	0.557121	0.235018	0.253864	0.893435	0.62029	0.7177	1.68485	0.647657	0.572396	0.420924	0.314813	0.542331
0.684911	0.259541	0.19591	0.708815	0.427028	0.316131	0.287049	0.315987	0.429194	1.0062	0.295787	0.232804	0.257019	0.288734	0.584024	0.520073	0.264862	0.282621	0.86468	0.59038	0.758047	1.72675	0.609695	0.566937	0.392103	0.304239	0.510318
0.683469	0.253572	0.178107	0.708009	0.390867	0.285304	0.311875	0.347159	0.493841	1.04778	0.302126	0.227182	0.258848	0.275617	0.574131	0.558458	0.266615	0.280335	0.944213	0.545185	0.869511	1.66927	0.596526	0.559278	0.402563	0.325031	0.530617
0.676434	0.258019	0.204477	0.690655	0.394834	0.304156	0.284016	0.362215	0.505067	0.944005	0.289826	0.24416	0.266208	0.282182	0.61112	0.479947	0.266952	0.28635	0.907014	0.634922	0.823787	1.63739	0.608909	0.584967	0.397757	0.312778	0.57298
0.60132	0.24834	0.191246	0.711666	0.406175	0.277895	0.271574	0.354832	0.491944	0.956039	0.267995	0.230389	0.268959	0.296379	0.584574	0.533524	0.267856	0.280626	0.93875	0.589491	0.764137	1.69726	0.609577	0.518811	0.41439	0.310506	0.509602
0.675707	0.261559	0.190909	0.698523	0.389927	0.306767	0.304499	0.362106	0.503273	0.963448	0.287814	0.241377	0.261356	0.291636	0.621061	0.546492	0.253463	0.252998	0.9079	0.623148	0.832045	1.64854	0.562259	0.586902	0.432295	0.323928	0.524534
0.730782	0.259452	0.191669	0.686502	0.419657	0.281955	0.296328	0.384624	0.500555	0.998998	0.302014	0.254018	0.26247	0.266627	0.507916	0.508364	0.260025	0.258038	0.873847	0.605554	0.790513	1.63265	0.569128	0.548696	0.404052	0.33	0.532947
0.664401	0.253686	0.211633	0.669916	0.446357	0.281923	0.289644	0.3789	0.4771	0.987202	0.309971	0.22793	0.271193	0.277444	0.578141	0.504567	0.27673	0.271571	0.800051	0.636046	0.757755	1.63846	0.626214	0.592884	0.388513	0.3227	0.532491
0.651444	0.24747	0.190654	0.705698	0.41758	0.282828	0.277858	0.358164	0.461332	1.0147	0.270797	0.239146	0.278573	0.272591	0.568492	0.514691	0.257551	0.279811	0.904563	0.607924	0.807619	1.57557	0.624517	0.509237	0.405536	0.312167	0.549895
0.703821	0.239101	0.185862	0.732912	0.418964	0.283453	0.324509	0.378929	0.503107	1.07942	0.299265	0.231885	0.255615	0.290146	0.598029	0.483572	0.265115	0.272163	0.804017	0.574406	0.816631	1.56261	0.631678	0.527029	0.415049	0.305023	0.508299
0.686804	0.249958	0.194309	0.654006	0.399043	0.260445	0.306907	0.344291	0.485473	1.09131	0.256676	0.22068	0.269067	0.277048	0.582976	0.51307	0.270299	0.252533	0.958191	0.643022	0.761475	1.74883	0.642435	0.569315	0.359911	0.31037	0.51599
0.646494	0.265412	0.187648	0.74743	0.428771	0.292874	0.299028	0.36646	0.502686	1.04694	0.269424	0.242909	0.241941	0.293734	0.568846	0.49897	0.246926	0.282644	0.852461	0.556428	0.858555	1.62157	0.628753	0.558151	0.355793	0.314513	0.543764
0.699401	0.250127	0.191663	0.670543	0.418969	0.274329	0.31559	0.330383	0.490015	0.980239	0.270052	0.239615	0.238912	0.275006	0.594434	0.505527	0.262531	0.257041	0.872024	0.578266	0.83965	1.58978	0.629773	0.614784	0.408418	0.304967	0.529107
0.607584	0.260002	0.180352	0.714416	0.416461	0.307936	0.280176	0.374244	0.5058	1.08325	0.283703	0.238501	0.256232	0.29762	0.613779	0.516614	0.265962	0.254523	0.901617	0.630653	0.706387	1.48114	0.607126	0.603828	0.3683	0.337566	0.561502
0.678329	0.257429	0.177471	0.705305	0.434428	0.296098	0.312043	0.35296	0.489578	1.02022	0.289514	0.230266	0.261079	0.290751	0.5922	0.462091	0.244327	0.279749	0.86992	0.636625	0.740471	1.68921	0.597353	0.613674	0.410802	0.319686	0.508883
0.673774	0.262079	0.199834	0.700822	0.432692	0.296644	0.30932	0.362883	0.403407	0.886291	0.297025	0.23079	0.267164	0.263612	0.587731	0.459592	0.26857	0.269936	0.831944	0.581338	0.767709	1.65934	0.622366	0.58106	0.397675	0.333336	0.549427
0.686287	0.255781	0.200668	0.6904	0.458431	0.304879	0.30017	0.346187	0.46236	1.05584	0.30912	0.215309	0.237193	0.271313	0.573608	0.535803	0.246372	0.288748	0.943006	0.606513	0.766191	1.58869	0.612205	0.6067	0.39142	0.324757	0.541402
0.66372	0.262927	0.193312	0.723364	0.390808	0.282519	0.312674	0.34729	0.424029	1.00013	0.294508	0.226702	0.256288	0.291198	0.600847	0.551118	0.252223	0.283735	0.908088	0.592624	0.798021	1.62972	0.625567	0.566121	0.389542	0.341261	0.519909
0.684229	0.269814	0.209548	0.735015	0.428808	0.299899	0.286898	0.321666	0.429701	0.920356	0.300343	0.211147	0.290267	0.293814	0.548266	0.550359	0.242593	0.284842	0.868057	0.578189	0.812364	1.61509	0.616466	0.579129	0.400034	0.328586	0.521815
0.721317	0.249392	0.192054	0.718116	0.376707	0.304716	0.304624	0.368028	0.502563	1.04805	0.286502	0.242403	0.288963	0.286841	0.591092	0.523246	0.262099	0.278604	0.846	0.564747	0.761919	1.539	0.569976	0.569183	0.424214	0.345078	0.546308
0.667156	0.268987	0.200755	0.648149	0.37918	0.30121	0.320833	0.335633	0.465586	1.08335	0.272622	0.21896	0.269326	0.269489	0.593329	0.476961	0.248845	0.291539	0.91294	0.60023	0.817374	1.70522	0.557476	0.554911	0.404982	0.316607	0.547537
0.686641	0.258728	0.180567	0.699631	0.411778	0.283797	0.306004	0.333382	0.446509	0.914709	0.309899	0.236558	0.260188	0.284875	0.579085	0.493443	0.272976	0.265009	0.893973	0.560864	0.747181	1.75589	0.611871	0.534291	0.400716	0.311548	0.501904
0.677542	0.239384	0.184931	0.730445	0.41691	0.288443	0.305652	0.369724	0.468089	0.915398	0.27434	0.245701	0.264363	0.287738	0.600685	0.482192	0.265069	0.274682	0.87978	0.551453	0.814643	1.39472	0.560645	0.529704	0.402716	0.306159	0.514269
0.69862	0.258429	0.189094	0.716579	0.412975	0.306985	0.273603	0.345468	0.467118	1.04125	0.270235	0.239716	0.271721	0.282363	0.608799	0.524885	0.26718	0.264772	0.889381	0.554362	0.826678	1.62099	0.639113	0.545291	0.408951	0.303824	0.535105
0.647956	0.233595	0.190618	0.740473	0.374118	0.254004	0.303936	0.373669	0.43837	0.897983	0.283991	0.239933	0.253501	0.277952	0.617898	0.510483	0.246901	0.285207	0.872998	0.602474	0.813177	1.63596	0.577719	0.548241	0.443453	0.310832	0.502521
0.677011	0.226115	0.199028	0.723023	0.404885	0.295199	0.306594	0.342969	0.484968	1.03352	0.297338	0.250416	0.248726	0.292399	0.560707	0.508879	0.259528	0.279339	0.880016	0.546574	0.876035	1.57092	0.63197	0.526861	0.367858	0.35249	0.566433
0.649259	0.237611	0.18582	0.71853	0.41148	0.29087	0.29961	0.347154	0.452239	1.08784	0.287695	0.251426	0.238044	0.288636	0.657673	0.493778	0.261811	0.286832	0.950915	0.622989	0.868754	1.51225	0.636536	0.488161	0.405512	0.31836	0.497784
0.705853	0.254861	0.166938	0.719168	0.378057	0.337312	0.28679	0.364873	0.492852	1.00184	0.276564	0.241401	0.252283	0.282742	0.56054	0.524179	0.268236	0.263422	0.875359	0.611767	0.745346	1.7384	0.625921	0.568545	0.352866	0.322072	0.563058
0.639997	0.250044	0.207166	0.673232	0.384927	0.289764	0.30794	0.3333	0.476618	1.1142	0.284324	0.228505	0.256592	0.28585	0.607311	0.512743	0.278176	0.265069	0.862846	0.609051	0.755392	1.59466	0.60915	0.554562	0.406314	0.326834	0.527044
0.650033	0.208523	0.204115	0.697659	0.39113	0.295966	0.302936	0.36175	0.485838	0.917166	0.299069	0.218623	0.264401	0.281622	0.60991	0.477002	0.263173	0.284262	0.863153	0.589186	0.805856	1.68055	0.62544	0.550731	0.389486	0.310421	0.509278
0.659713	0.255683	0.184345	0.735952	0.413885	0.301523	0.296574	0.379304	0.49092	0.959037	0.264344	0.233449	0.264696	0.294162	0.605628	0.533876	0.273936	0.281191	0.874502	0.609543	0.741925	1.61428	0.63185	0.559164	0.42459	0.33508	0.564868
0.734748	0.215537	0.187642	0.710877	0.416172	0.281113	0.257735	0.339828	0.425036	1.01663	0.265804	0.229158	0.276343	0.298519	0.534485	0.55774	0.254934	0.298591	0.823125	0.59908	0.82403	1.62722	0.610195	0.514323	0.363868	0.299895	0.503237
0.571334	0.260604	0.200988	0.729042	0.405306	0.299569	0.270053	0.349418	0.478681	1.13501	0.292266	0.233685	0.253733	0.26682	0.612756	0.508035	0.259285	0.271105	0.817872	0.606312	0.726202	1.5585	0.585258	0.60369	0.346816	0.331716	0.569209
0.67965	0.270707	0.196866	0.741126	0.425775	0.285693	0.25968	0.372827	0.451457	1.00223	0.309964	0.247658	0.250684	0.296758	0.591897	0.561679	0.24585	0.278912	0.966042	0.535404	0.809027	1.56543	0.616483	0.515513	0.383693	0.292484	0.542611
0.641934	0.231852	0.202853	0.751988	0.419774	0.305718	0.300481	0.372459	0.45499	1.04312	0.290454	0.221643	0.283899	0.278632	0.581105	0.526634	0.267654	0.28534	0.872755	0.608895	0.677748	1.51592	0.559833	0.535177	0.390492	0.323956	0.516022
0.645887	0.265708	0.181088	0.653762	0.367169	0.292401	0.302575	0.35307	0.466525	1.00017	0.292906	0.237108	0.266067	0.288461	0.607553	0.54239	0.271407	0.281373	0.880453	0.603384	0.833861	1.60152	0.61998	0.551005	0.400672	0.329434	0.533385
0.657838	0.235423	0.178339	0.696952	0.387108	0.296951	0.308695	0.343437	0.503642	0.951096	0.307926	0.24893	0.272537	0.289878	0.530864	0.5423	0.252927	0.257275	0.90357	0.579637	0.717313	1.69669	0.646074	0.546466	0.437668	0.315767	0.473743
0.678446	0.253856	0.201643	0.656293	0.369816	0.278529	0.319115	0.33078	0.452164	1.07963	0.29978	0.239438	0.276812	0.29765	0.595161	0.536328	0.241598	0.266371	0.899512	0.623328	0.771815	1.55368	0.628989	0.577469	0.420786	0.292875	0.494428
0.704089	0.234053	0.175038	0.733967	0.385724	0.299223	0.32763	0.386992	0.472952	1.04348	0.273033	0.248579	0.236833	0.295485	0.596255	0.547206	0.27205	0.269996	0.883539	0.632312	0.838929	1.65104	0.617661	0.520437	0.419613	0.291296	0.559143
0.698145	0.237309	0.199598	0.716194	0.394891	0.279199	0.30355	0.377459	0.453827	1.02162	0.289431	0.245861	0.264267	0.286259	0.545429	0.477735	0.271566	0.270443	0.814109	0.594693	0.77008	1.62582	0.615735	0.571317	0.407473	0.349551	0.495555
0.654564	0.242516	0.203749	0.675991	0.424008	0.277834	0.309397	0.382221	0.486246	1.05892	0.282557	0.223993	0.25683	0.304721	0.559587	0.483808	0.273108	0.2614	0.910135	0.574107	0.827477	1.62758	0.634143	0.533336	0.404355	0.308016	0.503233
0.675266	0.25227	0.201797	0.729344	0.404824	0.296328	0.314301	0.33288	0.465146	0.925524	0.282992	0.211266	0.269651	0.282554	0.552206	0.550101	0.270775	0.295037	0.890589	0.615653	0.815815	1.4912	0.618029	0.509059	0.392274	0.321255	0.516252
0.696367	0.223388	0.193495	0.670702	0.403677	0.291988	0.289445	0.388567	0.430719	1.11313	0.293311	0.222493	0.276232	0.314252	0.637589	0.531563	0.276201	0.282416	0.959163	0.553703	0.791465	1.67003	0.610412	0.576447	0.370951	0.280065	0.498551
0.703403	0.263092	0.200217	0.658886	0.399993	0.293685	0.302466	0.364743	0.499769	1.04284	0.287539	0.209714	0.257725	0.27795	0.642871	0.50575	0.268494	0.2673	0.848218	0.599087	0.753368	1.37765	0.627066	0.571248	0.381299	0.338654	0.538736
0.712067	0.268313	0.197336	0.765887	0.438498	0.297937	0.266669	0.385765	0.457634	0.943201	0.272657	0.228439	0.235977	0.287682	0.554828	0.528433	0.288056	0.292709	0.911473	0.618352	0.72898	1.6256	0.614677	0.593307	0.408451	0.32081	0.534254
0.671394	0.256355	0.195322	0.69745	0.401083	0.282623	0.304102	0.359849	0.494447	0.996861	0.311241	0.229614	0.266877	0.315998	0.655284	0.493992	0.270729	0.305758	0.864748	0.593098	0.846925	1.47283	0.607724	0.58167	0.404163	0.296204	0.545116
0.708307	0.232142	0.211066	0.655706	0.405047	0.297995	0.316632	0.350147	0.440824	1.06072	0.304152	0.225887	0.270095	0.291868	0.578312	0.494634	0.269842	0.270419	0.910895	0.623522	0.769285	1.66543	0.569685	0.600433	0.406405	0.314466	0.514591
0.617684	0.249664	0.200905	0.671518	0.378159	0.30112	0.299227	0.388376	0.480752	1.05114	0.300708	0.241897	0.270805	0.298149	0.5824	0.510618	0.298252	0.275038	0.868046	0.65069	0.867124	1.44813	0.611573	0.56162	0.386145	0.305866	0.489196
0.677724	0.234456	0.197995	0.783901	0.406158	0.290328	0.303483	0.36777	0.478016	1.10208	0.263559	0.220277	0.280923	0.28657	0.599468	0.539877	0.237453	0.255461	0.854725	0.610999	0.857136	1.56722	0.607326	0.586608	0.416024	0.369999	0.553387
0.658581	0.249695	0.181902	0.679189	0.462175	0.319365	0.282703	0.361912	0.437201	1.01336	0.278628	0.218247	0.265447	0.274971	0.627524	0.506849	0.262731	0.250274	0.893661	0.548231	0.776505	1.42364	0.626754	0.58942	0.391837	0.33393	0.518368
0.623383	0.260295	0.200268	0.6173	0.424985	0.29609	0.270986	0.330963	0.476887	0.947333	0.305494	0.259117	0.280038	0.288231	0.604887	0.524686	0.269286	0.277531	0.823048	0.592064	0.813224	1.73486	0.610273	0.560324	0.379007	0.34961	0.534218
0.635642	0.236411	0.196626	0.696383	0.429414	0.312549	0.298815	0.377656	0.469619	1.01619	0.279058	0.245843	0.268524	0.2831	0.599283	0.536566	0.267712	0.268701	0.817286	0.616876	0.806256	1.71464	0.654612	0.572803	0.400282	0.293197	0.531063
0.675664	0.257409	0.19221	0.737555	0.409424	0.297055	0.314043	0.319851	0.489727	0.991441	0.276454	0.236251	0.269344	0.260928	0.595648	0.518509	0.251912	0.277169	0.896067	0.57515	0.832933	1.46322	0.540614	0.565948	0.39304	0.305685	0.528475
0.636647	0.223045	0.191031	0.712893	0.406156	0.268967	0.294694	0.36262	0.448098	1.05619	0.303632	0.235152	0.257856	0.279963	0.59465	0.54898	0.265948	0.239009	0.883459	0.620079	0.74291	1.75835	0.604708	0.565691	0.428084	0.314788	0.567942
0.68477	0.263733	0.204521	0.708561	0.415291	0.300304	0.270967	0.330917	0.484012	1.04784	0.270953	0.230276	0.270676	0.276028	0.503957	0.486932	0.220046	0.273595	0.817097	0.649388	0.81753	1.70874	0.640963	0.550292	0.348286	0.3055	0.526129
0.726179	0.246731	0.205204	0.725615	0.389535	0.316048	0.293303	0.356792	0.477548	0.963694	0.300461	0.22508	0.278048	0.274394	0.576928	0.506523	0.260553	0.291304	0.916591	0.658249	0.813572	1.3592	0.626387	0.568858	0.411028	0.349733	0.535488
0.683277	0.255955	0.193178	0.717674	0.434125	0.306206	0.302154	0.361531	0.478086	1.01111	0.292341	0.256998	0.264858	0.286456	0.589825	0.535251	0.275992	0.280542	0.916023	0.607579	0.796635	1.71339	0.632995	0.565874	0.424958	0.332832	0.552448
0.667242	0.260872	0.189508	0.668622	0.396171	0.30369	0.273547	0.372988	0.478665	1.05747	0.297455	0.23257	0.265162	0.28876	0.586822	0.533207	0.285056	0.257066	0.807537	0.615715	0.771558	1.70935	0.626639	0.519132	0.39598	0.330372	0.509363
0.662865	0.257859	0.18297	0.697719	0.433059	0.268912	0.281179	0.383115	0.443516	1.0592	0.27533	0.223793	0.231628	0.289087	0.547834	0.525226	0.269852	0.276084	0.966351	0.591989	0.825842	1.55453	0.642315	0.572385	0.393507	0.33324	0.533027
0.618033	0.269925	0.178547	0.676239	0.360735	0.286191	0.26296	0.341757	0.441658	1.09859	0.295946	0.237797	0.26795	0.30134	0.57447	0.476015	0.262764	0.273571	0.938988	0.621432	0.861715	1.48818	0.645399	0.586506	0.378718	0.31196	0.537343
0.677433	0.226327	0.20452	0.675722	0.433414	0.299113	0.276335	0.331257	0.456277	1.07479	0.296683	0.228625	0.269616	0.2999	0.591484	0.555778	0.24464	0.268152	0.901132	0.607897	0.768148	1.48337	0.618471	0.551543	0.391758	0.32002	0.487826
0.679535	0.24301	0.200618	0.653374	0.40944	0.278456	0.300087	0.364964	0.478055	0.890993	0.269519	0.232763	0.273489	0.286548	0.609304	0.528326	0.258235	0.28199	0.846827	0.621647	0.866003	1.61401	0.613833	0.55718	0.40435	0.318423	0.560783
0.578869	0.265892	0.207601	0.665381	0.412896	0.293261	0.257689	0.340259	0.442423	0.972631	0.29307	0.226719	0.244493	0.27486	0.604015	0.515071	0.24184	0.263388	0.920115	0.591851	0.709084	1.60198	0.612449	0.568607	0.385493	0.340837	0.515172
0.705202	0.247048	0.190183	0.709807	0.406767	0.262113	0.310632	0.3707	0.480588	1.05961	0.262717	0.236272	0.268913	0.290101	0.653148	0.487225	0.238763	0.28444	0.880594	0.590183	0.757951	1.72326	0.620521	0.564009	0.395218	0.298519	0.527986
0.70557	0.264005	0.197606	0.707895	0.429193	0.297636	0.290625	0.347415	0.444458	0.9071	0.259286	0.249978	0.236971	0.273179	0.57895	0.509688	0.240601	0.275551	0.826582	0.622501	0.78043	1.65518	0.582223	0.59536	0.408615	0.310648	0.470286
0.651552	0.237234	0.1807	0.772155	0.42617	0.271127	0.274013	0.340374	0.455364	0.969327	0.274441	0.219504	0.240512	0.273722	0.632787	0.521779	0.259247	0.267631	0.943073	0.564362	0.746871	1.55062	0.596643	0.557068	0.39754	0.330547	0.504294
0.649927	0.234695	0.17657	0.695878	0.398654	0.2641	0.312929	0.344029	0.449314	1.0534	0.277895	0.243492	0.252516	0.270322	0.614375	0.468786	0.255553	0.29753	0.865392	0.59688	0.755381	1.63543	0.640955	0.571717	0.403975	0.308891	0.502842
0.697155	0.248522	0.197245	0.721959	0.436141	0.277076	0.304396	0.359634	0.481764	1.03233	0.288295	0.238762	0.229558	0.288639	0.592898	0.521583	0.260369	0.272675	0.900099	0.592892	0.718689	1.57409	0.631239	0.572671	0.37576	0.326507	0.481494
0.618125	0.270297	0.207576	0.742128	0.421804	0.276163	0.315765	0.363635	0.479059	1.03647	0.292498	0.234249	0.240542	0.289759	0.575907	0.496392	0.263433	0.287634	0.8972	0.611696	0.853358	1.62776	0.569897	0.572355	0.420083	0.32036	0.460379
0.685333	0.24684	0.201178	0.648697	0.400904	0.315734	0.29	0.385297	0.476469	1.02915	0.274724	0.205117	0.256614	0.274717	0.631016	0.532384	0.255957	0.287253	0.840483	0.566217	0.760066	1.53884	0.625845	0.553134	0.404344	0.316065	0.468676
0.636054	0.236391	0.202499	0.662372	0.432906	0.27481	0.300575	0.365695	0.452121	1.00557	0.302183	0.202469	0.266821	0.290803	0.541587	0.515369	0.271557	0.296302	0.844273	0.616187	0.798219	1.64212	0.560955	0.574249	0.386363	0.320591	0.518876
0.682698	0.262072	0.204327	0.72651	0.418705	0.291478	0.278994	0.365203	0.464304	0.931751	0.294825	0.226305	0.270536	0.286593	0.616552	0.525874	0.266991	0.290618	0.802685	0.626635	0.847355	1.5057	0.528227	0.574567	0.394842	0.342864	0.554127
0.644888	0.260675	0.19645	0.688733	0.449722	0.272259	0.323889	0.349589	0.462618	1.0632	0.305997	0.239095	0.259589	0.285122	0.601743	0.535264	0.268624	0.295658	0.845513	0.612965	0.77262	1.53851	0.609354	0.545887	0.397594	0.306692	0.499472
0.577786	0.278805	0.199929	0.726441	0.433321	0.26607	0.324745	0.339103	0.490617	0.937996	0.283993	0.225895	0.261505	0.273618	0.519942	0.464491	0.270672	0.298043	0.828873	0.59335	0.811384	1.59639	0.613833	0.598925	0.400714	0.349328	0.459694
0.699546	0.224547	0.184238	0.689508	0.419923	0.27817	0.304362	0.363532	0.437078	1.05635	0.271563	0.256504	0.276558	0.295686	0.549712	0.543138	0.277617	0.280979	0.884367	0.573269	0.82583	1.6511	0.636756	0.554473	0.406171	0.337087	0.530793
0.691731	0.242331	0.186488	0.657788	0.425151	0.29691	0.305812	0.375371	0.446937	1.05544	0.312292	0.250761	0.236199	0.281476	0.537033	0.503868	0.250651	0.304083	0.812154	0.571771	0.82102	1.50799	0.620353	0.586876	0.362124	0.340033	0.549453
0.701956	0.239073	0.202264	0.71321	0.400194	0.307685	0.316125	0.357406	0.40035	1.04951	0.264512	0.244732	0.255396	0.258869	0.597374	0.55006	0.255869	0.286443	0.90948	0.552285	0.760907	1.48731	0.605741	0.589114	0.38819	0.339496	0.475972
0.543552	0.254567	0.200851	0.647523	0.429313	0.281198	0.281175	0.325338	0.487197	1.0307	0.294666	0.214541	0.256963	0.271686	0.519938	0.496843	0.270775	0.286673	0.842499	0.602957	0.822213	1.61093	0.59166	0.547285	0.373405	0.323435	0.517844
0.720941	0.229711	0.180851	0.691441	0.389529	0.312775	0.29586	0.356584	0.461175	0.902363	0.290167	0.233555	0.251742	0.30377	0.635841	0.526614	0.255007	0.253802	0.898192	0.60979	0.826798	1.67108	0.60499	0.582739	0.390552	0.307084	0.481826
0.644389	0.246486	0.207415	0.722685	0.415662	0.300397	0.285183	0.370666	0.439505	1.09628	0.291171	0.236337	0.265751	0.259407	0.614298	0.51919	0.239895	0.265786	0.952819	0.632018	0.782408	1.62354	0.6466	0.512186	0.409436	0.336741	0.461601
0.690501	0.23463	0.193777	0.670315	0.409253	0.280015	0.304986	0.374723	0.512742	0.985069	0.260204	0.244546	0.252079	0.291621	0.582248	0.533012	0.263917	0.261409	0.868493	0.6062	0.835777	1.63388	0.617043	0.574863	0.379244	0.31948	0.532262
0.67174	0.224474	0.212603	0.663393	0.446725	0.301511	0.291328	0.347649	0.482812	1.02473	0.274927	0.231728	0.276076	0.285455	0.578119	0.521304	0.267203	0.280521	0.835645	0.550585	0.746588	1.4714	0.622033	0.535578	0.389869	0.326858	0.540298
0.584598	0.252764	0.186027	0.739659	0.408041	0.296783	0.294787	0.365977	0.46261	0.987831	0.276935	0.233765	0.264214	0.251606	0.492372	0.499039	0.265663	0.290701	0.884154	0.608984	0.834863	1.61663	0.620814	0.59252	0.405563	0.299492	0.522107
0.618642	0.238777	0.20152	0.697841	0.398211	0.27382	0.321127	0.365867	0.436052	1.09568	0.273041	0.227747	0.270864	0.285698	0.59149	0.497145	0.265572	0.286659	0.916627	0.582487	0.821672	1.59176	0.612072	0.580796	0.400352	0.324381	0.537627
0.65528	0.223164	0.214063	0.701047	0.406012	0.31101	0.307855	0.373173	0.416499	1.06291	0.307573	0.248978	0.252379	0.26729	0.607628	0.549581	0.268347	0.2824	0.895793	0.576532	0.813702	1.60887	0.587548	0.566447	0.388146	0.335628	0.509584
0.672694	0.250734	0.198184	0.676888	0.426559	0.2856	0.320402	0.343488	0.409893	1.0129	0.300034	0.235001	0.240879	0.29852	0.636612	0.512786	0.264599	0.26972	0.88894	0.578896	0.851153	1.7599	0.631263	0.580456	0.403856	0.332829	0.541686
0.692627	0.235457	0.190829	0.733331	0.409052	0.301907	0.268733	0.332932	0.450797	0.968901	0.282218	0.217068	0.260981	0.291763	0.590983	0.54343	0.242381	0.257182	0.887712	0.604145	0.810102	1.70741	0.590843	0.566674	0.399956	0.294822	0.458626
0.640231	0.252634	0.188584	0.731291	0.356068	0.302008	0.277979	0.349496	0.458963	0.932645	0.294397	0.243638	0.258148	0.286162	0.597363	0.525864	0.263591	0.276082	0.894673	0.637369	0.777394	1.56052	0.658366	0.545481	0.41494	0.340541	0.538118
0.634326	0.260779	0.176549	0.682008	0.396178	0.293909	0.283602	0.362761	0.469149	0.93478	0.283972	0.230449	0.276116	0.285989	0.587714	0.524228	0.247421	0.258848	0.789651	0.619537	0.826459	1.65839	0.61984	0.565739	0.416269	0.326673	0.535335
0.671297	0.25936	0.201279	0.718402	0.396833	0.300063	0.315858	0.364774	0.47218	1.07358	0.292352	0.242634	0.267902	0.275776	0.605529	0.521641	0.278375	0.236186	0.905493	0.635204	0.815554	1.64194	0.561243	0.54962	0.393196	0.318666	0.548541
0.647621	0.262043	0.19903	0.664389	0.367906	0.313088	0.287376	0.324112	0.479048	1.02108	0.293545	0.242373	0.26473	0.290641	0.542704	0.529872	0.254338	0.274917	0.788378	0.586455	0.815789	1.7495	0.582826	0.512606	0.392777	0.349512	0.549563
0.643095	0.247976	0.180113	0.707628	0.455109	0.267222	0.271174	0.361386	0.48544	1.06191	0.294408	0.224024	0.267095	0.299961	0.587273	0.51064	0.262363	0.283154	0.889959	0.638488	0.812975	1.71262	0.584897	0.579511	0.406299	0.313699	0.490862
0.690507	0.246885	0.199674	0.708131	0.425292	0.300124	0.293178	0.33748	0.430877	0.936195	0.308089	0.244018	0.246875	0.286247	0.58451	0.521968	0.262904	0.285808	0.924551	0.602492	0.737608	1.50314	0.627034	0.507629	0.40825	0.334445	0.519371
0.700587	0.242181	0.1823	0.671072	0.421864	0.31367	0.274686	0.329317	0.474353	0.989269	0.282594	0.211571	0.265035	0.26584	0.524005	0.524262	0.290509	0.292985	0.841355	0.574839	0.819246	1.56657	0.600266	0.566022	0.386435	0.321215	0.530106
0.626443	0.25265	0.187585	0.761332	0.412506	0.320371	0.297499	0.367054	0.487431	1.0672	0.288039	0.24793	0.271231	0.291894	0.62342	0.498125	0.253754	0.258551	0.925858	0.569491	0.819118	1.66299	0.550468	0.555915	0.385006	0.32509	0.543273
0.669601	0.248561	0.178822	0.647613	0.434791	0.276646	0.28976	0.358675	0.458275	1.07835	0.297378	0.242013	0.26715	0.26097	0.599333	0.48045	0.274611	0.272187	0.878378	0.55882	0.80061	1.59741	0.566688	0.565615	0.37699	0.320114	0.556635
0.647244	0.242513	0.194413	0.706706	0.431269	0.288501	0.296677	0.363249	0.427504	1.05003	0.291526	0.225195	0.261475	0.284239	0.556629	0.527869	0.266225	0.29203	0.859692	0.620678	0.795548	1.53975	0.62063	0.59306	0.415472	0.328689	0.483392
0.674984	0.241804	0.193638	0.668497	0.424437	0.300939	0.317397	0.334539	0.464399	1.07014	0.298127	0.247121	0.240401	0.256531	0.593913	0.533151	0.232894	0.279004	0.94609	0.579201	0.775321	1.63748	0.645724	0.566174	0.387984	0.325227	0.534668
0.586585	0.261152	0.189617	0.684647	0.412347	0.303447	0.321617	0.357911	0.452864	0.932108	0.275156	0.215733	0.277621	0.31175	0.550805	0.522524	0.26053	0.271344	0.897406	0.551051	0.820713	1.65065	0.574706	0.566989	0.412302	0.309079	0.544881
0.655598	0.235761	0.17676	0.71428	0.393064	0.285905	0.314209	0.334373	0.497768	0.972605	0.305721	0.230545	0.23397	0.279192	0.570572	0.51773	0.252359	0.250745	0.841162	0.586946	0.768512	1.7143	0.645436	0.56897	0.416446	0.319758	0.500467
0.667536	0.255319	0.191669	0.714565	0.409774	0.296104	0.292876	0.360087	0.416604	0.953522	0.283709	0.249628	0.266675	0.30338	0.544285	0.520985	0.263822	0.293996	0.948145	0.562447	0.81789	1.38479	0.613802	0.584746	0.414207	0.303603	0.508184
0.661107	0.253212	0.198086	0.746204	0.415526	0.29813	0.311318	0.372946	0.467929	1.03273	0.315989	0.235644	0.287	0.298856	0.617682	0.516735	0.266566	0.284128	0.862157	0.631268	0.825831	1.5046	0.56167	0.559039	0.39615	0.327459	0.543295
0.648567	0.266962	0.202215	0.707113	0.398601	0.296751	0.289564	0.348165	0.464552	1.02709	0.276259	0.235852	0.258009	0.283592	0.630982	0.485975	0.236628	0.276077	0.918311	0.53247	0.785778	1.67712	0.640287	0.554137	0.392549	0.324236	0.541942
0.759407	0.262147	0.196585	0.765656	0.415577	0.293921	0.303764	0.345405	0.438312	0.978212	0.299621	0.208084	0.269557	0.291288	0.553884	0.484488	0.25019	0.279518	0.777516	0.614209	0.770535	1.52021	0.580765	0.552086	0.36944	0.337615	0.474509
0.653327	0.25288	0.194625	0.683883	0.418632	0.266233	0.294487	0.330581	0.451794	1.04864	0.290863	0.219735	0.24196	0.274379	0.592015	0.500722	0.24385	0.294991	0.886062	0.604447	0.720517	1.61859	0.625351	0.572239	0.390098	0.30994	0.552536
0.686438	0.250425	0.211473	0.684135	0.411061	0.310488	0.324627	0.369283	0.48088	0.986129	0.273738	0.214109	0.269602	0.293339	0.605841	0.466894	0.232948	0.28517	0.89914	0.605999	0.81271	1.68761	0.654166	0.568597	0.408564	0.345989	0.487383
0.710999	0.228968	0.206376	0.691589	0.364444	0.296868	0.280636	0.3559	0.461509	1.03417	0.289107	0.22873	0.255934	0.273554	0.584139	0.503159	0.268503	0.292306	0.8402	0.626896	0.828333	1.59966	0.583184	0.584073	0.385852	0.338009	0.487091
0.681087	0.267617	0.200201	0.717991	0.425389	0.27209	0.307042	0.355908	0.471235	0.964533	0.293922	0.217744	0.273448	0.288036	0.605182	0.54908	0.248891	0.28005	0.823373	0.66456	0.827584	1.63065	0.620079	0.54852	0.367397	0.324676	0.543168
0.723122	0.24806	0.192686	0.646281	0.430478	0.276748	0.317758	0.340918	0.460953	0.977593	0.272582	0.236659	0.275028	0.282249	0.598767	0.506767	0.259622	0.270142	0.862196	0.629336	0.766499	1.68603	0.609893	0.491645	0.397405	0.311104	0.523168
0.672539	0.248067	0.202616	0.718271	0.417935	0.279499	0.31888	0.337637	0.464687	0.989768	0.295917	0.223199	0.238822	0.296145	0.553662	0.523093	0.249302	0.279316	0.857864	0.568524	0.856625	1.58498	0.601564	0.56191	0.373426	0.321382	0.452043
0.719715	0.25783	0.188143	0.707334	0.418435	0.297155	0.304362	0.382629	0.515778	0.984152	0.311188	0.232886	0.253544	0.267473	0.56816	0.507079	0.246562	0.261051	0.922507	0.545383	0.808974	1.55387	0.625252	0.558108	0.390572	0.299439	0.50847
0.68263	0.247877	0.188804	0.679491	0.394379	0.291645	0.307742	0.354438	0.477854	1.05339	0.310313	0.243743	0.246091	0.275554	0.550676	0.52763	0.25859	0.283011	0.922408	0.537187	0.833887	1.60853	0.609555	0.502959	0.411118	0.294611	0.50934
0.682384	0.267747	0.188047	0.732719	0.39736	0.304486	0.310526	0.361315	0.494087	1.10942	0.313836	0.238934	0.272618	0.293391	0.583192	0.502781	0.264626	0.290519	0.903929	0.580998	0.749397	1.60501	0.634929	0.549679	0.403753	0.314793	0.505555
0.689708	0.248641	0.205361	0.726212	0.429997	0.282421	0.292017	0.331065	0.476236	0.911872	0.294422	0.233023	0.253158	0.289933	0.568264	0.540085	0.270017	0.281677	0.92307	0.617752	0.776106	1.64923	0.615207	0.558899	0.392648	0.335337	0.534908
0.711554	0.248549	0.207988	0.724549	0.383544	0.304167	0.302903	0.346951	0.435264	1.0889	0.260906	0.237875	0.268741	0.271282	0.586467	0.530894	0.271285	0.282117	0.803987	0.538899	0.846461	1.64329	0.590923	0.574366	0.406859	0.311275	0.493199
0.660241	0.229198	0.202229	0.711201	0.400346	0.288405	0.307161	0.357421	0.52275	1.05695	0.285709	0.233083	0.269373	0.286355	0.600788	0.545171	0.246379	0.247005	0.860771	0.560821	0.767529	1.6379	0.607555	0.492094	0.386264	0.328366	0.533435
0.67915	0.260015	0.203536	0.684437	0.427544	0.303167	0.261989	0.330036	0.442534	1.04566	0.300852	0.237905	0.264354	0.303825	0.536025	0.532393	0.243951	0.267777	0.916359	0.596764	0.798674	1.73964	0.652469	0.5774	0.375404	0.321277	0.462813
0.645913	0.273372	0.201905	0.650526	0.408526	0.293552	0.273418	0.366324	0.451245	0.993554	0.283424	0.238154	0.265177	0.292467	0.56826	0.533484	0.269406	0.266957	0.873607	0.557409	0.816857	1.63338	0.622755	0.572386	0.43714	0.337229	0.499981
0.713915	0.246082	0.198887	0.691493	0.434977	0.291131	0.284614	0.361294	0.47633	0.936889	0.288722	0.212534	0.244311	0.300247	0.601076	0.463857	0.278791	0.301551	0.899145	0.521486	0.789039	1.48006	0.55395	0.552811	0.365678	0.328722	0.534717
0.648971	0.236896	0.201292	0.730918	0.451673	0.292171	0.314094	0.389237	0.456802	0.976743	0.271819	0.235365	0.283126	0.286447	0.633021	0.555507	0.268407	0.264655	0.853433	0.607582	0.747576	1.62741	0.605178	0.577987	0.415866	0.313335	0.515642
0.662507	0.255044	0.19815	0.687878	0.418017	0.266124	0.301326	0.345772	0.496931	1.10854	0.292053	0.231554	0.246268	0.288284	0.611105	0.486981	0.260598	0.264426	0.916425	0.589359	0.817492	1.66167	0.642263	0.487908	0.426328	0.310666	0.514939
0.572247	0.246827	0.187355	0.714512	0.424842	0.294071	0.256998	0.375101	0.453797	0.994645	0.300629	0.198853	0.253283	0.296253	0.584125	0.574659	0.240338	0.273696	0.901836	0.540087	0.744523	1.4687	0.582542	0.589898	0.393467	0.342234	0.513632
0.682311	0.243777	0.197599	0.675596	0.404669	0.309694	0.309165	0.328488	0.490438	1.01832	0.310173	0.228074	0.264704	0.303415	0.590177	0.537988	0.24196	0.272337	0.874366	0.620866	0.864192	1.64719	0.633971	0.558836	0.366539	0.322205	0.559993
0.670566	0.258288	0.19704	0.672679	0.405216	0.281592	0.320333	0.357	0.456923	0.975479	0.293234	0.232998	0.243852	0.279737	0.577789	0.499911	0.26702	0.274381	0.830525	0.570546	0.816415	1.68486	0.565187	0.528391	0.381091	0.329298	0.531785
0.651539	0.263669	0.195185	0.694821	0.407735	0.301474	0.304791	0.339676	0.475095	1.03492	0.274579	0.233238	0.263597	0.290259	0.57446	0.536668	0.26954	0.279986	0.819162	0.582265	0.805356	1.67453	0.619626	0.591906	0.366332	0.314846	0.523802
0.691256	0.250016	0.197613	0.672399	0.390344	0.285675	0.307333	0.330088	0.444013	1.01148	0.296652	0.2274	0.267109	0.291531	0.525231	0.558503	0.250398	0.261025	0.992108	0.632832	0.839521	1.71177	0.622005	0.585955	0.37822	0.319805	0.501011
0.602867	0.236669	0.201338	0.631623	0.423433	0.305833	0.292158	0.373371	0.49051	1.03119	0.30174	0.227256	0.273188	0.290613	0.535254	0.521496	0.271146	0.28943	0.871307	0.640224	0.733771	1.67012	0.636062	0.580135	0.373186	0.327852	0.527632
0.630874	0.255691	0.181864	0.615183	0.429549	0.306991	0.275265	0.345766	0.469855	0.961257	0.282845	0.239492	0.266162	0.291036	0.58383	0.544497	0.268306	0.259579	0.907199	0.637058	0.76551	1.60573	0.621781	0.540603	0.404098	0.331477	0.469503
0.664618	0.226197	0.199757	0.759367	0.407223	0.302535	0.295484	0.325776	0.460659	0.988285	0.303942	0.233116	0.254446	0.288418	0.580865	0.536526	0.259398	0.283274	0.803783	0.569011	0.838224	1.67122	0.615554	0.571253	0.370867	0.32585	0.510166
0.662976	0.26684	0.190578	0.716676	0.425745	0.292958	0.297952	0.353315	0.500778	1.04642	0.29036	0.245633	0.257955	0.274042	0.633008	0.469467	0.271096	0.28802	0.856309	0.614658	0.87602	1.59224	0.641428	0.524256	0.366259	0.319139	0.501377
0.695649	0.227995	0.203299	0.714446	0.429073	0.298724	0.285757	0.317563	0.454196	0.996942	0.313652	0.245491	0.288276	0.269877	0.592729	0.563107	0.224616	0.263406	0.821154	0.626904	0.741663	1.78111	0.644283	0.580386	0.397791	0.30316	0.525038
0.678296	0.261612	0.196589	0.636725	0.413265	0.292949	0.306119	0.353426	0.43277	1.02776	0.297264	0.231789	0.255671	0.272137	0.604856	0.536671	0.249658	0.273986	0.952625	0.601516	0.729404	1.53639	0.625615	0.524736	0.393661	0.307964	0.540386
0.681301	0.266795	0.186941	0.658276	0.40049	0.270672	0.293751	0.355392	0.487211	1.1266	0.282556	0.230055	0.256155	0.288596	0.531313	0.52656	0.245743	0.287028	0.846473	0.510069	0.793747	1.53291	0.625519	0.576805	0.370975	0.302499	0.56084
0.646239	0.257532	0.196695	0.699603	0.361917	0.313021	0.310723	0.355754	0.473334	0.965221	0.288109	0.235899	0.266302	0.269541	0.593343	0.529818	0.253866	0.280302	0.890543	0.567077	0.723182	1.67404	0.640083	0.593068	0.418844	0.311572	0.500836
0.674648	0.250787	0.199642	0.634801	0.432461	0.270412	0.292279	0.336745	0.520042	1.14844	0.316229	0.229528	0.242113	0.285142	0.614562	0.543593	0.262587	0.264902	0.860687	0.603594	0.762625	1.62844	0.651619	0.513574	0.415084	0.306112	0.563983
0.601225	0.249071	0.204385	0.727834	0.417542	0.271831	0.303913	0.35114	0.452043	1.06963	0.270655	0.215767	0.263317	0.283179	0.636333	0.536717	0.255698	0.286397	0.870549	0.648513	0.784668	1.54447	0.604185	0.585905	0.383937	0.324088	0.494786
0.678845	0.255387	0.198283	0.770481	0.420839	0.302737	0.264939	0.363299	0.51569	1.04336	0.302998	0.238576	0.262357	0.287995	0.607259	0.524861	0.258822	0.296462	0.910732	0.576604	0.787296	1.48042	0.59338	0.512803	0.381731	0.338674	0.531064
0.665581	0.259363	0.190656	0.739354	0.399187	0.296514	0.317245	0.376616	0.535701	1.03519	0.284794	0.252695	0.27569	0.29534	0.606095	0.55591	0.255062	0.283092	0.863552	0.56354	0.810857	1.60538	0.600163	0.567159	0.411604	0.320249	0.530685
0.669624	0.253321	0.191565	0.660154	0.42454	0.266535	0.285466	0.34853	0.463336	0.935029	0.287817	0.211344	0.274629	0.277038	0.555271	0.513748	0.235751	0.265844	0.788024	0.604937	0.834535	1.64631	0.533681	0.577812	0.352343	0.334669	0.514052
0.724071	0.258707	0.193274	0.664316	0.390419	0.294529	0.291082	0.338561	0.48229	1.01507	0.260835	0.230178	0.247155	0.272604	0.613806	0.499462	0.226007	0.239841	0.857825	0.583118	0.837201	1.5817	0.612723	0.585838	0.407402	0.309951	0.452656
0.663812	0.255732	0.192417	0.722715	0.43187	0.299447	0.268309	0.332089	0.453337	1.03298	0.302284	0.242557	0.272217	0.276181	0.573096	0.524761	0.248354	0.276998	0.80359	0.581596	0.768381	1.55585	0.64982	0.5014	0.404249	0.294496	0.548764
0.652639	0.225532	0.203579	0.669301	0.399161	0.293948	0.301824	0.322627	0.489235	1.07081	0.277922	0.21709	0.258112	0.30521	0.60689	0.507349	0.2349	0.288895	0.895716	0.565551	0.806305	1.67178	0.636919	0.527134	0.380952	0.309523	0.528411
0.661851	0.256517	0.199441	0.688218	0.426787	0.293667	0.309949	0.332494	0.472266	1.05564	0.298803	0.236234	0.271662	0.243133	0.544326	0.583143	0.250774	0.250597	0.90348	0.547317	0.858219	1.66839	0.585745	0.573381	0.404961	0.335436	0.483221
0.68849	0.242526	0.183605	0.693021	0.377174	0.296672	0.312009	0.359135	0.505251	0.968471	0.288853	0.244769	0.268522	0.287003	0.595098	0.490378	0.251856	0.269962	0.916339	0.598917	0.752105	1.56885	0.536976	0.578704	0.388611	0.318143	0.524837
0.757583	0.255277	0.191957	0.646477	0.416491	0.304963	0.296685	0.363744	0.436479	1.00306	0.298446	0.230131	0.256896	0.277434	0.540712	0.450988	0.26081	0.275567	0.888661	0.591211	0.776107	1.68454	0.639698	0.579339	0.353811	0.326478	0.499258
0.646058	0.233833	0.192677	0.714621	0.370571	0.264206	0.329009	0.32477	0.489189	1.08906	0.26228	0.240181	0.253407	0.306981	0.577968	0.502174	0.24775	0.286737	0.890374	0.620934	0.89975	1.63566	0.61086	0.551575	0.397313	0.308377	0.533814
0.630743	0.231099	0.206743	0.745277	0.431585	0.299444	0.306388	0.37655	0.427282	0.993669	0.313569	0.250648	0.242253	0.310148	0.514698	0.47959	0.238884	0.281146	0.857471	0.63024	0.792404	1.5116	0.56841	0.576107	0.391017	0.294547	0.479921
0.677888	0.246793	0.194812	0.705057	0.382204	0.300966	0.306451	0.359284	0.506872	1.05124	0.306049	0.224453	0.272506	0.253554	0.600844	0.51891	0.257557	0.286164	0.925204	0.544244	0.810089	1.58401	0.627534	0.581275	0.431351	0.351673	0.513644
0.722081	0.272563	0.202185	0.718182	0.426746	0.285405	0.312323	0.365882	0.435696	1.06307	0.259666	0.227894	0.251174	0.285883	0.610237	0.52562	0.273179	0.280268	0.893775	0.622732	0.784604	1.66468	0.602283	0.520538	0.419186	0.316942	0.495094
0.694937	0.257389	0.195318	0.736203	0.422033	0.292644	0.276548	0.367384	0.482472	1.12206	0.287778	0.238243	0.235842	0.28522	0.552593	0.556495	0.263811	0.265987	1.02387	0.566262	0.817946	1.5875	0.546301	0.536175	0.402797	0.32679	0.503095
0.661211	0.282813	0.185136	0.686513	0.40161	0.27725	0.287144	0.372645	0.482589	1.03225	0.292457	0.218711	0.258902	0.296485	0.618484	0.498466	0.281959	0.287523	0.863959	0.563993	0.777816	1.65326	0.58464	0.546214	0.418902	0.312274	0.505369
0.680367	0.26047	0.196992	0.653632	0.45849	0.298795	0.296863	0.372934	0.459591	1.03557	0.297514	0.226648	0.281154	0.315177	0.55033	0.539574	0.245763	0.289152	0.94093	0.662817	0.756708	1.50398	0.587679	0.538991	0.390224	0.327934	0.508599
0.670513	0.25256	0.203806	0.706728	0.417928	0.276521	0.28528	0.369547	0.456189	1.05602	0.283877	0.219101	0.262327	0.302333	0.594575	0.482939	0.265476	0.299289	0.87016	0.547249	0.790085	1.66145	0.547056	0.559989	0.376735	0.317884	0.525426
0.591648	0.244785	0.204902	0.677483	0.404446	0.286518	0.279657	0.373783	0.460002	1.08563	0.327153	0.244244	0.239529	0.293663	0.614175	0.525162	0.257548	0.28019	0.918493	0.60397	0.80976	1.64564	0.644189	0.573335	0.394083	0.309905	0.471093
0.596214	0.256099	0.176083	0.680966	0.424147	0.29514	0.301616	0.369426	0.46618	1.01333	0.301357	0.221001	0.25098	0.287095	0.573405	0.505706	0.250769	0.287748	0.917988	0.542213	0.809386	1.47878	0.581284	0.550052	0.388258	0.347646	0.544755
0.735358	0.266583	0.206596	0.72278	0.397841	0.273725	0.312247	0.369723	0.480493	1.08022	0.258494	0.249395	0.262724	0.267947	0.600831	0.5249	0.259829	0.265183	0.8895	0.611714	0.862795	1.70391	0.584879	0.568995	0.417927	0.30311	0.515204
0.603611	0.252534	0.188107	0.753283	0.4218	0.268573	0.279403	0.363063	0.474681	1.09914	0.293757	0.24578	0.246343	0.285649	0.580336	0.528888	0.260402	0.277771	0.911171	0.620555	0.785565	1.59759	0.608094	0.568636	0.346578	0.336872	0.524762
0.583166	0.238312	0.189788	0.723263	0.422854	0.278064	0.293099	0.368983	0.499422	0.956856	0.293783	0.224149	0.264444	0.296842	0.604834	0.527373	0.250301	0.286127	0.899324	0.603725	0.787889	1.52329	0.578346	0.574237	0.411558	0.303912	0.489343
0.650518	0.235212	0.208384	0.743899	0.419928	0.290173	0.30754	0.347952	0.45689	1.01055	0.301069	0.256749	0.241614	0.282902	0.600885	0.500993	0.266239	0.283562	0.869536	0.600108	0.822857	1.51861	0.586229	0.569924	0.389054	0.326851	0.506972
0.713246	0.246086	0.175042	0.736173	0.447311	0.261533	0.280207	0.366261	0.477494	1.04755	0.293874	0.230519	0.248046	0.272365	0.566445	0.504245	0.224067	0.279904	0.91799	0.567619	0.772867	1.64203	0.603097	0.522619	0.405804	0.310923	0.509434
0.688914	0.26117	0.185943	0.619489	0.411853	0.315073	0.310724	0.359567	0.44399	0.959021	0.297556	0.256717	0.256468	0.243776	0.62101	0.502983	0.257787	0.282924	0.804206	0.638422	0.793882	1.68639	0.550766	0.521983	0.407863	0.323791	0.49813
0.631723	0.230118	0.184497	0.68807	0.445463	0.303029	0.316882	0.326593	0.455119	1.10902	0.303716	0.245275	0.261364	0.260434	0.559945	0.544618	0.27415	0.293779	0.921069	0.614613	0.768232	1.66569	0.592895	0.581547	0.408492	0.298911	0.550223
0.648525	0.231892	0.201746	0.617301	0.41688	0.298413	0.323858	0.353124	0.478863	1.02483	0.292066	0.229418	0.287112	0.284158	0.573898	0.477923	0.242481	0.27415	0.901451	0.615222	0.878956	1.65068	0.592212	0.568166	0.404641	0.310676	0.557457
0.672396	0.257683	0.177557	0.722016	0.406322	0.288289	0.307724	0.347271	0.503001	1.00061	0.304459	0.237632	0.259886	0.306679	0.526899	0.519021	0.24583	0.283499	0.898565	0.570279	0.736706	1.5727	0.591952	0.503333	0.38075	0.270407	0.515375
0.66918	0.264032	0.192706	0.678502	0.416717	0.30417	0.315347	0.372176	0.456516	1.03013	0.296543	0.242165	0.255967	0.293544	0.552081	0.521699	0.263891	0.272089	0.828888	0.588648	0.82345	1.64046	0.546258	0.571691	0.372903	0.312038	0.558798
0.691752	0.228069	0.205431	0.691944	0.399108	0.299474	0.294276	0.364029	0.483215	1.00537	0.285269	0.230124	0.272802	0.296815	0.552709	0.489798	0.28304	0.279127	0.798702	0.617152	0.760533	1.63739	0.56266	0.577985	0.370581	0.357054	0.500333
0.629586	0.254391	0.19889	0.730638	0.439774	0.302099	0.302742	0.36437	0.485978	0.979746	0.279049	0.24426	0.260165	0.287579	0.555488	0.490866	0.261122	0.275988	0.84442	0.607666	0.713761	1.60213	0.553754	0.541796	0.392871	0.333147	0.499092
0.634249	0.223154	0.209857	0.708222	0.40091	0.292102	0.337952	0.328038	0.437337	1.0795	0.294162	0.251147	0.273782	0.288796	0.595202	0.53624	0.253274	0.262975	0.904506	0.565128	0.791838	1.65358	0.628486	0.515971	0.399861	0.341816	0.561298
0.686332	0.260943	0.20494	0.703551	0.397799	0.278367	0.3053	0.370239	0.468575	1.04413	0.310819	0.236436	0.260552	0.309155	0.62288	0.513108	0.272133	0.262267	0.889716	0.552811	0.832688	1.56172	0.62505	0.592649	0.405894	0.314382	0.494981
0.636822	0.255591	0.187636	0.66898	0.44103	0.303657	0.293452	0.335616	0.472228	0.922154	0.283714	0.203059	0.284653	0.302777	0.53779	0.498901	0.265112	0.269691	0.848707	0.642774	0.795704	1.56226	0.619476	0.558877	0.418632	0.306265	0.529312
0.671328	0.242843	0.180096	0.673853	0.436252	0.301302	0.271679	0.373116	0.496001	1.09635	0.302241	0.210417	0.265303	0.265012	0.581423	0.558414	0.256107	0.272787	0.824541	0.589944	0.800429	1.49028	0.583286	0.601286	0.399604	0.302609	0.542593
0.585477	0.24149	0.192867	0.743811	0.377412	0.263707	0.303009	0.353774	0.458169	1.05888	0.275493	0.253096	0.26992	0.271773	0.555027	0.501033	0.26165	0.260286	0.945433	0.583999	0.830638	1.37945	0.621682	0.593094	0.409422	0.329027	0.53909
0.715554	0.235793	0.202976	0.700409	0.449744	0.321104	0.301399	0.358527	0.488324	1.01082	0.297965	0.224536	0.251932	0.302915	0.613163	0.47101	0.272781	0.286043	0.923568	0.56011	0.823836	1.51243	0.580017	0.501832	0.390261	0.336634	0.476012
0.716833	0.257447	0.187531	0.65909	0.42436	0.316153	0.296369	0.345115	0.472765	0.880192	0.253283	0.243777	0.269424	0.302685	0.589875	0.485892	0.268011	0.262383	0.860108	0.583064	0.803087	1.619	0.576586	0.562699	0.396815	0.340015	0.524812
0.649575	0.255268	0.195958	0.668987	0.427835	0.299228	0.324038	0.328529	0.482633	0.996986	0.286465	0.220835	0.266686	0.288738	0.580112	0.470814	0.271558	0.253061	0.897584	0.532907	0.819341	1.59953	0.659541	0.56932	0.4074	0.298877	0.560304
0.671406	0.251718	0.202514	0.703653	0.422547	0.259676	0.301773	0.341269	0.446198	1.055	0.274228	0.23066	0.27783	0.286961	0.533016	0.534395	0.22913	0.275974	0.883698	0.536096	0.771803	1.58527	0.650151	0.595439	0.4039	0.340241	0.539237
0.669532	0.262942	0.197751	0.725772	0.380336	0.297456	0.310201	0.372929	0.450298	1.03291	0.300645	0.230374	0.254785	0.284795	0.55363	0.477838	0.275581	0.272388	0.877677	0.600424	0.837449	1.57105	0.617636	0.573409	0.383465	0.326955	0.541706
0.694981	0.269753	0.197232	0.695759	0.391416	0.314603	0.295719	0.371507	0.4494	0.918145	0.290076	0.206577	0.265148	0.271457	0.592533	0.469015	0.27936	0.258235	0.901251	0.578711	0.763589	1.72274	0.647698	0.591082	0.407188	0.325175	0.566935
0.678627	0.232233	0.187421	0.713323	0.44397	0.299968	0.308982	0.332802	0.46852	1.04418	0.315556	0.218733	0.270795	0.266104	0.591375	0.532593	0.234689	0.283513	0.824381	0.605432	0.805157	1.71735	0.551447	0.57486	0.387678	0.301429	0.518144
0.679912	0.257238	0.183698	0.698098	0.422484	0.31638	0.315478	0.330489	0.461687	1.00519	0.278464	0.22987	0.263116	0.307778	0.570369	0.522325	0.252853	0.271368	1.00736	0.606819	0.82651	1.67954	0.627461	0.556118	0.356117	0.273258	0.534532
0.692115	0.264274	0.198289	0.722799	0.425613	0.301805	0.290598	0.325382	0.486775	1.13664	0.270516	0.244596	0.246776	0.280508	0.564688	0.468576	0.261545	0.277822	0.90689	0.555739	0.782129	1.56471	0.626147	0.576781	0.398153	0.29063	0.532034
0.638006	0.270237	0.176071	0.721069	0.397505	0.310708	0.301475	0.362251	0.456743	1.02955	0.269685	0.230762	0.288796	0.284523	0.525732	0.544711	0.262682	0.27719	0.969981	0.604458	0.817868	1.63356	0.581294	0.587748	0.413053	0.333347	0.530253
0.708876	0.227707	0.202279	0.755962	0.387142	0.281607	0.310248	0.380285	0.475957	1.04142	0.293638	0.239351	0.271636	0.285765	0.558486	0.50967	0.261105	0.295032	0.896449	0.53819	0.809238	1.58846	0.637967	0.550318	0.398745	0.273035	0.534816
0.659396	0.25425	0.203996	0.66196	0.387906	0.28101	0.31901	0.36253	0.488574	0.978971	0.296994	0.243311	0.272174	0.282785	0.566705	0.476646	0.261709	0.270512	0.914564	0.640918	0.741611	1.76744	0.62283	0.57615	0.343178	0.342797	0.516013
0.711654	0.260287	0.192873	0.644725	0.384415	0.306317	0.305493	0.350319	0.4326	1.02804	0.292768	0.234303	0.258779	0.305747	0.587494	0.482951	0.254588	0.296818	0.817339	0.601123	0.826141	1.62245	0.601117	0.58279	0.391488	0.326957	0.508803
0.686544	0.252699	0.187747	0.742998	0.402916	0.315829	0.293739	0.317836	0.421758	1.02881	0.282154	0.240708	0.274968	0.264751	0.603419	0.535532	0.259828	0.284358	0.915668	0.532597	0.808345	1.58769	0.640436	0.583889	0.393763	0.317284	0.549545
0.688042	0.245816	0.200758	0.736299	0.422094	0.299106	0.302182	0.360151	0.499375	1.06847	0.293371	0.234631	0.271726	0.275833	0.593776	0.52569	0.229247	0.278157	0.855873	0.620725	0.814169	1.61015	0.604716	0.599936	0.406416	0.349805	0.521378
0.712141	0.264643	0.201888	0.710395	0.420166	0.292868	0.319909	0.35248	0.481716	0.9989	0.317694	0.217702	0.280339	0.271711	0.552696	0.495094	0.232516	0.274492	0.842203	0.565134	0.803217	1.53838	0.639048	0.575793	0.371939	0.324944	0.478117
0.677234	0.261235	0.191304	0.723374	0.454889	0.287582	0.270301	0.378291	0.470296	1.09393	0.300807	0.233264	0.272956	0.274411	0.569887	0.527701	0.268361	0.260521	0.86565	0.530815	0.847218	1.70739	0.646011	0.587032	0.393831	0.327817	0.526951
0.682539	0.242513	0.198955	0.620261	0.413384	0.306144	0.314219	0.346301	0.452803	1.01688	0.273937	0.218932	0.238906	0.244096	0.568785	0.546647	0.259845	0.284917	0.844914	0.637654	0.835387	1.65297	0.581405	0.511609	0.378937	0.348191	0.507423
0.673738	0.252165	0.20488	0.691382	0.411667	0.301006	0.305928	0.341567	0.433525	0.987373	0.294347	0.226864	0.266396	0.277073	0.601488	0.547043	0.27631	0.285667	0.927912	0.58482	0.743907	1.70642	0.629893	0.589041	0.436409	0.356146	0.540037
0.647245	0.233685	0.191719	0.686943	0.392126	0.288973	0.290742	0.375285	0.446972	1.01022	0.326347	0.245642	0.263405	0.28888	0.620275	0.449428	0.263899	0.284824	0.886999	0.565607	0.801142	1.62449	0.640625	0.580492	0.409113	0.339081	0.493767
0.660257	0.267323	0.203051	0.675178	0.406763	0.273708	0.295697	0.371736	0.436631	0.949505	0.29655	0.243338	0.246097	0.24583	0.606367	0.487243	0.242944	0.287302	0.836647	0.601165	0.828213	1.77127	0.622145	0.504865	0.379052	0.320943	0.489212
0.657661	0.236614	0.209394	0.691398	0.422423	0.299558	0.278785	0.3306	0.518027	0.992328	0.306596	0.246193	0.265798	0.303535	0.530002	0.521286	0.258891	0.258258	0.93339	0.56027	0.792468	1.44192	0.631202	0.575643	0.373386	0.334848	0.56198
0.646689	0.26191	0.175822	0.71003	0.429518	0.283818	0.274877	0.352948	0.427981	1.04062	0.270825	0.247698	0.251416	0.270628	0.586736	0.518043	0.270511	0.249558	0.897031	0.548625	0.818957	1.5967	0.572931	0.539974	0.402674	0.304545	0.508739
0.685703	0.256345	0.189853	0.684959	0.405286	0.270078	0.275519	0.354647	0.462611	0.98566	0.261696	0.229014	0.294901	0.282434	0.587573	0.547446	0.270998	0.270059	0.841913	0.533542	0.777726	1.60952	0.538623	0.55203	0.377595	0.323565	0.556802
0.612851	0.257995	0.215385	0.742101	0.417769	0.286215	0.318928	0.363216	0.448397	1.05423	0.308505	0.222218	0.261888	0.28175	0.548873	0.522161	0.243186	0.274861	0.796	0.608774	0.763441	1.50622	0.614629	0.52606	0.366531	0.338454	0.513664
0.686379	0.24388	0.191686	0.678921	0.409682	0.310957	0.281139	0.334367	0.505956	0.927358	0.280707	0.2531	0.267529	0.272094	0.617291	0.525376	0.279801	0.260683	0.871981	0.585466	0.856285	1.65652	0.615576	0.504171	0.381176	0.332193	0.531846
0.655176	0.234286	0.194972	0.698879	0.419074	0.303191	0.291134	0.367239	0.498229	1.03952	0.30233	0.242064	0.268697	0.285479	0.570035	0.536977	0.255682	0.293941	0.879787	0.64165	0.784634	1.63436	0.600722	0.512136	0.409888	0.294873	0.588126
0.695512	0.254897	0.207555	0.644946	0.420018	0.301068	0.307781	0.358876	0.472413	0.974141	0.256541	0.245297	0.270617	0.271837	0.578396	0.53747	0.244618	0.258883	0.867321	0.558515	0.807475	1.56764	0.606946	0.53313	0.412333	0.297581	0.53386
0.701668	0.250634	0.199294	0.681231	0.440527	0.297639	0.293126	0.363875	0.523632	0.989892	0.303436	0.250078	0.27095	0.267142	0.563981	0.497546	0.251273	0.26639	0.895293	0.579868	0.714052	1.70485	0.574873	0.548513	0.410727	0.305062	0.511135
0.68106	0.250706	0.190845	0.701358	0.419295	0.287868	0.29958	0.333552	0.434906	1.01796	0.298531	0.217363	0.26493	0.306724	0.524023	0.516221	0.277424	0.274024	0.919684	0.567559	0.801459	1.63265	0.645258	0.546077	0.374334	0.315998	0.548871
0.660318	0.247505	0.192048	0.727922	0.413516	0.299625	0.302186	0.366489	0.495628	1.01908	0.292188	0.221617	0.264892	0.287879	0.569909	0.52559	0.26524	0.266279	0.867262	0.595991	0.84283	1.60571	0.576982	0.563131	0.372172	0.306595	0.519277
0.652701	0.264259	0.208654	0.665307	0.438823	0.299373	0.305134	0.350174	0.497546	0.957024	0.281631	0.226001	0.272245	0.269205	0.569166	0.533614	0.274561	0.27225	0.824204	0.608718	0.810086	1.67137	0.630452	0.53736	0.388484	0.316404	0.529513
0.61887	0.263269	0.183232	0.683003	0.378242	0.27573	0.285712	0.375522	0.454767	0.999189	0.291705	0.222276	0.263228	0.297385	0.627491	0.493348	0.266	0.271012	0.891057	0.597173	0.844932	1.60291	0.637622	0.568505	0.383234	0.304828	0.521503
0.593736	0.259844	0.177619	0.676904	0.410612	0.271408	0.290556	0.327605	0.491302	0.924901	0.285394	0.24396	0.255649	0.275761	0.605093	0.532301	0.272428	0.255863	0.94366	0.593806	0.864023	1.65359	0.6028	0.51527	0.406937	0.336124	0.501737
0.681562	0.249055	0.186107	0.741679	0.432445	0.308714	0.305746	0.342372	0.463865	0.966209	0.305432	0.236482	0.262412	0.287266	0.592116	0.506091	0.272984	0.28509	0.849807	0.62669	0.798142	1.6998	0.639338	0.532848	0.382897	0.311353	0.504526
0.632196	0.262173	0.192475	0.65673	0.425585	0.303971	0.302251	0.339382	0.480294	0.928078	0.310657	0.242528	0.265973	0.273909	0.558667	0.49953	0.249037	0.269282	0.89638	0.610308	0.773636	1.69306	0.616634	0.579257	0.365017	0.340225	0.510575
0.695024	0.238882	0.202787	0.684276	0.416656	0.293591	0.287428	0.357307	0.443136	1.00068	0.308202	0.236799	0.268585	0.277925	0.59445	0.475791	0.253204	0.285147	0.93432	0.607238	0.778488	1.50276	0.619611	0.581841	0.371705	0.336393	0.465329
0.620251	0.231072	0.18629	0.725544	0.400589	0.278639	0.295972	0.332479	0.465807	0.962704	0.299988	0.249419	0.265926	0.298877	0.537603	0.550037	0.269135	0.284722	0.923977	0.628834	0.807978	1.60098	0.531896	0.512444	0.386476	0.33305	0.528917
0.672398	0.249407	0.203903	0.749515	0.404747	0.250543	0.308628	0.350238	0.479883	1.07307	0.304286	0.221903	0.274507	0.290821	0.55885	0.526798	0.25345	0.280208	0.84809	0.613497	0.788092	1.62155	0.577118	0.586687	0.388036	0.327294	0.52806
0.695455	0.257016	0.185535	0.742125	0.403026	0.307324	0.292009	0.368963	0.485129	0.951258	0.29397	0.239891	0.257015	0.314484	0.619236	0.503935	0.230961	0.281338	0.85787	0.633179	0.738472	1.71305	0.61015	0.567758	0.391949	0.322951	0.453013
0.659463	0.262218	0.188669	0.621718	0.420833	0.30565	0.301591	0.324577	0.470578	0.907736	0.292202	0.208672	0.245482	0.255367	0.579712	0.572865	0.283239	0.290163	0.935099	0.560077	0.779645	1.53614	0.639074	0.533627	0.412008	0.351167	0.513835
0.608432	0.245936	0.180992	0.730159	0.467597	0.299508	0.308303	0.363877	0.459645	1.02003	0.28465	0.242247	0.27985	0.285902	0.5787	0.546709	0.267393	0.252197	0.88882	0.599596	0.790633	1.60484	0.654831	0.557975	0.408905	0.317518	0.549602
0.692772	0.262708	0.183834	0.580842	0.408679	0.274609	0.298676	0.329997	0.468621	0.964988	0.295248	0.242853	0.229793	0.295926	0.609468	0.544974	0.240899	0.289783	0.946776	0.661976	0.772226	1.52862	0.579742	0.587067	0.375057	0.321985	0.493322
0.646957	0.273199	0.199936	0.738668	0.404467	0.306426	0.31624	0.334693	0.476772	1.03185	0.271086	0.239709	0.255604	0.282801	0.591013	0.477066	0.27407	0.281158	0.925314	0.627922	0.821435	1.59924	0.609283	0.570492	0.39666	0.349797	0.513193
0.698314	0.253125	0.201844	0.728325	0.402657	0.311056	0.311699	0.339492	0.490351	1.05688	0.268303	0.231346	0.275411	0.285029	0.632363	0.542966	0.266662	0.266641	0.929907	0.569088	0.749222	1.55676	0.600927	0.522618	0.39934	0.303703	0.532087
0.690753	0.257424	0.215796	0.667693	0.3801	0.284407	0.311306	0.372885	0.47375	0.959093	0.287004	0.208909	0.253158	0.287225	0.609804	0.528063	0.241363	0.254373	0.757215	0.634348	0.819674	1.68005	0.596952	0.555013	0.402224	0.333193	0.53952
0.644113	0.254513	0.195402	0.728828	0.428971	0.277016	0.299306	0.349926	0.460849	1.00053	0.328338	0.207864	0.248976	0.296152	0.571675	0.538656	0.27819	0.279986	0.918152	0.604728	0.757818	1.57989	0.616698	0.560041	0.363879	0.338721	0.552801
0.696616	0.258991	0.201181	0.706973	0.436607	0.267778	0.311964	0.374808	0.460104	1.0081	0.290048	0.234055	0.256541	0.270871	0.583625	0.539576	0.284357	0.276886	0.841239	0.599274	0.832874	1.61922	0.570174	0.495021	0.403978	0.316958	0.528355
0.672136	0.268616	0.178402	0.738876	0.413805	0.305145	0.293119	0.344349	0.485735	0.990064	0.274879	0.237366	0.253834	0.267829	0.559188	0.50029	0.270374	0.289363	0.888	0.597267	0.816412	1.59998	0.575289	0.570332	0.364033	0.307164	0.498481
0.655506	0.257953	0.190695	0.731978	0.425861	0.25146	0.285842	0.375766	0.463333	0.994244	0.269182	0.229196	0.259683	0.280326	0.576646	0.477365	0.247807	0.292502	0.914653	0.595261	0.821785	1.64408	0.632083	0.503176	0.363468	0.330463	0.492259
0.637095	0.260104	0.20332	0.729066	0.413449	0.2593	0.278899	0.347638	0.488837	0.926314	0.280962	0.238951	0.269889	0.294752	0.570803	0.519613	0.23537	0.242511	0.895963	0.599573	0.824354	1.62261	0.601776	0.564999	0.412605	0.333903	0.536533
0.691342	0.233251	0.217216	0.733467	0.44639	0.291545	0.266387	0.330168	0.474238	1.04717	0.282122	0.235002	0.245559	0.293049	0.596821	0.541897	0.267851	0.282666	0.93323	0.602945	0.802425	1.7265	0.587764	0.564976	0.407487	0.30271	0.537659
0.628426	0.252588	0.216455	0.665537	0.403527	0.294845	0.314113	0.342644	0.464587	1.07046	0.303299	0.206303	0.26602	0.283417	0.560688	0.527241	0.266008	0.264378	0.806338	0.583576	0.761287	1.69292	0.57183	0.594059	0.385917	0.313062	0.5145
0.609162	0.258141	0.205172	0.68587	0.391734	0.298958	0.315882	0.361486	0.445745	1.0845	0.311867	0.230412	0.270365	0.273527	0.622292	0.551616	0.267876	0.25309	0.880708	0.628668	0.78458	1.64517	0.556631	0.521656	0.386673	0.327227	0.481694
0.625357	0.250971	0.19318	0.76373	0.404906	0.299667	0.305665	0.353521	0.449596	0.98815	0.265878	0.229846	0.242327	0.302666	0.559163	0.514199	0.241402	0.269821	0.897289	0.601077	0.865189	1.66328	0.646954	0.556202	0.373134	0.328155	0.544953
0.619915	0.279349	0.194782	0.684962	0.422057	0.280918	0.288796	0.383488	0.477575	0.939228	0.295728	0.237625	0.26605	0.268137	0.568096	0.522712	0.246329	0.276982	0.900568	0.66162	0.792513	1.62851	0.599982	0.574409	0.400346	0.345904	0.539136
0.67591	0.248046	0.186655	0.729724	0.417256	0.265575	0.311276	0.342297	0.472524	1.00414	0.265325	0.249572	0.264873	0.279601	0.598789	0.527579	0.268762	0.262986	0.963381	0.528173	0.862685	1.52882	0.600968	0.579032	0.376868	0.334267	0.558091
0.657377	0.276318	0.202639	0.722303	0.392483	0.297903	0.301043	0.332775	0.483276	0.999362	0.294639	0.226425	0.293572	0.291203	0.620362	0.490299	0.238993	0.272497	0.930273	0.58327	0.84232	1.5381	0.575583	0.524922	0.391774	0.319943	0.523539
0.68861	0.263883	0.192775	0.630497	0.401262	0.293553	0.305492	0.322864	0.459163	1.01661	0.299743	0.224319	0.257439	0.270744	0.604588	0.525564	0.286127	0.266644	0.895513	0.55781	0.747007	1.48703	0.639866	0.567452	0.361759	0.333853	0.533039
0.666469	0.25775	0.201505	0.727444	0.423796	0.267765	0.267251	0.370282	0.490676	1.07319	0.307013	0.230145	0.24807	0.274443	0.571953	0.529717	0.236987	0.257159	0.89209	0.62704	0.820009	1.65816	0.645089	0.560229	0.366805	0.303014	0.507871
0.685079	0.246698	0.208693	0.734886	0.400888	0.25609	0.284326	0.361496	0.474678	1.05501	0.298101	0.252234	0.256222	0.279444	0.558634	0.53809	0.23138	0.299838	0.922629	0.551472	0.79427	1.50712	0.583637	0.541689	0.333215	0.315177	0.521409
0.711312	0.252396	0.192059	0.714217	0.400863	0.281203	0.308418	0.395503	0.436081	1.04498	0.297936	0.242046	0.271173	0.300935	0.551377	0.527419	0.272223	0.28389	0.943367	0.560808	0.799489	1.62657	0.654135	0.571472	0.405396	0.324298	0.494357
0.643001	0.254016	0.182964	0.683829	0.434574	0.27605	0.290762	0.331429	0.476271	0.944111	0.304237	0.23624	0.214732	0.289218	0.518149	0.529098	0.287104	0.293144	0.897838	0.606062	0.733971	1.55727	0.647248	0.548344	0.386419	0.340674	0.512809
0.597848	0.259979	0.192646	0.689897	0.414028	0.273327	0.280183	0.3692	0.485757	0.998896	0.291908	0.226412	0.268742	0.307533	0.57394	0.502283	0.263372	0.298561	0.863011	0.629472	0.804375	1.6257	0.590372	0.541302	0.411591	0.31675	0.52732
0.624943	0.238796	0.182214	0.719612	0.409149	0.281427	0.287797	0.339911	0.477883	1.09838	0.286066	0.22619	0.274543	0.287439	0.60192	0.507714	0.281529	0.283029	0.867087	0.598756	0.812156	1.58083	0.621513	0.543198	0.404567	0.330867	0.513365
0.707302	0.25907	0.180576	0.686145	0.427504	0.290747	0.28561	0.381022	0.491716	1.04781	0.301861	0.237869	0.267507	0.263463	0.602776	0.468191	0.264563	0.301772	0.866861	0.628224	0.808091	1.72465	0.610648	0.50201	0.430968	0.333132	0.485534
0.631342	0.262236	0.193525	0.692871	0.375732	0.298405	0.297031	0.389164	0.502846	1.00477	0.302235	0.218643	0.261276	0.278346	0.586864	0.517013	0.271222	0.27588	0.896516	0.65197	0.801092	1.53513	0.647702	0.505974	0.39944	0.316512	0.550516
0.618284	0.269612	0.207487	0.689264	0.433024	0.285582	0.295513	0.352831	0.443855	0.991155	0.268094	0.218042	0.248868	0.296679	0.636129	0.501046	0.272282	0.284404	0.963055	0.608314	0.817965	1.66927	0.582094	0.501339	0.39421	0.331185	0.533916
0.674825	0.259401	0.200125	0.715281	0.402234	0.302121	0.29622	0.360818	0.466699	1.01659	0.29188	0.243905	0.257596	0.285927	0.598683	0.527004	0.258744	0.284357	0.894611	0.626433	0.73404	1.66352	0.566641	0.52423	0.41474	0.316271	0.468397
0.69574	0.265247	0.19417	0.668971	0.39359	0.302755	0.309169	0.317259	0.493656	1.03731	0.296133	0.247086	0.264268	0.291009	0.568508	0.557063	0.255384	0.278513	0.9113	0.602464	0.843844	1.56974	0.597856	0.539396	0.41323	0.329862	0.516408
0.674788	0.267652	0.203305	0.65899	0.410362	0.291942	0.302067	0.35603	0.468857	1.01068	0.266845	0.24102	0.273514	0.301507	0.589844	0.461805	0.247276	0.287074	0.960866	0.597354	0.815025	1.65242	0.565655	0.544276	0.389566	0.322012	0.534141
0.631498	0.233571	0.194288	0.683444	0.425778	0.287916	0.293345	0.358607	0.461777	1.05693	0.260987	0.223957	0.259667	0.267875	0.592387	0.550913	0.264885	0.262955	0.881018	0.582869	0.84839	1.52386	0.632325	0.567369	0.401321	0.332077	0.477705
0.64629	0.243651	0.21097	0.715735	0.389996	0.306175	0.273427	0.353986	0.447931	1.05804	0.291294	0.224557	0.265548	0.287658	0.557924	0.57499	0.247042	0.276461	0.890331	0.605879	0.828421	1.65317	0.621232	0.58978	0.383076	0.331445	0.52179
0.666265	0.237452	0.205336	0.710553	0.434833	0.293214	0.319983	0.372111	0.50311	0.882825	0.29918	0.223031	0.3012	0.309109	0.573431	0.526234	0.267941	0.257956	0.917852	0.634716	0.813507	1.62642	0.574865	0.521487	0.382908	0.301931	0.551112
0.612409	0.247343	0.196212	0.715739	0.418942	0.311734	0.309231	0.358044	0.441083	0.980968	0.272226	0.234897	0.266733	0.278601	0.58671	0.540785	0.259211	0.265009	0.879779	0.573796	0.816622	1.62787	0.631534	0.581286	0.385749	0.330318	0.540808
0.624672	0.252473	0.205052	0.683952	0.422592	0.298407	0.274116	0.359481	0.413035	1.00217	0.278398	0.239337	0.269921	0.28607	0.621105	0.528696	0.267965	0.282942	0.85032	0.613255	0.722779	1.60966	0.602216	0.616866	0.380317	0.303292	0.543895
0.636608	0.240975	0.199203	0.661371	0.388083	0.275476	0.29507	0.374838	0.458061	1.02987	0.276654	0.210889	0.265915	0.264314	0.582331	0.552976	0.264893	0.283005	0.940122	0.608064	0.824384	1.62805	0.59561	0.519794	0.363252	0.288156	0.477532
0.671229	0.238618	0.212141	0.685689	0.371566	0.293397	0.301798	0.361674	0.473384	1.05454	0.305659	0.240254	0.261644	0.290287	0.617431	0.536322	0.272291	0.279789	0.871697	0.635488	0.884808	1.69822	0.585332	0.58863	0.41885	0.29299	0.544479
0.686765	0.242075	0.197916	0.722831	0.404361	0.299969	0.299215	0.383371	0.460453	1.04583	0.302744	0.231999	0.246242	0.284101	0.584875	0.575605	0.248239	0.28302	0.889387	0.591213	0.879843	1.45412	0.630533	0.588324	0.402116	0.320976	0.555817
0.673262	0.232542	0.202582	0.740126	0.42969	0.295447	0.310993	0.377737	0.467769	0.987262	0.26636	0.225392	0.27083	0.295485	0.615131	0.521303	0.266862	0.266534	0.889817	0.589023	0.824135	1.68859	0.621213	0.604325	0.424091	0.32786	0.546517
0.637845	0.256928	0.187786	0.687464	0.443616	0.302631	0.295149	0.363859	0.522606	1.00111	0.28881	0.242839	0.267156	0.301264	0.568738	0.487067	0.275475	0.300009	0.78628	0.61757	0.823613	1.54833	0.586893	0.589298	0.388448	0.295703	0.555469
0.717614	0.259073	0.195942	0.730958	0.450683	0.273126	0.294874	0.346698	0.514237	0.990451	0.298054	0.216302	0.265213	0.270923	0.560064	0.503014	0.285994	0.25865	0.923785	0.622657	0.872481	1.64108	0.661273	0.530548	0.403306	0.312618	0.532747
0.622776	0.247566	0.198163	0.740308	0.442996	0.278549	0.309413	0.300174	0.470728	1.0137	0.25921	0.255601	0.24523	0.296603	0.604056	0.502247	0.26729	0.274994	0.867696	0.63199	0.743493	1.49652	0.533285	0.532368	0.420361	0.294887	0.479087
0.569683	0.268445	0.202623	0.638158	0.416868	0.297337	0.307557	0.372411	0.475382	1.01591	0.275053	0.219517	0.256923	0.290934	0.59144	0.524758	0.263462	0.265152	0.909559	0.588652	0.824667	1.71098	0.584482	0.513829	0.379256	0.339491	0.525331
0.608761	0.238502	0.196878	0.764106	0.417545	0.294337	0.308248	0.342591	0.435568	1.05132	0.294396	0.224177	0.269547	0.265562	0.575588	0.544144	0.263171	0.272558	0.838185	0.584382	0.80053	1.75766	0.624497	0.543892	0.408333	0.331626	0.518446
0.659715	0.250469	0.198486	0.649947	0.44594	0.293835	0.297813	0.321757	0.479403	1.01294	0.263316	0.216223	0.277384	0.281555	0.60783	0.545539	0.259828	0.275673	0.809626	0.617043	0.825678	1.56683	0.65141	0.524362	0.398848	0.319423	0.524228
0.585724	0.276241	0.206659	0.665394	0.44425	0.324099	0.27897	0.339806	0.455259	1.05779	0.292443	0.245817	0.25481	0.2459	0.61164	0.500941	0.253745	0.264059	0.869543	0.618047	0.786737	1.66189	0.560441	0.529712	0.410748	0.333815	0.561352
0.697324	0.25391	0.202341	0.711021	0.383376	0.281989	0.297268	0.373031	0.484143	0.962127	0.275761	0.242736	0.253709	0.273988	0.604559	0.544083	0.282264	0.290294	0.913704	0.601435	0.83496	1.56092	0.631369	0.521576	0.403624	0.35222	0.529822
0.66052	0.227955	0.198463	0.714187	0.436841	0.307258	0.297921	0.396483	0.492178	1.16323	0.301236	0.234909	0.255705	0.304237	0.569027	0.496857	0.26831	0.282012	0.943036	0.632263	0.845133	1.56924	0.577086	0.580054	0.357867	0.313077	0.536768
0.633846	0.25199	0.206906	0.695382	0.379265	0.269953	0.297751	0.344187	0.451342	1.05213	0.297548	0.234942	0.26062	0.303498	0.558279	0.534247	0.264143	0.276111	0.882478	0.602258	0.844488	1.44199	0.621538	0.554067	0.406832	0.337693	0.480949
0.67492	0.259173	0.186563	0.688771	0.439605	0.29808	0.315969	0.369149	0.490285	1.03426	0.289081	0.214897	0.244953	0.284297	0.580234	0.573856	0.256791	0.265463	0.829973	0.607241	0.820045	1.66705	0.601569	0.606945	0.415781	0.35747	0.556462
0.716106	0.257692	0.184382	0.725943	0.389372	0.309334	0.300535	0.333324	0.48857	0.968669	0.294009	0.227599	0.268751	0.28931	0.576615	0.523992	0.244765	0.282894	0.899182	0.594491	0.787995	1.64472	0.639194	0.553167	0.39366	0.325178	0.521786
0.65436	0.254501	0.183336	0.721029	0.377505	0.310849	0.272058	0.331117	0.48088	0.933919	0.289531	0.214	0.284047	0.28124	0.587105	0.532892	0.255766	0.277915	0.951968	0.562669	0.826687	1.70186	0.562094	0.505983	0.394985	0.324435	0.533478
0.596415	0.244869	0.207605	0.727369	0.380599	0.297756	0.301439	0.363852	0.417678	0.92582	0.284639	0.214136	0.252821	0.280616	0.59074	0.527789	0.263755	0.27629	0.867824	0.608404	0.776145	1.71316	0.605307	0.560878	0.427075	0.349279	0.520172
0.651308	0.237597	0.198159	0.67102	0.391839	0.292978	0.265602	0.336915	0.442532	0.94377	0.290222	0.22754	0.24369	0.254047	0.605278	0.523266	0.260066	0.281411	0.916926	0.551732	0.795212	1.59806	0.605476	0.537789	0.374788	0.274848	0.53954
0.658595	0.254697	0.189068	0.714512	0.362428	0.303111	0.271229	0.32348	0.451948	0.999033	0.298417	0.237075	0.282636	0.286361	0.571733	0.522581	0.274634	0.272892	0.835086	0.604912	0.77379	1.50853	0.619597	0.541216	0.407375	0.296749	0.543255
0.642	0.25744	0.193034	0.663345	0.445876	0.289919	0.318777	0.322803	0.468502	1.05658	0.303202	0.229818	0.259199	0.299547	0.554326	0.491557	0.259542	0.28098	0.872084	0.572108	0.814079	1.52006	0.555422	0.529558	0.400054	0.302858	0.471969
0.6863	0.253239	0.199931	0.68322	0.406371	0.302342	0.28709	0.363017	0.446442	1.00787	0.277755	0.23467	0.240971	0.262463	0.593444	0.539898	0.264612	0.292539	0.846676	0.642077	0.866228	1.55787	0.513914	0.560817	0.384348	0.327612	0.517468
0.650497	0.259054	0.201033	0.720082	0.40673	0.276734	0.302199	0.351727	0.483532	0.977098	0.28568	0.226057	0.274366	0.265249	0.580794	0.479072	0.272227	0.287004	0.92861	0.600823	0.7844	1.60773	0.585514	0.554573	0.406742	0.334706	0.491197
0.641053	0.253184	0.200425	0.687091	0.437268	0.287324	0.323182	0.363896	0.488588	1.03101	0.285623	0.228656	0.268233	0.301818	0.586406	0.508198	0.289844	0.282335	0.852399	0.634575	0.775051	1.71277	0.627679	0.56704	0.377865	0.332284	0.474143
0.726788	0.240873	0.197262	0.723054	0.39602	0.273895	0.287703	0.387605	0.490543	1.02279	0.300361	0.223077	0.265888	0.282215	0.622777	0.514491	0.268737	0.277946	0.836266	0.536624	0.801104	1.72868	0.613963	0.554522	0.409293	0.300317	0.561705
0.676716	0.251383	0.18977	0.720883	0.414153	0.253495	0.287357	0.38381	0.438921	1.00416	0.291536	0.240795	0.275473	0.261446	0.594354	0.529277	0.27275	0.284368	0.893926	0.597544	0.831027	1.64165	0.595346	0.580273	0.401188	0.330727	0.519525
0.620156	0.249155	0.197186	0.691436	0.417942	0.289272	0.313226	0.319312	0.47813	0.981315	0.27712	0.211437	0.259518	0.275953	0.546104	0.529566	0.263919	0.252964	0.881248	0.601034	0.764262	1.63481	0.595552	0.590647	0.390849	0.300899	0.509086
0.679222	0.255304	0.192564	0.693248	0.413075	0.267426	0.279284	0.343252	0.462373	0.921108	0.281857	0.225698	0.262094	0.277642	0.617762	0.507523	0.266742	0.295614	0.814839	0.603037	0.776005	1.49621	0.579071	0.542651	0.411682	0.370568	0.510747
0.670156	0.253827	0.186998	0.708157	0.435347	0.295877	0.308715	0.352584	0.47122	1.0043	0.290514	0.234501	0.23228	0.276899	0.589056	0.532545	0.266894	0.281861	0.878244	0.575929	0.799652	1.67037	0.537133	0.544519	0.400145	0.325816	0.475302
0.615596	0.257118	0.18898	0.729976	0.422918	0.289477	0.304072	0.351619	0.462001	1.09268	0.291438	0.238761	0.255421	0.286267	0.608966	0.496374	0.243567	0.283581	0.932781	0.54938	0.795582	1.66192	0.572566	0.47216	0.432892	0.321214	0.524281
0.710855	0.238153	0.19093	0.705284	0.39834	0.309616	0.305165	0.362595	0.471479	1.03478	0.267212	0.230498	0.25183	0.290609	0.536163	0.532234	0.269483	0.267135	0.882224	0.562261	0.79214	1.62229	0.538294	0.563581	0.40624	0.339767	0.471309
0.622626	0.222917	0.196164	0.711923	0.415424	0.297604	0.294947	0.367608	0.458558	0.972438	0.30501	0.240576	0.242009	0.293349	0.529495	0.518264	0.259979	0.297973	0.926902	0.576591	0.799917	1.67194	0.652249	0.593898	0.401288	0.325477	0.517106
0.595282	0.242459	0.199625	0.714681	0.409749	0.26417	0.308186	0.357559	0.456638	0.881151	0.282917	0.238405	0.278001	0.310362	0.621037	0.554288	0.237701	0.275412	0.888281	0.562485	0.825149	1.47479	0.617964	0.553083	0.402822	0.317675	0.540638
0.641731	0.245924	0.197117	0.673872	0.394361	0.291175	0.317571	0.381139	0.458472	1.03695	0.293142	0.227455	0.256916	0.273674	0.590159	0.523961	0.282243	0.299583	0.931567	0.55303	0.775299	1.75411	0.610208	0.522114	0.400648	0.331387	0.51882
0.676857	0.256544	0.196514	0.694962	0.398024	0.291385	0.305093	0.361681	0.455166	0.911096	0.325597	0.230425	0.274928	0.26527	0.550931	0.493012	0.250603	0.262551	0.895479	0.532512	0.830457	1.74153	0.624977	0.57614	0.410043	0.326066	0.524479
0.680745	0.255066	0.181459	0.732279	0.430981	0.311859	0.311106	0.36191	0.457682	1.03261	0.309232	0.216254	0.243832	0.295535	0.613227	0.53981	0.250487	0.28308	0.805783	0.585409	0.750695	1.54297	0.585807	0.579963	0.403252	0.319883	0.534842
0.767482	0.24547	0.180338	0.712135	0.448534	0.258639	0.312186	0.362766	0.48215	0.914121	0.273898	0.236168	0.267608	0.286319	0.50507	0.529243	0.275948	0.308899	0.903964	0.582473	0.800631	1.60727	0.545565	0.554028	0.403016	0.323402	0.55464
0.730061	0.274	0.180904	0.592924	0.445645	0.286908	0.288339	0.350091	0.456573	1.00276	0.301373	0.239847	0.292099	0.292962	0.59001	0.533194	0.257917	0.285401	0.851613	0.589848	0.741031	1.57237	0.619173	0.567612	0.38187	0.336049	0.521026
0.629662	0.231567	0.202105	0.679159	0.422913	0.279116	0.321149	0.322047	0.439968	1.05261	0.274934	0.249325	0.270227	0.288016	0.611225	0.573083	0.268594	0.271901	0.889887	0.637338	0.861739	1.46518	0.596674	0.565393	0.371877	0.336718	0.472212
0.638865	0.254314	0.199735	0.660267	0.42016	0.303785	0.305691	0.358827	0.473479	1.00321	0.3111	0.210719	0.24939	0.295306	0.615183	0.523121	0.258755	0.266195	0.891657	0.601485	0.82225	1.53257	0.561904	0.560581	0.400576	0.332729	0.548896
0.675732	0.259134	0.198227	0.639114	0.411381	0.296564	0.284742	0.334647	0.453322	0.946047	0.277703	0.233907	0.265515	0.268205	0.581814	0.523435	0.241148	0.29157	0.842295	0.571909	0.823512	1.61648	0.58817	0.581763	0.389325	0.310314	0.526208
0.73787	0.239515	0.207843	0.729786	0.383978	0.279929	0.271507	0.340905	0.476886	1.0708	0.275886	0.237977	0.261331	0.288863	0.585127	0.495341	0.257308	0.291027	0.909781	0.60352	0.786321	1.52131	0.612371	0.549357	0.425013	0.323307	0.489606
0.704959	0.250019	0.19712	0.669606	0.438954	0.305208	0.304669	0.379422	0.481234	1.06482	0.284603	0.237899	0.267923	0.299082	0.567859	0.498425	0.235572	0.274357	0.860848	0.581774	0.842834	1.53586	0.636931	0.544878	0.400059	0.29496	0.516113
0.604948	0.237187	0.200386	0.638383	0.42768	0.314117	0.327626	0.345871	0.434402	1.1178	0.285435	0.243319	0.264294	0.291549	0.573252	0.543602	0.223707	0.265351	0.906596	0.5903	0.796847	1.59272	0.570443	0.528194	0.400033	0.347571	0.488806
0.686791	0.243858	0.203296	0.683657	0.438867	0.287943	0.273887	0.379081	0.385781	1.06224	0.280656	0.226464	0.273888	0.272421	0.54497	0.521565	0.249264	0.289216	0.843347	0.622367	0.876362	1.56623	0.615252	0.526577	0.39301	0.320722	0.583095
0.661107	0.256181	0.204985	0.72234	0.431654	0.273614	0.284247	0.396901	0.492208	1.05841	0.295973	0.216005	0.266341	0.303463	0.601156	0.536099	0.241805	0.281973	0.970551	0.569953	0.865421	1.62836	0.617165	0.578626	0.393679	0.341556	0.512159
0.714534	0.253685	0.205959	0.734612	0.381346	0.311051	0.296748	0.363629	0.424532	0.984332	0.282291	0.21459	0.281987	0.272468	0.556202	0.544219	0.252438	0.287502	0.900231	0.574888	0.773695	1.57056	0.61286	0.552723	0.396239	0.339486	0.52662
0.66052	0.246647	0.205668	0.735826	0.406534	0.296691	0.311471	0.35691	0.498897	1.05846	0.293976	0.237838	0.262189	0.267593	0.59289	0.5444	0.27263	0.286349	0.921887	0.61393	0.694709	1.67405	0.592983	0.57208	0.327262	0.295466	0.533045
0.668825	0.255895	0.19329	0.745357	0.408267	0.299309	0.305915	0.327536	0.476981	0.987917	0.287662	0.222224	0.268991	0.292013	0.620549	0.541335	0.254569	0.293754	0.887479	0.611394	0.797283	1.66415	0.579591	0.492279	0.436358	0.31046	0.502365
0.680121	0.237843	0.173111	0.73587	0.41421	0.28282	0.304056	0.357405	0.488076	1.03908	0.268203	0.233467	0.260773	0.265824	0.603104	0.524366	0.238537	0.275252	0.843365	0.606482	0.771677	1.64633	0.572954	0.57466	0.364046	0.312077	0.544318
0.713062	0.25689	0.196121	0.728122	0.41641	0.311924	0.304671	0.370442	0.482488	1.04494	0.282245	0.228551	0.266449	0.269961	0.532798	0.461004	0.279084	0.272749	0.838379	0.587916	0.794058	1.64953	0.543852	0.564198	0.421239	0.327829	0.498986
0.698377	0.239323	0.203255	0.735965	0.387021	0.304788	0.297052	0.368906	0.42754	1.03185	0.275938	0.235104	0.271003	0.28642	0.583069	0.53019	0.250075	0.286186	0.945154	0.583957	0.799081	1.57145	0.639807	0.601713	0.414799	0.319506	0.540207
0.662291	0.248237	0.200889	0.684144	0.405974	0.292771	0.31192	0.34998	0.457149	0.95301	0.301765	0.263013	0.250467	0.278236	0.580443	0.578695	0.237181	0.284402	0.883545	0.611548	0.83636	1.53969	0.576023	0.619825	0.388493	0.320293	0.547406
0.632843	0.241852	0.186124	0.656668	0.419662	0.315148	0.311136	0.353067	0.468629	0.985988	0.296682	0.244904	0.2691	0.286543	0.524298	0.527914	0.277765	0.281614	0.924257	0.570612	0.826324	1.57087	0.633991	0.530546	0.346278	0.277522	0.484656
0.697513	0.274376	0.186818	0.765275	0.394809	0.287426	0.297663	0.351112	0.482579	0.963849	0.302884	0.233382	0.26164	0.287983	0.57271	0.577657	0.243345	0.253632	0.969475	0.567003	0.845045	1.62301	0.624001	0.616138	0.412535	0.294008	0.461729
0.665208	0.255261	0.212322	0.712088	0.432902	0.288071	0.29866	0.343469	0.44162	0.94433	0.280635	0.22012	0.251031	0.294063	0.57165	0.528715	0.246548	0.289545	0.890856	0.601364	0.801699	1.69096	0.564457	0.512598	0.37143	0.342472	0.520293
0.607277	0.242838	0.182968	0.730371	0.395797	0.301863	0.28869	0.383513	0.473087	0.955076	0.284542	0.240025	0.241423	0.294725	0.537103	0.528586	0.242937	0.275046	0.936417	0.596957	0.837614	1.4681	0.575123	0.558452	0.415337	0.324634	0.543418
0.657746	0.230319	0.189612	0.695465	0.41543	0.259792	0.287257	0.380294	0.473472	1.03498	0.301538	0.238267	0.279326	0.276611	0.579759	0.501584	0.234348	0.265459	0.911623	0.61623	0.812456	1.4382	0.566946	0.571265	0.408371	0.331787	0.52968
0.667973	0.255829	0.192031	0.703202	0.440076	0.298397	0.279865	0.369003	0.502816	1.04749	0.31787	0.246263	0.258586	0.27475	0.578101	0.540191	0.247489	0.28572	0.85754	0.611282	0.785116	1.70252	0.586917	0.552853	0.38473	0.334375	0.535456
0.694404	0.219344	0.191912	0.644862	0.39895	0.298239	0.316888	0.33168	0.435583	0.995533	0.300242	0.253021	0.234479	0.273654	0.572125	0.520539	0.23912	0.259379	0.884661	0.556039	0.834199	1.59678	0.607433	0.568015	0.420509	0.346635	0.494433
0.615535	0.261148	0.186005	0.674422	0.409146	0.28822	0.282187	0.338095	0.475246	0.990161	0.293775	0.241878	0.26566	0.285247	0.541354	0.5032	0.263543	0.295235	0.88276	0.543362	0.814023	1.59507	0.583953	0.574378	0.382937	0.332062	0.510947
0.716178	0.235137	0.200913	0.637333	0.44822	0.285555	0.312889	0.353012	0.491381	1.03045	0.29025	0.214137	0.27394	0.285691	0.621184	0.502982	0.27719	0.253522	0.844111	0.596291	0.756977	1.52883	0.593945	0.619202	0.405554	0.325862	0.544158
0.690113	0.251841	0.183122	0.644397	0.416249	0.294408	0.30387	0.351697	0.438061	1.15618	0.287254	0.225012	0.270534	0.279601	0.609688	0.543935	0.267112	0.265413	0.824491	0.547315	0.845853	1.69296	0.612364	0.557989	0.420328	0.324721	0.554739
0.677013	0.243758	0.195584	0.764341	0.433569	0.304287	0.29667	0.34573	0.486444	0.933033	0.272634	0.236028	0.266437	0.276681	0.539395	0.486152	0.245775	0.28162	0.800177	0.633538	0.853332	1.69104	0.575647	0.571867	0.42124	0.337548	0.54313
0.661801	0.257339	0.196182	0.740916	0.415429	0.311548	0.317435	0.359311	0.446873	1.0105	0.293295	0.238731	0.235384	0.277368	0.622173	0.531734	0.217907	0.292259	0.925408	0.604216	0.832591	1.59353	0.619333	0.547903	0.4161	0.299337	0.568739
0.67866	0.264948	0.204995	0.649416	0.428329	0.292313	0.312226	0.372545	0.441313	0.953361	0.2894	0.248093	0.264497	0.297106	0.579366	0.501997	0.251837	0.270338	0.937635	0.616154	0.781637	1.58287	0.599484	0.557271	0.379664	0.32109	0.510641
0.625295	0.252037	0.194043	0.710094	0.437711	0.295936	0.312936	0.333354	0.447766	0.964626	0.2891	0.220101	0.237398	0.293888	0.601111	0.512359	0.250504	0.266039	0.900358	0.56942	0.77169	1.73186	0.586185	0.556397	0.370632	0.302054	0.51586
0.616817	0.256699	0.20322	0.722966	0.400183	0.29167	0.292698	0.352424	0.473239	1.01197	0.30415	0.250576	0.257844	0.301658	0.609256	0.483425	0.262753	0.285444	0.860026	0.607868	0.70974	1.61494	0.654816	0.549836	0.364951	0.28828	0.542722
0.699924	0.272181	0.215261	0.696912	0.3824	0.295437	0.29131	0.359056	0.449446	1.02754	0.289599	0.232531	0.260282	0.27606	0.59221	0.527759	0.263221	0.263804	0.876656	0.579378	0.806139	1.53921	0.641657	0.57289	0.360321	0.313654	0.555309
0.681592	0.223942	0.186255	0.680326	0.386659	0.297861	0.28992	0.366292	0.487703	1.08224	0.300942	0.216324	0.256261	0.304886	0.576757	0.522511	0.268776	0.251162	0.803839	0.62699	0.869961	1.65209	0.584312	0.546223	0.415005	0.317268	0.493074
0.705027	0.24528	0.198595	0.702808	0.435154	0.287166	0.329075	0.341039	0.488586	1.0578	0.287834	0.257463	0.272638	0.304306	0.590215	0.52614	0.253648	0.253146	0.895322	0.59611	0.859146	1.72099	0.613369	0.576844	0.401029	0.312604	0.52521
0.649653	0.259991	0.197485	0.670681	0.422796	0.301776	0.317042	0.353762	0.466505	0.987395	0.297561	0.222432	0.249325	0.273587	0.559217	0.515857	0.264837	0.317361	0.897761	0.526958	0.710547	1.64423	0.58764	0.584678	0.425548	0.355242	0.508682
0.690226	0.241722	0.177628	0.674519	0.393031	0.281519	0.303356	0.337317	0.408705	0.938088	0.300559	0.215991	0.270933	0.266934	0.607066	0.521173	0.244023	0.271889	0.915731	0.619246	0.72348	1.5078	0.640574	0.565784	0.394957	0.287993	0.509087
0.686414	0.23693	0.204723	0.69651	0.371399	0.299713	0.275783	0.337061	0.469329	0.910775	0.287199	0.240969	0.246481	0.289542	0.570065	0.513511	0.245182	0.279233	0.86488	0.569749	0.707545	1.57019	0.567674	0.570814	0.38331	0.301813	0.53734
0.667237	0.264144	0.19217	0.701299	0.378666	0.307804	0.302322	0.364802	0.460982	1.0496	0.299617	0.228703	0.245223	0.27033	0.551935	0.508041	0.26253	0.284357	0.836411	0.608808	0.812631	1.65891	0.65401	0.545179	0.41697	0.295619	0.551955
0.666259	0.248372	0.178169	0.732371	0.417977	0.293959	0.293841	0.342803	0.45142	1.06443	0.286895	0.221691	0.270159	0.271767	0.597371	0.486575	0.238437	0.24195	0.91905	0.596068	0.828586	1.5005	0.655741	0.525097	0.369577	0.307593	0.530977
0.628273	0.262333	0.211428	0.725225	0.405698	0.294078	0.307411	0.361044	0.491691	0.961707	0.272821	0.232726	0.251596	0.298027	0.547421	0.492596	0.264494	0.277422	0.874428	0.628084	0.813541	1.43911	0.631716	0.590385	0.398552	0.313747	0.499921
0.619129	0.246897	0.197716	0.719415	0.429632	0.30655	0.301181	0.369337	0.5017	1.03178	0.2583	0.231493	0.258802	0.276574	0.601068	0.489325	0.23211	0.26424	0.866977	0.599671	0.820831	1.59349	0.619098	0.535325	0.403564	0.316824	0.576844
0.629588	0.249843	0.188738	0.716949	0.432317	0.293464	0.324299	0.370048	0.508004	0.981078	0.275143	0.244829	0.291464	0.295541	0.584084	0.468123	0.254765	0.29711	0.858851	0.608483	0.835293	1.57911	0.608967	0.595919	0.405764	0.300754	0.525827
0.701742	0.257135	0.205953	0.633174	0.363038	0.29683	0.295982	0.352308	0.504462	0.983665	0.310919	0.215891	0.264537	0.28937	0.606126	0.529113	0.262605	0.283495	0.847464	0.63075	0.859032	1.60739	0.612459	0.574715	0.407675	0.304015	0.533095
0.708102	0.226677	0.205329	0.72827	0.426366	0.261299	0.275422	0.377315	0.452034	1.00714	0.280838	0.22933	0.273812	0.277259	0.563917	0.556237	0.296228	0.257498	0.847225	0.626653	0.804134	1.56671	0.664246	0.593246	0.424537	0.330211	0.536546
0.633964	0.253862	0.204906	0.728723	0.391396	0.307966	0.272662	0.392263	0.470085	0.954227	0.293786	0.232906	0.277734	0.28466	0.60266	0.512082	0.279522	0.273115	0.922214	0.61143	0.759278	1.60857	0.571979	0.571176	0.382631	0.310672	0.580018
0.657072	0.264149	0.192119	0.714506	0.416688	0.321503	0.305629	0.350229	0.459903	1.07325	0.278559	0.228508	0.282099	0.28512	0.597529	0.539987	0.263445	0.256659	0.853653	0.607693	0.817826	1.6153	0.572837	0.57426	0.408811	0.320284	0.543423
0.711628	0.256947	0.194798	0.685626	0.431264	0.284975	0.302611	0.362372	0.413014	0.994259	0.283597	0.248063	0.239081	0.27818	0.595661	0.50407	0.260676	0.290156	0.922325	0.60665	0.732728	1.63328	0.530134	0.537045	0.422664	0.332847	0.572921
0.685943	0.254743	0.203567	0.74971	0.415645	0.286782	0.296356	0.360164	0.44347	0.890977	0.281133	0.225953	0.231788	0.286397	0.528723	0.522978	0.245285	0.245127	0.860346	0.611214	0.811718	1.58108	0.536673	0.572757	0.401689	0.335723	0.567344
0.63614	0.246457	0.202497	0.656679	0.419954	0.273286	0.336412	0.338633	0.445657	1.12441	0.305736	0.242086	0.230107	0.300181	0.565967	0.570237	0.246393	0.280603	0.856307	0.626956	0.767241	1.53635	0.616937	0.562278	0.385468	0.320019	0.52294
0.655917	0.24666	0.195654	0.720114	0.4099	0.264913	0.302883	0.320022	0.483566	0.982278	0.299979	0.233206	0.243479	0.271319	0.608948	0.495719	0.244337	0.258174	0.832859	0.597811	0.872868	1.61779	0.616693	0.567282	0.423014	0.312126	0.525316
0.641556	0.245833	0.191176	0.644702	0.397658	0.288896	0.326679	0.376846	0.454289	1.02934	0.29817	0.237669	0.243739	0.288658	0.580559	0.551824	0.263207	0.265593	0.903646	0.559964	0.797479	1.75768	0.619316	0.584047	0.372703	0.311435	0.512087
0.684614	0.256027	0.193524	0.706574	0.416065	0.311488	0.322369	0.35271	0.47793	1.03392	0.291878	0.240871	0.265939	0.294823	0.533115	0.553229	0.280796	0.238886	0.897685	0.579869	0.869189	1.55428	0.584568	0.605199	0.385751	0.332999	0.559837
0.659103	0.224732	0.181987	0.672168	0.430582	0.27337	0.297836	0.365861	0.434428	1.04308	0.267559	0.226135	0.268154	0.294476	0.601577	0.514623	0.26562	0.282129	0.821136	0.562828	0.76783	1.6935	0.604389	0.564252	0.40314	0.295055	0.528678
0.641475	0.222932	0.182783	0.730504	0.431944	0.31023	0.29386	0.337361	0.468612	1.04605	0.310878	0.224249	0.260742	0.288764	0.557611	0.551442	0.242507	0.278871	0.800414	0.648516	0.811865	1.59521	0.531712	0.535238	0.399577	0.335473	0.53845
0.632341	0.222301	0.197964	0.686437	0.40182	0.286547	0.29052	0.373574	0.48855	1.03092	0.306897	0.223212	0.252041	0.260834	0.588257	0.518696	0.267663	0.258884	0.86573	0.613477	0.790611	1.57524	0.604483	0.564813	0.421165	0.306998	0.528059
0.72609	0.237768	0.206381	0.716585	0.393715	0.280193	0.307491	0.371983	0.446289	0.946797	0.279626	0.243934	0.251495	0.279477	0.603203	0.528688	0.250336	0.281427	0.836908	0.601999	0.715984	1.63649	0.64995	0.544382	0.384535	0.340796	0.537019
0.694372	0.249419	0.191838	0.67109	0.401431	0.26369	0.297043	0.366411	0.475943	0.886236	0.281123	0.23061	0.258529	0.263684	0.604277	0.481905	0.239045	0.264371	0.887825	0.523932	0.798695	1.65878	0.630252	0.546058	0.393843	0.335621	0.522558
0.650317	0.262743	0.200539	0.638758	0.420057	0.293638	0.3066	0.380871	0.450467	1.09838	0.281209	0.239028	0.27071	0.305208	0.569965	0.485557	0.264243	0.288571	0.887777	0.610742	0.848868	1.60562	0.591575	0.546231	0.374419	0.309922	0.524714
0.675374	0.262391	0.170223	0.71558	0.425493	0.282112	0.288495	0.356932	0.478307	1.0349	0.24495	0.244463	0.263226	0.294589	0.616687	0.529274	0.273759	0.292518	0.925403	0.56165	0.793835	1.69516	0.50635	0.517464	0.386913	0.335608	0.525598
0.721047	0.227736	0.178035	0.756054	0.409545	0.30438	0.267436	0.364828	0.447927	1.05971	0.273018	0.242813	0.258168	0.287818	0.585433	0.499552	0.267586	0.278691	0.868859	0.614879	0.844836	1.52369	0.57568	0.500331	0.395852	0.325131	0.548055
0.672791	0.230836	0.197556	0.636612	0.421581	0.300356	0.300852	0.363728	0.4988	0.963249	0.285801	0.217636	0.259622	0.287101	0.59401	0.555672	0.259445	0.260195	0.905985	0.593092	0.783357	1.53931	0.575817	0.554348	0.41462	0.312903	0.537593
0.691441	0.248624	0.160012	0.750989	0.41496	0.305036	0.331448	0.387839	0.466489	1.07962	0.293627	0.234117	0.258534	0.273106	0.556665	0.535039	0.235668	0.257674	0.887022	0.573589	0.847758	1.52253	0.618645	0.537065	0.410186	0.320809	0.547254
0.710459	0.255854	0.18643	0.695199	0.433366	0.282796	0.317159	0.345082	0.441876	0.991345	0.275002	0.243424	0.250816	0.286742	0.553032	0.537019	0.271876	0.253532	0.86011	0.611264	0.799529	1.46855	0.579261	0.567428	0.398743	0.331212	0.499113
0.633828	0.222507	0.199148	0.739085	0.415566	0.294721	0.292171	0.361738	0.489998	1.00447	0.305317	0.224399	0.251786	0.297012	0.567284	0.526438	0.254291	0.259554	0.95272	0.600201	0.87436	1.58422	0.592536	0.561038	0.366813	0.322348	0.534641
0.657211	0.25537	0.208357	0.738788	0.36247	0.314565	0.285825	0.358276	0.482998	1.05615	0.281011	0.240476	0.270008	0.297691	0.603316	0.522607	0.266936	0.279735	0.914161	0.613216	0.806084	1.71832	0.586912	0.605284	0.361627	0.351081	0.506027
0.690315	0.24658	0.186277	0.676846	0.432363	0.301241	0.285208	0.390271	0.455706	1.05342	0.305648	0.207526	0.278415	0.290188	0.605311	0.507448	0.253211	0.25946	0.979745	0.605777	0.813364	1.59168	0.547503	0.490622	0.388609	0.286471	0.529063
0.57689	0.237358	0.196211	0.666888	0.390324	0.285336	0.293174	0.362589	0.477712	1.01441	0.303463	0.243908	0.273787	0.282915	0.570224	0.507762	0.251729	0.281646	0.919259	0.60089	0.815886	1.3773	0.638387	0.588926	0.389863	0.299669	0.517989
0.629195	0.252519	0.189264	0.709844	0.381541	0.297172	0.301888	0.372079	0.482974	0.982351	0.308421	0.238285	0.273369	0.270182	0.584815	0.500428	0.265828	0.261221	0.824429	0.55992	0.805455	1.50359	0.606002	0.486997	0.398717	0.312469	0.520859
0.668335	0.272868	0.201376	0.657921	0.407087	0.309588	0.308587	0.335121	0.447908	0.956829	0.309515	0.242774	0.274277	0.279385	0.532962	0.519629	0.266007	0.287751	0.950326	0.588387	0.787201	1.65783	0.622735	0.507776	0.412142	0.327233	0.485706
0.626755	0.233756	0.196048	0.689597	0.407639	0.323722	0.303355	0.337504	0.481928	1.11523	0.304274	0.233468	0.283956	0.289751	0.575984	0.508578	0.263446	0.279619	0.906841	0.619939	0.88474	1.71495	0.660226	0.596519	0.391261	0.338194	0.526233
0.663329	0.265266	0.203696	0.694387	0.410629	0.299047	0.306784	0.340458	0.484763	1.00666	0.277386	0.222183	0.267412	0.263962	0.596658	0.4969	0.257932	0.286929	0.908016	0.577731	0.810049	1.64357	0.617218	0.603117	0.395472	0.304825	0.443395
0.640235	0.27457	0.196814	0.667488	0.416902	0.278355	0.317728	0.372091	0.457254	1.02377	0.299408	0.231272	0.25664	0.269199	0.616899	0.512609	0.267436	0.259338	0.84641	0.595407	0.796695	1.64574	0.687304	0.58741	0.411934	0.326106	0.548899
0.614534	0.237838	0.201011	0.686709	0.430653	0.284712	0.312096	0.298933	0.459047	1.07702	0.298518	0.255015	0.251851	0.264067	0.58388	0.512346	0.277617	0.244408	0.901407	0.56466	0.814305	1.53951	0.570819	0.574943	0.377554	0.32421	0.515585
0.643722	0.268602	0.201059	0.697426	0.44384	0.315479	0.297889	0.339239	0.478478	1.01802	0.281942	0.23456	0.280669	0.294281	0.567094	0.481582	0.270957	0.268817	0.920452	0.62978	0.760489	1.70126	0.632257	0.584991	0.391226	0.349829	0.518884
0.700763	0.261178	0.185689	0.714343	0.43094	0.29062	0.282112	0.364259	0.458072	0.998749	0.291524	0.235927	0.26655	0.296057	0.585277	0.543867	0.267318	0.262896	0.901225	0.567406	0.859714	1.68336	0.680762	0.594372	0.399954	0.299703	0.501974
0.704845	0.253717	0.190327	0.704891	0.420188	0.310927	0.287986	0.330224	0.494778	0.98037	0.293296	0.235821	0.249278	0.281805	0.559436	0.499557	0.274696	0.291898	0.924416	0.584859	0.76519	1.57682	0.58923	0.539626	0.387286	0.334853	0.529647
0.682638	0.24515	0.183396	0.681017	0.401128	0.308008	0.264029	0.321843	0.474138	1.03366	0.293208	0.225724	0.26692	0.289895	0.576483	0.51483	0.250107	0.258223	0.867344	0.545775	0.814094	1.49543	0.538315	0.568484	0.40602	0.320989	0.476786
0.615758	0.249928	0.197751	0.669473	0.426704	0.300307	0.310091	0.339972	0.454499	0.947797	0.315789	0.237163	0.248634	0.259141	0.575216	0.542946	0.231799	0.268416	0.829399	0.580459	0.80531	1.59821	0.606708	0.543245	0.398879	0.307361	0.509627
0.680904	0.263988	0.199455	0.726596	0.447214	0.311504	0.314386	0.35079	0.512174	0.975332	0.295458	0.238149	0.260848	0.29525	0.587159	0.523762	0.243712	0.247763	0.899595	0.612444	0.711287	1.69884	0.517592	0.51395	0.412213	0.355007	0.505383
0.596997	0.260634	0.184403	0.654748	0.428394	0.328476	0.289491	0.31133	0.495325	1.02503	0.275265	0.253891	0.253597	0.296963	0.576765	0.51241	0.247771	0.301179	0.936039	0.590992	0.870993	1.50928	0.662434	0.5525	0.404238	0.311272	0.528107
0.701222	0.272505	0.200654	0.706637	0.438968	0.296337	0.301804	0.36491	0.49339	0.935725	0.301559	0.247857	0.250483	0.306702	0.632948	0.503027	0.257791	0.288984	0.838849	0.616522	0.768642	1.57491	0.601424	0.532442	0.442441	0.324264	0.45512
0.649296	0.24557	0.198525	0.736593	0.390503	0.279751	0.260647	0.372867	0.48866	0.918358	0.281646	0.227593	0.252727	0.258304	0.594971	0.517025	0.270731	0.295873	0.817619	0.557172	0.774092	1.52342	0.578017	0.563114	0.42966	0.308492	0.574701
0.667522	0.245895	0.19811	0.749942	0.421548	0.264753	0.33918	0.343597	0.450614	1.08941	0.295834	0.237423	0.265985	0.287788	0.547721	0.543614	0.251557	0.255817	0.876686	0.628709	0.841221	1.6595	0.626078	0.566745	0.365589	0.313159	0.526416
0.669204	0.240685	0.19145	0.640786	0.363898	0.307573	0.290946	0.371991	0.464434	0.974678	0.298642	0.249319	0.268072	0.281577	0.587724	0.477013	0.270357	0.272825	0.925049	0.620748	0.839475	1.6403	0.584246	0.536284	0.406835	0.334697	0.502234
0.680324	0.232209	0.192936	0.70025	0.415717	0.281795	0.314349	0.373326	0.468839	1.02305	0.291605	0.216753	0.277846	0.291909	0.575927	0.488184	0.249516	0.283135	0.935859	0.609221	0.776092	1.67648	0.610146	0.53711	0.401027	0.322044	0.520707
0.680058	0.233343	0.189449	0.672643	0.389428	0.292294	0.301246	0.368169	0.488117	1.00273	0.283168	0.249693	0.28038	0.272944	0.571634	0.494641	0.276207	0.276427	0.863151	0.551248	0.82359	1.68988	0.632361	0.569739	0.383999	0.317004	0.510443
0.621278	0.24358	0.199604	0.693858	0.392178	0.308222	0.322204	0.363159	0.46516	0.952869	0.275582	0.229083	0.272834	0.27009	0.605464	0.505402	0.242206	0.303033	0.906747	0.600813	0.834213	1.76718	0.618702	0.500224	0.397678	0.344959	0.499425
0.689569	0.266989	0.204482	0.66271	0.406624	0.281648	0.292825	0.340906	0.500509	0.982259	0.283079	0.24953	0.267214	0.29039	0.590526	0.502398	0.255344	0.29005	0.853193	0.606272	0.814146	1.6675	0.618395	0.537606	0.429442	0.320574	0.469848
0.722718	0.258001	0.20637	0.708339	0.417239	0.303599	0.279159	0.347801	0.478636	0.994701	0.318971	0.229566	0.289728	0.289265	0.562188	0.514974	0.244819	0.301678	0.830333	0.587278	0.742146	1.61495	0.635695	0.591918	0.415731	0.313122	0.560915
0.63749	0.254624	0.199201	0.720274	0.405157	0.312858	0.303353	0.356924	0.461602	0.97861	0.288555	0.242082	0.255145	0.299815	0.618046	0.535693	0.258616	0.243245	0.922715	0.662505	0.831853	1.6311	0.620529	0.563952	0.366449	0.328338	0.468488
0.710996	0.228842	0.192999	0.674769	0.425042	0.300325	0.310834	0.357807	0.474841	0.967313	0.311195	0.236884	0.243976	0.321201	0.561153	0.485695	0.263615	0.284766	0.868275	0.589415	0.870626	1.61177	0.582016	0.554647	0.380702	0.322221	0.558014
0.690152	0.257906	0.199404	0.705857	0.392576	0.299018	0.309224	0.373744	0.502341	1.02159	0.28021	0.217307	0.269451	0.326192	0.577375	0.47136	0.267329	0.27539	0.862267	0.630563	0.831988	1.64732	0.641515	0.536715	0.429321	0.317384	0.512688
0.688651	0.227388	0.202312	0.674029	0.428177	0.272426	0.266955	0.36232	0.470544	1.02277	0.289	0.268284	0.23696	0.300343	0.600434	0.543579	0.277032	0.249283	0.891949	0.581864	0.803661	1.54953	0.581504	0.564239	0.424829	0.338628	0.537434
0.670569	0.220035	0.188218	0.673922	0.441833	0.318586	0.284801	0.350549	0.486871	1.02606	0.298593	0.240412	0.263753	0.298941	0.52202	0.503747	0.249126	0.276033	0.861139	0.573457	0.790451	1.53617	0.596484	0.535844	0.404835	0.324172	0.53402
0.6942	0.266034	0.201853	0.767617	0.412368	0.278187	0.30625	0.386209	0.454549	1.0448	0.282902	0.228103	0.232447	0.274683	0.523894	0.524648	0.271309	0.283335	0.888531	0.587787	0.78851	1.55011	0.625231	0.553117	0.407619	0.334238	0.526691
0.666949	0.256631	0.199725	0.661451	0.42235	0.260074	0.277378	0.351422	0.454036	0.949766	0.273037	0.223819	0.240459	0.304394	0.618692	0.546349	0.245211	0.270014	0.905133	0.537987	0.802055	1.66151	0.570219	0.519835	0.403741	0.323051	0.54742
0.648384	0.221597	0.207912	0.710002	0.441744	0.292168	0.307686	0.37161	0.502256	1.0149	0.293757	0.219673	0.274913	0.309193	0.534107	0.517732	0.25702	0.257781	0.839229	0.613514	0.825919	1.47529	0.642072	0.570603	0.405115	0.296945	0.528276
0.659325	0.263498	0.204572	0.706541	0.419513	0.282598	0.323265	0.391766	0.489102	1.02784	0.305723	0.225505	0.256379	0.290285	0.587288	0.51873	0.246686	0.27932	0.905957	0.6123	0.785663	1.50958	0.584566	0.618698	0.351991	0.305355	0.560229
0.702094	0.244643	0.193877	0.683676	0.420687	0.28788	0.306236	0.367223	0.475017	1.10352	0.303113	0.219652	0.251371	0.276852	0.571238	0.555945	0.259162	0.273731	0.912472	0.6311	0.821072	1.70196	0.618892	0.55847	0.36962	0.300704	0.591122
0.645118	0.232205	0.191975	0.67544	0.397081	0.292574	0.300043	0.349647	0.458795	1.0392	0.287315	0.227657	0.268029	0.289508	0.598814	0.5337	0.250197	0.27744	0.898825	0.630917	0.802114	1.68097	0.619711	0.561538	0.41463	0.334619	0.472697
0.699204	0.258363	0.179929	0.712886	0.426151	0.279524	0.305536	0.353643	0.455116	1.03249	0.28275	0.223505	0.267913	0.287385	0.60202	0.541946	0.280723	0.281318	0.906943	0.624005	0.842536	1.48388	0.601748	0.563508	0.385416	0.296686	0.536502
0.660474	0.251076	0.198546	0.73803	0.425173	0.265141	0.313034	0.314969	0.440182	1.01202	0.282854	0.211236	0.265605	0.286522	0.605926	0.483072	0.262022	0.27189	0.770365	0.592401	0.827838	1.61153	0.647319	0.548303	0.415441	0.322729	0.529556
0.641509	0.26372	0.201179	0.71595	0.359934	0.280345	0.327125	0.389988	0.48377	0.939686	0.29455	0.245406	0.272496	0.298865	0.538089	0.53822	0.267676	0.279243	0.917972	0.575022	0.787384	1.65296	0.596091	0.509473	0.394038	0.315696	0.558826
0.706337	0.257314	0.19294	0.725876	0.449053	0.261132	0.287477	0.34951	0.487314	1.05343	0.290091	0.223194	0.235009	0.294618	0.535391	0.512771	0.268204	0.285774	0.907788	0.614918	0.784753	1.63134	0.605281	0.587853	0.426575	0.32966	0.518942
0.685802	0.255687	0.190488	0.691632	0.434928	0.30659	0.279175	0.361511	0.479003	0.965878	0.282685	0.223599	0.260603	0.29911	0.574475	0.557221	0.246231	0.266659	0.818926	0.564436	0.800419	1.67485	0.625459	0.536282	0.357766	0.32014	0.491768
0.644086	0.25313	0.19136	0.735673	0.39315	0.297966	0.29766	0.324946	0.459555	1.01625	0.273593	0.224717	0.260141	0.270849	0.605159	0.51213	0.243763	0.274683	0.96433	0.60149	0.742791	1.65988	0.565764	0.590167	0.41187	0.345468	0.547525
0.694539	0.259228	0.187888	0.680322	0.390298	0.286068	0.279177	0.33899	0.44689	0.944544	0.290644	0.235089	0.26759	0.325419	0.561466	0.50353	0.253429	0.293134	0.892531	0.602295	0.715552	1.56073	0.610969	0.542949	0.390516	0.31177	0.535629
0.669959	0.260995	0.198042	0.708458	0.414411	0.30293	0.311249	0.348346	0.464874	1.06277	0.274938	0.246146	0.26864	0.263951	0.627994	0.54317	0.276265	0.272852	0.892034	0.597367	0.769389	1.52891	0.582839	0.557494	0.37641	0.311919	0.54437
0.614756	0.245726	0.206445	0.728345	0.404595	0.285015	0.282771	0.370706	0.491262	1.08101	0.279606	0.24354	0.27163	0.281772	0.602257	0.522095	0.275285	0.265402	0.928338	0.651284	0.746825	1.63597	0.637409	0.550572	0.393297	0.297825	0.544823
0.691175	0.245186	0.193237	0.64474	0.389995	0.26846	0.315577	0.380815	0.407611	0.961792	0.284485	0.23451	0.25271	0.289434	0.527649	0.49417	0.237672	0.284929	0.86985	0.564599	0.844394	1.65688	0.607568	0.559091	0.36658	0.321878	0.515779
0.675979	0.265987	0.20247	0.667597	0.433944	0.298333	0.311021	0.350119	0.476628	1.06388	0.295297	0.225086	0.258486	0.299218	0.59929	0.527362	0.262301	0.282105	0.899438	0.565376	0.734654	1.68945	0.611087	0.509703	0.371944	0.335949	0.489829
0.682425	0.235092	0.205834	0.641089	0.421365	0.284506	0.291285	0.353821	0.442066	0.977337	0.272108	0.236251	0.255571	0.273221	0.563176	0.516661	0.251904	0.246031	0.872982	0.61081	0.812982	1.62696	0.628905	0.570634	0.355274	0.329796	0.558182
0.669074	0.235277	0.195307	0.703271	0.441696	0.279409	0.32037	0.362322	0.451765	1.03575	0.294156	0.24276	0.262521	0.287368	0.566147	0.525482	0.262467	0.290661	0.919069	0.588663	0.811399	1.74555	0.645399	0.546422	0.3842	0.309283	0.525771
0.62905	0.260371	0.1904	0.703829	0.356118	0.30273	0.291066	0.340256	0.476378	0.948248	0.302945	0.206502	0.25369	0.275972	0.557849	0.508967	0.24417	0.248179	0.889118	0.633872	0.765123	1.66089	0.604782	0.545647	0.38072	0.316088	0.557864
0.687045	0.234937	0.196421	0.680831	0.396476	0.289819	0.302905	0.337685	0.470054	1.02861	0.283547	0.239435	0.236011	0.268895	0.63687	0.474682	0.271472	0.282958	0.855801	0.607732	0.817684	1.69753	0.599901	0.518799	0.418643	0.310562	0.545777
0.677907	0.227925	0.193682	0.744839	0.400076	0.299711	0.317369	0.354209	0.438878	1.04385	0.310484	0.236785	0.245753	0.261761	0.601238	0.498849	0.257735	0.2657	0.901193	0.56552	0.761731	1.57538	0.562872	0.591439	0.370001	0.320465	0.568024
0.706074	0.252411	0.202169	0.637723	0.443993	0.308407	0.301399	0.37414	0.465923	0.990435	0.273203	0.21495	0.24652	0.282566	0.590465	0.523097	0.243389	0.270351	0.90367	0.603277	0.84006	1.7452	0.654505	0.589119	0.366534	0.335551	0.496402
0.674983	0.246477	0.195198	0.720406	0.400057	0.307192	0.275298	0.332442	0.471964	1.01777	0.279972	0.238835	0.262755	0.280214	0.537494	0.522892	0.247045	0.264465	0.967387	0.647188	0.802027	1.66654	0.642517	0.602831	0.410971	0.307982	0.523709
0.630872	0.257686	0.189812	0.71372	0.381713	0.302092	0.303992	0.345716	0.47704	1.05875	0.294161	0.24722	0.261438	0.292733	0.612502	0.540671	0.28998	0.282212	0.84011	0.590982	0.852425	1.62348	0.619419	0.600159	0.385218	0.299553	0.524525
0.684638	0.239996	0.174218	0.778566	0.418774	0.299569	0.303208	0.351945	0.528155	1.04137	0.294397	0.239316	0.264273	0.296106	0.602324	0.514851	0.251401	0.286839	0.826056	0.594979	0.788345	1.54483	0.619964	0.566663	0.398214	0.301355	0.530422
0.652062	0.273915	0.190921	0.702325	0.41086	0.278417	0.298452	0.37266	0.49503	0.916465	0.299193	0.219331	0.26626	0.294048	0.616046	0.546075	0.273486	0.28458	0.795941	0.608635	0.772328	1.65507	0.588671	0.592755	0.395255	0.298971	0.496751
0.674232	0.274471	0.20732	0.701274	0.371937	0.285955	0.311178	0.369178	0.451461	1.02795	0.275251	0.236771	0.248231	0.269915	0.585821	0.566079	0.231564	0.282501	0.900847	0.598775	0.814706	1.66869	0.595713	0.569559	0.411165	0.33396	0.527009
0.677006	0.243946	0.192122	0.67373	0.422018	0.305265	0.311368	0.351579	0.477437	1.07275	0.292652	0.244047	0.275711	0.286644	0.529739	0.533583	0.275036	0.24469	0.926049	0.548033	0.781106	1.57407	0.553311	0.560377	0.405097	0.343907	0.474353
0.619946	0.246897	0.196952	0.697994	0.395382	0.295452	0.305163	0.359886	0.461522	1.0452	0.29914	0.224521	0.241733	0.284721	0.585538	0.517326	0.2377	0.288207	0.904099	0.583237	0.818727	1.5734	0.555116	0.538389	0.407372	0.30362	0.540728
0.699507	0.271577	0.184497	0.684924	0.416359	0.297035	0.309115	0.373231	0.487985	0.986707	0.291575	0.251317	0.266174	0.267273	0.575277	0.467625	0.263049	0.280407	0.903124	0.56735	0.672725	1.57862	0.620959	0.581375	0.396977	0.345051	0.510843
0.624868	0.26459	0.172978	0.691444	0.418938	0.268713	0.266777	0.329684	0.48284	1.06494	0.286461	0.20905	0.242902	0.293372	0.595069	0.535875	0.258676	0.264839	0.854167	0.610701	0.833639	1.57549	0.62043	0.570202	0.379561	0.294067	0.531647
0.688704	0.256129	0.173059	0.672932	0.391039	0.280718	0.30686	0.387399	0.448937	1.05941	0.274181	0.235613	0.24733	0.286451	0.580793	0.518817	0.269963	0.254005	0.914131	0.570042	0.769538	1.69125	0.597716	0.586298	0.375357	0.34396	0.530661
0.708553	0.250142	0.194091	0.655913	0.403628	0.304416	0.304384	0.339723	0.481985	1.07166	0.28291	0.225529	0.263618	0.28901	0.55049	0.500359	0.261963	0.271011	0.811134	0.561915	0.825702	1.71323	0.60692	0.545958	0.40455	0.336183	0.482888
0.657131	0.240693	0.204675	0.693916	0.428486	0.291077	0.310268	0.315555	0.488329	1.02405	0.284226	0.223203	0.2554	0.256521	0.613164	0.522711	0.255839	0.295943	0.910932	0.613493	0.810516	1.64382	0.559563	0.589162	0.381814	0.329397	0.501152
0.677414	0.243868	0.193934	0.672175	0.426912	0.29096	0.279944	0.351203	0.443961	0.96488	0.264694	0.24483	0.267559	0.293	0.590028	0.457937	0.260577	0.28039	0.896556	0.612174	0.803103	1.49267	0.665714	0.571884	0.375341	0.305676	0.529482
0.651299	0.210447	0.205896	0.71359	0.420075	0.298802	0.323395	0.363521	0.49775	0.943801	0.296188	0.219138	0.275745	0.280402	0.584769	0.513282	0.253229	0.26804	0.941737	0.573581	0.8349	1.57516	0.585365	0.548402	0.37467	0.326607	0.560044
0.679446	0.255563	0.194384	0.660383	0.436737	0.293455	0.314037	0.384974	0.489413	1.04613	0.272676	0.22486	0.247459	0.29104	0.581444	0.491571	0.265883	0.286519	0.902537	0.636597	0.805579	1.34142	0.593693	0.581731	0.410406	0.309203	0.537674
0.706274	0.245723	0.201284	0.70254	0.472282	0.317098	0.266123	0.372759	0.461634	1.06666	0.29828	0.196604	0.247247	0.293384	0.583724	0.572698	0.244315	0.2606	0.910269	0.58078	0.818511	1.66821	0.567163	0.520688	0.385003	0.359672	0.519074
0.691598	0.269969	0.191467	0.67161	0.425535	0.296102	0.301274	0.362218	0.498444	1.10699	0.293892	0.242912	0.248242	0.278181	0.61464	0.538207	0.250095	0.270728	0.863445	0.572595	0.810022	1.49956	0.614232	0.523318	0.387389	0.340361	0.568016
0.696849	0.253665	0.17882	0.693773	0.412168	0.297609	0.303667	0.350888	0.492827	1.08116	0.283028	0.208058	0.258521	0.285682	0.587581	0.493361	0.250009	0.256479	0.937931	0.563731	0.858295	1.67935	0.589699	0.547183	0.364124	0.283337	0.523344
0.680995	0.268925	0.206889	0.69992	0.366825	0.304211	0.298406	0.382901	0.466452	1.09926	0.293145	0.216479	0.269144	0.281599	0.597815	0.554356	0.270031	0.271918	0.846231	0.560782	0.899021	1.65196	0.588914	0.572341	0.396918	0.299764	0.503826
0.725933	0.236796	0.174645	0.719176	0.364165	0.296848	0.312615	0.356812	0.482381	1.05056	0.297125	0.235692	0.252561	0.294365	0.62935	0.525263	0.26088	0.287336	0.862471	0.645163	0.823565	1.79019	0.587581	0.552495	0.418022	0.334532	0.541461
0.675847	0.22439	0.201942	0.704057	0.430874	0.291738	0.300631	0.361534	0.457095	1.05326	0.288713	0.235153	0.245372	0.262911	0.608776	0.529173	0.254178	0.284754	0.843888	0.590055	0.784895	1.70575	0.580155	0.532886	0.404027	0.306537	0.546191
0.699281	0.252794	0.196661	0.687028	0.40023	0.2681	0.32186	0.303335	0.474878	1.0841	0.272047	0.247583	0.244866	0.274837	0.563943	0.501922	0.246238	0.295478	0.937902	0.597734	0.798471	1.57119	0.621882	0.564397	0.387347	0.333987	0.529948
0.692885	0.26015	0.202425	0.720021	0.41097	0.308527	0.270573	0.354106	0.482302	1.04373	0.289439	0.20664	0.261833	0.257861	0.630623	0.524011	0.245941	0.266521	0.851213	0.530963	0.757922	1.54795	0.624478	0.590538	0.404552	0.337754	0.533786
0.695193	0.232905	0.199148	0.674601	0.458558	0.291974	0.29869	0.340901	0.448934	0.970438	0.279974	0.222593	0.289084	0.293297	0.563829	0.504181	0.251996	0.279162	0.859864	0.571527	0.781412	1.58564	0.653357	0.551576	0.385358	0.319259	0.534761
0.629229	0.241559	0.198877	0.707379	0.420959	0.294635	0.305921	0.371254	0.475288	0.981744	0.294617	0.235755	0.278575	0.291279	0.615267	0.531739	0.263502	0.271831	0.925521	0.620048	0.776193	1.69152	0.609263	0.564957	0.405729	0.337613	0.53164
0.64197	0.257491	0.186768	0.736838	0.372247	0.301037	0.300499	0.314725	0.484071	1.03161	0.273291	0.244199	0.254849	0.284747	0.595284	0.560589	0.269669	0.283796	0.921326	0.550151	0.837752	1.58113	0.560038	0.554839	0.40894	0.314641	0.526072
0.674528	0.245627	0.192516	0.688632	0.397264	0.267584	0.30639	0.329929	0.455903	1.05043	0.301987	0.246845	0.267951	0.278794	0.594315	0.468435	0.257053	0.291991	0.893534	0.611672	0.808296	1.60462	0.591035	0.569171	0.3597	0.301734	0.562883
0.621698	0.233917	0.190093	0.713773	0.403861	0.276202	0.29033	0.374224	0.420282	1.05013	0.305488	0.237897	0.254883	0.300571	0.603935	0.540062	0.258385	0.285832	0.882915	0.595953	0.787553	1.62284	0.621275	0.584472	0.39511	0.317746	0.533
0.604485	0.257258	0.208641	0.670456	0.393751	0.303042	0.273171	0.351101	0.499686	1.05039	0.309007	0.241655	0.284427	0.276092	0.57603	0.50153	0.258555	0.251627	0.905348	0.58941	0.835028	1.57637	0.614977	0.528499	0.40278	0.310964	0.542902
0.644099	0.233785	0.191673	0.717098	0.45244	0.285743	0.297534	0.358605	0.467779	1.0266	0.307116	0.243302	0.277452	0.302872	0.619693	0.521681	0.266825	0.285731	0.887182	0.600535	0.759077	1.7353	0.557187	0.599126	0.401545	0.314497	0.529121
0.681486	0.258444	0.185695	0.739516	0.392002	0.297376	0.320621	0.374834	0.508723	0.984075	0.295283	0.224856	0.2444	0.301248	0.59052	0.536272	0.261178	0.269304	0.851616	0.60564	0.767419	1.55565	0.628263	0.522167	0.411852	0.35672	0.54458
0.701977	0.248991	0.192539	0.719176	0.413932	0.310614	0.318219	0.365448	0.510914	0.907933	0.306943	0.238813	0.265789	0.275647	0.607003	0.499344	0.274548	0.285327	0.89054	0.549168	0.829798	1.66722	0.612926	0.563094	0.384772	0.311669	0.530595
0.726049	0.261649	0.189265	0.723731	0.4286	0.274185	0.274946	0.351105	0.467344	1.09171	0.283888	0.23931	0.26606	0.259211	0.581843	0.548258	0.267876	0.271187	0.849503	0.626904	0.820978	1.68589	0.634827	0.516148	0.425138	0.329427	0.534167
0.691736	0.230412	0.196278	0.740877	0.447422	0.28551	0.29076	0.328898	0.436817	0.965552	0.292905	0.215331	0.268291	0.297901	0.574014	0.485789	0.284568	0.289377	0.894012	0.608501	0.827841	1.71854	0.65308	0.596702	0.401837	0.334074	0.52486
0.647739	0.238171	0.204521	0.756094	0.38686	0.326493	0.304383	0.342179	0.460666	0.99507	0.286722	0.24287	0.268779	0.290824	0.582542	0.536458	0.274687	0.264547	0.907976	0.575087	0.778686	1.51588	0.573006	0.571894	0.388607	0.358665	0.522308
0.67785	0.2572	0.204128	0.72011	0.454494	0.284794	0.284011	0.362555	0.489491	1.04121	0.282155	0.242357	0.277006	0.26548	0.593075	0.540928	0.245181	0.283773	0.864402	0.58257	0.748514	1.37808	0.630044	0.578439	0.398343	0.338189	0.528956
0.680945	0.248414	0.20178	0.631872	0.424431	0.300098	0.271534	0.351202	0.465259	0.956917	0.308433	0.225793	0.26727	0.277726	0.528812	0.471555	0.255622	0.266881	0.930491	0.527663	0.880237	1.57052	0.677406	0.519722	0.400274	0.315436	0.540189
0.695706	0.25712	0.208597	0.704353	0.431249	0.280951	0.3086	0.339723	0.4744	0.916761	0.264479	0.20314	0.267926	0.270472	0.578908	0.50974	0.281868	0.252719	0.939572	0.565403	0.826544	1.50163	0.616827	0.545187	0.38218	0.346593	0.527382
0.643184	0.24182	0.20937	0.708692	0.425679	0.289664	0.313809	0.310457	0.487587	1.08436	0.299881	0.240863	0.265894	0.281803	0.542831	0.538624	0.244	0.298339	0.926396	0.674778	0.776695	1.61185	0.627465	0.619434	0.395216	0.323968	0.480383
0.675323	0.232949	0.198782	0.77117	0.433861	0.291545	0.308643	0.387483	0.446544	0.982902	0.303748	0.207522	0.272395	0.277602	0.54745	0.535941	0.258166	0.253544	0.902063	0.617277	0.809377	1.58261	0.579489	0.538935	0.43302	0.315435	0.555655
0.688897	0.25509	0.201595	0.705918	0.376758	0.29255	0.259263	0.352772	0.480781	1.0335	0.286065	0.213189	0.278471	0.291608	0.628718	0.485269	0.244975	0.294078	0.794711	0.572577	0.812703	1.55209	0.635559	0.593969	0.431117	0.321275	0.554181
0.656788	0.263345	0.1964	0.706517	0.430241	0.298026	0.310721	0.350421	0.475057	1.0092	0.280555	0.2291	0.241293	0.275818	0.581916	0.527892	0.240797	0.296723	0.950183	0.610053	0.808689	1.68389	0.560004	0.523872	0.376482	0.311622	0.523601
0.703818	0.260737	0.202675	0.744155	0.432505	0.266775	0.310146	0.357939	0.471286	1.05656	0.296496	0.241645	0.264348	0.285155	0.573845	0.525266	0.244223	0.291975	0.844029	0.600488	0.809925	1.49937	0.594065	0.556504	0.395056	0.316722	0.534087
0.636517	0.242614	0.186797	0.647687	0.426547	0.303151	0.254315	0.353636	0.478811	1.01261	0.301757	0.233991	0.257977	0.2892	0.600077	0.518694	0.259987	0.287133	0.837229	0.604535	0.786666	1.61404	0.572792	0.551931	0.385569	0.316774	0.482542
0.706976	0.253629	0.20154	0.660781	0.401717	0.318645	0.28663	0.346893	0.465623	0.914717	0.300569	0.229194	0.255164	0.28847	0.534579	0.50912	0.260807	0.286173	0.916865	0.616075	0.782229	1.62756	0.546324	0.533814	0.418555	0.338265	0.501116
0.644817	0.246941	0.188076	0.708062	0.38795	0.272953	0.295351	0.374366	0.457442	1.08022	0.305659	0.240536	0.275662	0.289072	0.556347	0.540736	0.284111	0.291126	0.780316	0.601536	0.823169	1.58669	0.606613	0.529936	0.369164	0.299774	0.562578
0.6758	0.255334	0.186509	0.670723	0.428539	0.299546	0.307994	0.351941	0.479764	0.923756	0.29181	0.237603	0.263175	0.287981	0.550486	0.47998	0.250142	0.286977	0.930764	0.622272	0.791329	1.54839	0.621917	0.57126	0.419978	0.345118	0.574882
0.717438	0.236375	0.203005	0.627401	0.403404	0.275104	0.310075	0.347715	0.481402	1.07129	0.262921	0.220897	0.248955	0.292796	0.600889	0.54895	0.265793	0.269387	0.804603	0.571497	0.779025	1.54236	0.552245	0.53596	0.378509	0.33953	0.49412
0.683964	0.261827	0.187729	0.680303	0.427242	0.285631	0.320007	0.361683	0.442866	1.04704	0.2827	0.230479	0.262138	0.298269	0.563876	0.527351	0.276833	0.283506	0.916948	0.621928	0.823482	1.63264	0.649222	0.584598	0.39691	0.330029	0.525319
0.702343	0.250252	0.20634	0.725325	0.344861	0.29565	0.28438	0.350774	0.447713	1.0467	0.287319	0.244594	0.249946	0.274149	0.59697	0.505998	0.269709	0.274286	0.87861	0.568995	0.804619	1.57548	0.624554	0.537237	0.387001	0.333497	0.5548
0.687743	0.243599	0.192126	0.729463	0.408248	0.30975	0.338957	0.368732	0.453211	0.963074	0.292374	0.226536	0.27372	0.290846	0.597766	0.513951	0.233245	0.298539	0.868314	0.61619	0.793843	1.49521	0.599046	0.565741	0.400993	0.340983	0.551673
0.652652	0.243962	0.182467	0.714253	0.379817	0.281521	0.310432	0.380907	0.474206	1.09502	0.276395	0.234985	0.262878	0.299591	0.579397	0.540215	0.260657	0.279754	0.803862	0.575574	0.679547	1.56236	0.560309	0.569233	0.380076	0.335037	0.515683
0.676062	0.242166	0.18523	0.698537	0.407278	0.26901	0.296428	0.376848	0.492727	1.05436	0.28446	0.236814	0.267277	0.27786	0.64374	0.561426	0.262982	0.276302	0.89012	0.613284	0.807209	1.7119	0.621718	0.546494	0.392644	0.30427	0.512122
0.65471	0.238956	0.200545	0.705801	0.422095	0.275914	0.306621	0.33497	0.471031	1.0153	0.299487	0.247655	0.254376	0.270059	0.603711	0.510959	0.257317	0.285931	0.937839	0.539986	0.803717	1.65129	0.604964	0.573874	0.383154	0.282155	0.489724
0.671624	0.243371	0.189625	0.639074	0.428777	0.272636	0.273501	0.381937	0.476486	1.04563	0.296916	0.242128	0.287895	0.271121	0.589807	0.53461	0.279546	0.28425	0.772995	0.588697	0.823877	1.6759	0.601117	0.567742	0.401285	0.293394	0.532248
0.604208	0.236356	0.178747	0.735048	0.427148	0.298747	0.294666	0.353808	0.4775	0.968472	0.286393	0.238561	0.264265	0.260072	0.593226	0.515903	0.274363	0.263929	0.905159	0.578263	0.83527	1.64553	0.60315	0.567834	0.402709	0.330725	0.498857
0.684838	0.235025	0.193404	0.775929	0.42008	0.268615	0.323286	0.337447	0.454597	0.961446	0.262285	0.225465	0.27346	0.271931	0.546617	0.535268	0.271213	0.239971	0.876218	0.583458	0.762354	1.53623	0.539096	0.603296	0.411668	0.309701	0.506218
0.696455	0.211078	0.198495	0.708213	0.401791	0.282454	0.306196	0.323749	0.487889	1.0737	0.30955	0.241246	0.269979	0.287409	0.563619	0.539327	0.261394	0.286477	0.896867	0.60959	0.819302	1.65066	0.559288	0.555955	0.409266	0.341749	0.481628
0.698298	0.268886	0.188175	0.694353	0.424932	0.292563	0.303352	0.360612	0.421671	1.04223	0.27617	0.225532	0.282761	0.295628	0.592461	0.51332	0.26858	0.281933	0.92009	0.611367	0.7832	1.48674	0.643762	0.546405	0.379854	0.320068	0.472653
0.692521	0.260901	0.204485	0.668085	0.39387	0.267929	0.305567	0.377526	0.468729	1.08828	0.27838	0.236615	0.232183	0.280567	0.564432	0.524925	0.257831	0.285608	0.936199	0.619805	0.824557	1.60077	0.638554	0.566304	0.388484	0.316128	0.533463
0.608869	0.247201	0.200321	0.720312	0.420397	0.273793	0.30613	0.363851	0.490959	1.0576	0.299547	0.239716	0.269946	0.2806	0.609967	0.50735	0.267325	0.284318	0.91968	0.590918	0.838977	1.6317	0.633284	0.571066	0.378887	0.327065	0.553254
0.66216	0.255769	0.180657	0.704463	0.422256	0.304958	0.311247	0.36167	0.449413	1.02152	0.262343	0.240596	0.261998	0.292271	0.600395	0.530801	0.247087	0.280012	0.879047	0.591255	0.773035	1.47465	0.637128	0.601316	0.382374	0.322995	0.518304
0.653232	0.255469	0.204586	0.707482	0.404918	0.285927	0.312946	0.34885	0.450227	1.04461	0.295631	0.242014	0.264329	0.303075	0.558343	0.468979	0.270032	0.274498	0.834273	0.629508	0.818365	1.60776	0.61304	0.566475	0.375346	0.331236	0.524606
0.678188	0.247418	0.197753	0.704986	0.422951	0.29933	0.30283	0.342988	0.413455	0.97761	0.289197	0.252034	0.243435	0.281708	0.592479	0.49073	0.257616	0.281102	0.877168	0.584787	0.812399	1.63015	0.629158	0.530402	0.393435	0.33098	0.524565
0.563892	0.227507	0.199049	0.646942	0.407849	0.308407	0.321224	0.357599	0.440531	0.895147	0.303759	0.246941	0.270201	0.288555	0.581546	0.51594	0.262645	0.278744	0.967896	0.561762	0.806521	1.61973	0.573866	0.579633	0.413807	0.317188	0.499732
0.664654	0.252176	0.196569	0.649943	0.375273	0.294686	0.302676	0.334746	0.490011	0.918322	0.294831	0.239971	0.279701	0.26268	0.602913	0.520432	0.269471	0.302943	0.948857	0.572068	0.80985	1.61776	0.58566	0.503576	0.389372	0.317657	0.518473
0.693432	0.246085	0.211051	0.668069	0.378165	0.31132	0.299236	0.36125	0.454654	1.07758	0.303095	0.216518	0.257452	0.272951	0.609172	0.500919	0.280234	0.290704	0.870697	0.590603	0.811211	1.68042	0.643216	0.556854	0.392507	0.306655	0.510095
0.689628	0.247049	0.18198	0.718631	0.423495	0.301753	0.298063	0.36408	0.480465	0.98633	0.302676	0.225937	0.24746	0.277012	0.579445	0.485994	0.262595	0.283191	0.854255	0.642306	0.826799	1.67241	0.621502	0.546999	0.374378	0.33577	0.481758
0.633037	0.252396	0.198242	0.707338	0.402021	0.303682	0.262011	0.376753	0.431954	0.980456	0.319703	0.244422	0.276615	0.285184	0.588438	0.530731	0.279109	0.293041	0.94862	0.590638	0.822157	1.65416	0.579832	0.572832	0.397133	0.325246	0.469274
0.675307	0.246569	0.172559	0.717336	0.383841	0.281208	0.302873	0.364914	0.382991	1.02286	0.272703	0.229146	0.27536	0.304245	0.583406	0.520573	0.270988	0.265003	0.915058	0.612686	0.794457	1.4601	0.619714	0.566663	0.388918	0.326257	0.533502
0.625044	0.244854	0.191993	0.714766	0.427926	0.297468	0.335844	0.360015	0.422012	0.997624	0.292786	0.248743	0.278263	0.264698	0.608613	0.523139	0.262408	0.274155	0.820777	0.577837	0.811774	1.63301	0.656218	0.551548	0.382164	0.30938	0.534145
0.632928	0.244548	0.197626	0.711301	0.392214	0.274839	0.301115	0.35936	0.433231	0.998913	0.305113	0.232265	0.24487	0.297907	0.583131	0.513331	0.2652	0.311777	0.829514	0.614855	0.864053	1.52835	0.627381	0.530657	0.406994	0.330807	0.500203
0.622759	0.261321	0.201005	0.647343	0.388595	0.279996	0.293173	0.339335	0.4363	1.0607	0.311918	0.223684	0.251079	0.288566	0.504057	0.514482	0.238112	0.281137	0.895059	0.557952	0.7707	1.64088	0.632125	0.602446	0.401571	0.331696	0.542677
0.637251	0.259637	0.198799	0.622122	0.423608	0.293158	0.303371	0.370089	0.496365	1.03392	0.296727	0.237936	0.259163	0.30644	0.555016	0.532478	0.237263	0.278836	0.822964	0.558091	0.826116	1.57545	0.627157	0.547171	0.410043	0.317181	0.532289
0.691685	0.249298	0.183692	0.723695	0.419018	0.286601	0.279446	0.342741	0.438777	0.999992	0.291935	0.205373	0.265464	0.277703	0.594111	0.504711	0.254995	0.279025	0.891743	0.563149	0.806732	1.56119	0.624142	0.546342	0.377114	0.340914	0.532524
0.707742	0.246661	0.18523	0.690265	0.389872	0.282022	0.304994	0.361283	0.44935	1.00971	0.289228	0.231962	0.263214	0.292224	0.607809	0.467348	0.261609	0.293101	0.894107	0.587822	0.793754	1.64618	0.659265	0.533574	0.36774	0.302833	0.519342
0.666681	0.247117	0.199946	0.714757	0.358425	0.302405	0.311219	0.339069	0.496667	0.988858	0.301038	0.23332	0.251474	0.271457	0.552963	0.532829	0.266481	0.279732	0.880377	0.604578	0.837646	1.54183	0.656853	0.614614	0.416441	0.334883	0.511366
0.737101	0.236876	0.1975	0.711665	0.436406	0.296616	0.284715	0.32536	0.504829	1.00257	0.250941	0.209563	0.240734	0.295024	0.594346	0.482654	0.253955	0.279661	0.891963	0.602603	0.784347	1.6502	0.596626	0.531458	0.401472	0.304718	0.525933
0.681382	0.265054	0.203078	0.683446	0.393398	0.272024	0.268913	0.324872	0.43284	1.01861	0.261912	0.203498	0.254478	0.276881	0.58528	0.530478	0.256394	0.279858	0.878107	0.632394	0.833166	1.56932	0.569676	0.530171	0.435872	0.31068	0.485884
0.660301	0.261863	0.193064	0.7221	0.423134	0.259571	0.276365	0.361949	0.477584	1.04113	0.270601	0.243705	0.26755	0.284953	0.631484	0.563268	0.245135	0.281744	0.916482	0.654263	0.817171	1.55586	0.671107	0.530808	0.403375	0.321886	0.461716
0.701992	0.225582	0.20157	0.723702	0.421964	0.279326	0.307024	0.370006	0.453996	0.992405	0.310693	0.219558	0.256843	0.29322	0.601045	0.49706	0.252148	0.273657	0.876969	0.665113	0.880632	1.44978	0.599495	0.566114	0.388235	0.324376	0.530254
0.638875	0.226453	0.191949	0.692271	0.407799	0.285841	0.287016	0.376448	0.481597	1.03981	0.287131	0.222853	0.271704	0.29555	0.60964	0.575438	0.259869	0.249738	0.853983	0.624214	0.831656	1.53805	0.600118	0.590427	0.403681	0.356434	0.539208
0.570584	0.251826	0.193717	0.709991	0.422143	0.310372	0.311398	0.370969	0.453448	0.961653	0.272976	0.238239	0.278379	0.270697	0.618515	0.519325	0.254882	0.259258	0.918116	0.628462	0.804405	1.68846	0.578769	0.574111	0.402008	0.325655	0.443221
0.65341	0.25123	0.211201	0.696687	0.434772	0.29098	0.311917	0.346299	0.468917	0.944532	0.273016	0.215498	0.258136	0.279102	0.615134	0.517573	0.257862	0.308207	0.822665	0.58121	0.782056	1.53093	0.611385	0.545167	0.39156	0.327928	0.517799
0.647038	0.232955	0.189003	0.710811	0.430598	0.254355	0.312746	0.359283	0.470309	0.997332	0.272439	0.240762	0.238569	0.298151	0.55684	0.523028	0.266114	0.292941	0.950572	0.634664	0.868731	1.76094	0.568606	0.546037	0.405506	0.31909	0.475845
0.622149	0.265482	0.186116	0.668905	0.402566	0.273376	0.292087	0.380412	0.472237	1.06042	0.302438	0.236675	0.259981	0.299012	0.583812	0.570286	0.268202	0.282157	0.895323	0.597801	0.823063	1.45725	0.629163	0.508659	0.384162	0.306308	0.556655
0.664774	0.284842	0.189128	0.626615	0.410313	0.295335	0.285903	0.381731	0.446263	0.979447	0.276543	0.240842	0.279505	0.290157	0.545953	0.527531	0.248785	0.269172	0.850659	0.640227	0.768075	1.41324	0.603701	0.560964	0.374819	0.333216	0.528056
0.69579	0.250912	0.200188	0.644589	0.403025	0.268796	0.332755	0.353461	0.485623	0.933542	0.294284	0.230311	0.268788	0.28546	0.579893	0.527008	0.244325	0.288169	0.885095	0.572469	0.799318	1.60014	0.639485	0.612192	0.390632	0.336542	0.53935
0.696052	0.243137	0.201154	0.667743	0.416884	0.28888	0.293215	0.325632	0.465447	0.928181	0.295395	0.233014	0.27289	0.279061	0.615866	0.542747	0.266694	0.295057	0.796931	0.586103	0.747328	1.56237	0.619789	0.540194	0.373261	0.31795	0.512122
0.644153	0.25571	0.18362	0.670181	0.441383	0.278721	0.297243	0.386024	0.47993	1.10895	0.301762	0.253842	0.263957	0.297726	0.527416	0.524487	0.254476	0.257794	0.829956	0.58791	0.746514	1.65411	0.668512	0.623689	0.37922	0.338384	0.531801
0.675031	0.270181	0.191983	0.715379	0.430023	0.300388	0.280623	0.359058	0.481219	1.03331	0.287594	0.239272	0.239261	0.268528	0.590281	0.508598	0.253101	0.265995	0.882221	0.566991	0.854924	1.68911	0.650004	0.564959	0.37395	0.336365	0.516681
0.595571	0.255311	0.187746	0.745392	0.409739	0.294885	0.310721	0.34484	0.487583	1.03284	0.267318	0.222319	0.260824	0.277095	0.527268	0.479886	0.2427	0.27767	0.911304	0.62446	0.762616	1.75348	0.650623	0.570469	0.411889	0.302849	0.544871
0.694133	0.24279	0.206921	0.708479	0.414447	0.286953	0.293592	0.324475	0.459249	1.0172	0.28224	0.227419	0.227598	0.293191	0.559347	0.456365	0.267325	0.281167	0.941629	0.610896	0.787168	1.67719	0.638693	0.578391	0.41943	0.327598	0.52225
0.629411	0.259561	0.213549	0.713365	0.382808	0.309934	0.306523	0.369118	0.451059	1.02486	0.294732	0.244388	0.246126	0.300118	0.551957	0.549822	0.276216	0.249013	0.829809	0.611112	0.792252	1.64255	0.585848	0.562029	0.383034	0.336563	0.532218
0.652147	0.253946	0.185322	0.634647	0.423716	0.272692	0.279012	0.364403	0.479742	0.969116	0.269837	0.227101	0.266076	0.28794	0.562446	0.487295	0.285312	0.287829	0.924751	0.649281	0.761519	1.70587	0.636515	0.560469	0.404668	0.286993	0.518775
0.703831	0.238971	0.195807	0.670858	0.430089	0.280534	0.284093	0.348972	0.450379	1.06131	0.291444	0.230254	0.27199	0.28978	0.551818	0.511577	0.278078	0.289206	0.898848	0.609712	0.876359	1.58675	0.603203	0.558595	0.378958	0.317123	0.513662
0.68297	0.245638	0.192575	0.666886	0.405067	0.279476	0.271892	0.345437	0.436472	0.985411	0.307106	0.230007	0.263752	0.268617	0.595566	0.554158	0.241481	0.289205	0.806805	0.60626	0.836554	1.59696	0.605753	0.563915	0.352915	0.295908	0.53389
0.703954	0.220443	0.180828	0.692658	0.419452	0.300965	0.302852	0.337213	0.43118	1.03573	0.292499	0.223473	0.271705	0.277753	0.611422	0.533752	0.251476	0.27697	0.889412	0.600497	0.764123	1.57369	0.574007	0.568372	0.421898	0.299158	0.503549
0.592448	0.242537	0.199473	0.741644	0.37609	0.306184	0.301972	0.343744	0.467511	1.07307	0.247967	0.248171	0.290183	0.275277	0.599376	0.502832	0.250037	0.282287	0.822445	0.601931	0.798202	1.67716	0.602038	0.578379	0.412596	0.325945	0.469919
0.689731	0.265377	0.215778	0.760586	0.420343	0.301073	0.288123	0.352587	0.467726	0.992131	0.273473	0.245748	0.240818	0.295519	0.607659	0.509772	0.26653	0.283393	0.834195	0.60148	0.75602	1.55145	0.592122	0.572268	0.38332	0.347828	0.520247
0.718938	0.247105	0.188119	0.722259	0.385439	0.293981	0.282429	0.366445	0.473453	1.01484	0.300091	0.231129	0.27447	0.262601	0.553602	0.525341	0.267219	0.27129	0.912808	0.647379	0.820405	1.715	0.613386	0.597753	0.420568	0.335521	0.537664
0.67062	0.256051	0.188396	0.709075	0.388496	0.302077	0.310707	0.365905	0.460996	1.06911	0.264522	0.218912	0.263464	0.268976	0.533557	0.536074	0.24209	0.282966	0.908413	0.62603	0.754052	1.49379	0.663057	0.534144	0.395917	0.324337	0.559559
0.605858	0.260073	0.191433	0.67974	0.396623	0.300923	0.280017	0.351843	0.508522	0.919026	0.295622	0.234816	0.26541	0.299774	0.558927	0.524389	0.266137	0.270589	0.909966	0.59657	0.733532	1.66156	0.606134	0.56455	0.411468	0.34308	0.482208
0.650281	0.222519	0.167857	0.727346	0.403463	0.275226	0.277503	0.3549	0.437935	1.00098	0.297039	0.220658	0.255676	0.293175	0.598607	0.503633	0.280927	0.271005	0.890223	0.599806	0.741892	1.66534	0.648959	0.565275	0.393427	0.326168	0.531718
0.703434	0.247415	0.193604	0.65523	0.441372	0.302302	0.273641	0.358029	0.465843	1.00612	0.292516	0.20085	0.265128	0.291447	0.586405	0.502868	0.262164	0.272585	0.896032	0.569564	0.847152	1.47203	0.536967	0.573945	0.389136	0.316863	0.514053
0.661684	0.231327	0.200217	0.676404	0.416797	0.283214	0.313344	0.372191	0.441695	0.945506	0.315273	0.235494	0.273464	0.278893	0.607916	0.558643	0.247049	0.289843	0.903625	0.567398	0.826817	1.57784	0.596402	0.506465	0.36674	0.322484	0.533583
0.702939	0.262798	0.201247	0.724078	0.42794	0.299581	0.309059	0.370548	0.435393	1.00339	0.294806	0.227666	0.2436	0.272718	0.608846	0.497192	0.265123	0.266679	0.863341	0.617112	0.818868	1.53255	0.617001	0.561338	0.378855	0.291313	0.547544
0.673425	0.26249	0.208707	0.704119	0.417605	0.294194	0.283726	0.364221	0.489796	0.968419	0.263065	0.237434	0.268949	0.287826	0.604089	0.488659	0.269864	0.257437	0.878025	0.612492	0.867566	1.51887	0.61967	0.562996	0.406203	0.300644	0.477887
0.665477	0.237614	0.203723	0.735435	0.422714	0.316042	0.279704	0.347952	0.438266	0.956291	0.278905	0.226288	0.285339	0.293989	0.598505	0.535788	0.252549	0.291699	0.892305	0.597509	0.730399	1.65069	0.549087	0.606265	0.403313	0.319001	0.459541
0.663918	0.238984	0.195537	0.730448	0.417569	0.291906	0.29176	0.377219	0.478918	0.936327	0.299359	0.243989	0.253238	0.303041	0.595761	0.515616	0.269636	0.287699	0.860016	0.611173	0.843971	1.69674	0.644081	0.540696	0.362124	0.327699	0.533443
0.701512	0.244484	0.205125	0.712154	0.404704	0.315244	0.292634	0.359353	0.468717	0.980079	0.304154	0.226135	0.251948	0.266365	0.59229	0.49221	0.266768	0.274395	0.951555	0.600666	0.82459	1.62598	0.571472	0.494258	0.406432	0.315389	0.539751
0.665715	0.224952	0.188119	0.743265	0.403363	0.276025	0.309659	0.364813	0.434481	1.09391	0.283374	0.237354	0.257341	0.282568	0.571765	0.498835	0.244162	0.282161	0.919426	0.633609	0.69873	1.63207	0.630611	0.513521	0.389849	0.308966	0.53363
0.656688	0.253029	0.175551	0.620663	0.394964	0.298754	0.303683	0.349999	0.462725	1.05253	0.300751	0.231571	0.295714	0.29107	0.593402	0.492594	0.251095	0.269729	0.796749	0.55027	0.778111	1.61659	0.600233	0.5204	0.382182	0.319637	0.51415
0.692356	0.26446	0.193581	0.721472	0.393578	0.29181	0.309837	0.393774	0.493438	1.05307	0.283013	0.228886	0.259954	0.307255	0.593931	0.556849	0.261061	0.251478	0.898166	0.569856	0.86326	1.42451	0.618832	0.541916	0.403791	0.330567	0.551283
0.676906	0.254085	0.171863	0.7733	0.417096	0.275552	0.287512	0.326758	0.432501	0.95164	0.273675	0.247998	0.266866	0.293205	0.59164	0.514961	0.268109	0.290526	0.918369	0.61088	0.837435	1.44745	0.59635	0.580961	0.353383	0.328918	0.495273
0.664942	0.260057	0.178547	0.702185	0.395084	0.291212	0.318333	0.370177	0.47489	0.958948	0.299015	0.223217	0.264106	0.288182	0.569714	0.503424	0.253663	0.273019	0.89464	0.57527	0.797954	1.67677	0.644706	0.563171	0.397994	0.312545	0.535449
0.679534	0.255127	0.197763	0.745901	0.428927	0.271104	0.294738	0.348146	0.465753	1.01848	0.304454	0.233606	0.263631	0.291727	0.532618	0.532614	0.255378	0.287496	0.942944	0.621419	0.81972	1.62928	0.608235	0.578933	0.418853	0.342512	0.524907
0.692933	0.233837	0.198853	0.680784	0.413953	0.273591	0.309317	0.352606	0.485798	1.01108	0.286988	0.222092	0.267566	0.283852	0.64398	0.516285	0.278763	0.284781	0.904741	0.599877	0.721255	1.60927	0.635296	0.553744	0.406419	0.330039	0.522374
0.662668	0.256556	0.207367	0.717275	0.442113	0.282943	0.302326	0.368562	0.491487	0.930178	0.283515	0.21489	0.287592	0.284824	0.599404	0.493829	0.259354	0.294265	0.833697	0.619803	0.8568	1.66596	0.614317	0.57136	0.388164	0.338208	0.549837
0.6814	0.266767	0.170952	0.73416	0.453639	0.275674	0.304557	0.334779	0.459988	1.00492	0.30437	0.231543	0.274695	0.279449	0.509999	0.51274	0.237967	0.270239	0.93035	0.636991	0.822003	1.72182	0.603219	0.539873	0.386228	0.313738	0.563143
0.676797	0.236904	0.179203	0.715393	0.42416	0.29595	0.298708	0.359869	0.488528	1.06954	0.294303	0.243507	0.231803	0.312095	0.581719	0.522799	0.276818	0.290805	0.892765	0.52036	0.751777	1.6865	0.549818	0.553645	0.390653	0.324474	0.527681
0.665713	0.254528	0.201708	0.735765	0.43369	0.295182	0.307838	0.336469	0.484189	1.02954	0.277183	0.227246	0.233016	0.276262	0.53306	0.540946	0.272092	0.281879	0.802564	0.630601	0.767223	1.58638	0.553986	0.549982	0.398497	0.337076	0.510947
0.581067	0.237836	0.204417	0.702995	0.391717	0.283247	0.312031	0.345094	0.506777	0.949191	0.293878	0.247744	0.283136	0.26321	0.557888	0.499045	0.269798	0.303656	0.903171	0.543097	0.772696	1.69964	0.62236	0.570854	0.378879	0.316501	0.482356
0.701424	0.264682	0.194845	0.721873	0.41501	0.303912	0.300906	0.335477	0.477074	1.04614	0.300834	0.245776	0.234653	0.251132	0.642546	0.524971	0.262291	0.277586	0.884222	0.579401	0.758813	1.41866	0.575816	0.570153	0.394188	0.332891	0.516508
0.654035	0.233058	0.188546	0.651524	0.403867	0.280766	0.294209	0.376208	0.48408	0.984096	0.304835	0.247742	0.266866	0.279513	0.605044	0.511853	0.253389	0.297763	0.939793	0.609081	0.819307	1.68148	0.58565	0.529029	0.384174	0.298579	0.510502
0.635231	0.235151	0.203579	0.673254	0.411863	0.306753	0.251282	0.361869	0.445383	0.961766	0.280234	0.230661	0.25854	0.287005	0.627269	0.462332	0.273233	0.263689	0.819639	0.602548	0.825693	1.64994	0.621481	0.581547	0.413485	0.337918	0.545504
0.626078	0.256109	0.202554	0.666944	0.417313	0.297304	0.283779	0.356536	0.46962	1.01078	0.303276	0.222392	0.29037	0.295147	0.541713	0.511345	0.251584	0.279241	0.851044	0.553375	0.825386	1.52294	0.660494	0.575495	0.412184	0.331126	0.529206
0.640584	0.254805	0.189568	0.687028	0.414636	0.279705	0.294156	0.344346	0.445146	1.03679	0.309138	0.241165	0.258067	0.278227	0.581107	0.518777	0.274934	0.295795	0.914228	0.608746	0.767877	1.56449	0.614688	0.600288	0.373503	0.307758	0.520238
0.628483	0.230343	0.182343	0.614012	0.399814	0.27448	0.31004	0.372737	0.460193	0.975185	0.270023	0.237818	0.251693	0.286715	0.603099	0.556957	0.258906	0.281194	0.878949	0.580056	0.854966	1.56116	0.607829	0.540745	0.411503	0.312554	0.561514
0.679276	0.236008	0.199201	0.744901	0.422022	0.319673	0.303342	0.338309	0.440225	1.07366	0.297707	0.217016	0.263604	0.277418	0.575705	0.508906	0.253988	0.261059	0.836479	0.618386	0.800185	1.67439	0.519904	0.584565	0.363435	0.304223	0.524698
0.691088	0.257168	0.190667	0.730097	0.433744	0.277109	0.317591	0.36728	0.424248	0.982325	0.299106	0.223146	0.24733	0.267686	0.604882	0.495104	0.235129	0.280354	0.840308	0.602919	0.805051	1.67089	0.567026	0.568721	0.393823	0.304028	0.51401
0.665725	0.260276	0.20706	0.70555	0.428649	0.297857	0.316331	0.366015	0.441687	1.12012	0.251797	0.247571	0.273283	0.279657	0.560032	0.553631	0.253203	0.27268	0.869044	0.578612	0.791996	1.59219	0.642963	0.536758	0.426475	0.331438	0.521167
0.586166	0.253367	0.174981	0.725543	0.406354	0.319498	0.307162	0.347047	0.44801	1.02577	0.291473	0.225591	0.270363	0.279397	0.593472	0.557782	0.257806	0.250473	0.85399	0.617578	0.81021	1.41739	0.573892	0.581718	0.359652	0.325071	0.504008
0.624237	0.259569	0.21261	0.681319	0.418164	0.272066	0.313902	0.38551	0.498231	1.06383	0.298196	0.251972	0.267244	0.276211	0.540034	0.493182	0.258035	0.249009	0.871052	0.637223	0.863919	1.6245	0.646816	0.575553	0.399552	0.311765	0.532493
0.670755	0.243015	0.206166	0.656453	0.421706	0.296326	0.285685	0.339322	0.433756	0.930184	0.291239	0.244118	0.267936	0.272403	0.595073	0.549144	0.26751	0.290381	0.850199	0.656135	0.77276	1.58387	0.536497	0.579804	0.404477	0.317422	0.481063
0.640105	0.236535	0.210361	0.699538	0.438233	0.240864	0.300185	0.375003	0.465693	1.04567	0.307599	0.258521	0.241879	0.285846	0.601353	0.512105	0.267396	0.267082	0.870717	0.578319	0.819138	1.39789	0.60496	0.567289	0.38254	0.339971	0.508892
0.674503	0.269052	0.196088	0.719585	0.418957	0.295236	0.300279	0.353992	0.440744	0.96398	0.298114	0.227712	0.263263	0.28563	0.513067	0.515468	0.258278	0.28726	0.829061	0.598145	0.807975	1.60475	0.61482	0.549203	0.399012	0.304618	0.542441
0.674122	0.223661	0.19748	0.651633	0.408073	0.28873	0.305179	0.353565	0.464512	1.07141	0.299027	0.223003	0.240221	0.287273	0.530573	0.537818	0.262553	0.284178	0.889176	0.604199	0.763737	1.63313	0.59663	0.57584	0.378876	0.300998	0.490142
0.724314	0.241663	0.203224	0.671775	0.38833	0.290783	0.265474	0.355723	0.427273	1.05423	0.29505	0.238377	0.251677	0.274819	0.557368	0.473352	0.27979	0.247159	0.811432	0.614501	0.835023	1.65294	0.550575	0.580047	0.412892	0.333021	0.522183
0.764501	0.250011	0.19886	0.719122	0.403405	0.276073	0.286315	0.320289	0.495249	1.11156	0.301908	0.249599	0.252617	0.278708	0.504132	0.549212	0.252618	0.271428	0.890091	0.585506	0.80013	1.51351	0.599368	0.583266	0.398205	0.324645	0.484089
0.691943	0.253605	0.181958	0.662269	0.391864	0.296394	0.328364	0.339358	0.474701	1.09626	0.296172	0.219392	0.242176	0.282639	0.611487	0.51732	0.273181	0.260105	0.929642	0.607159	0.83234	1.66697	0.611817	0.570369	0.367484	0.30906	0.515611
0.675161	0.26499	0.196176	0.74206	0.440803	0.301682	0.310877	0.381356	0.455328	1.03666	0.286562	0.230855	0.269081	0.263661	0.623364	0.526685	0.273417	0.290263	0.89645	0.549738	0.809561	1.62762	0.583263	0.498946	0.400921	0.313764	0.508542
0.73772	0.251174	0.20776	0.6899	0.42031	0.313405	0.276299	0.388193	0.454719	1.0139	0.299992	0.236905	0.295767	0.295733	0.616806	0.538922	0.271204	0.288968	0.877315	0.618424	0.83395	1.57968	0.578844	0.558623	0.414558	0.32639	0.535114
0.653855	0.274601	0.209495	0.706423	0.405615	0.283491	0.296363	0.366268	0.428991	1.01547	0.330353	0.231141	0.273596	0.280203	0.512284	0.492033	0.26118	0.262613	0.864606	0.579976	0.803161	1.64382	0.618698	0.54756	0.403046	0.323837	0.516195
0.682344	0.256006	0.198733	0.744977	0.419663	0.305044	0.275134	0.385043	0.501482	1.091	0.284559	0.237588	0.247844	0.259752	0.615849	0.555898	0.252881	0.278912	0.90912	0.601975	0.705241	1.46557	0.556377	0.57596	0.343755	0.305311	0.532772
0.674119	0.236751	0.201824	0.74955	0.427266	0.288982	0.275772	0.356569	0.46352	0.962131	0.306129	0.21854	0.256587	0.288058	0.525277	0.491481	0.260038	0.291542	0.830478	0.614354	0.731491	1.5248	0.633875	0.587583	0.372276	0.334846	0.501517
0.691148	0.252653	0.198383	0.670555	0.372432	0.302598	0.303515	0.371651	0.490475	0.989136	0.291358	0.244521	0.26375	0.286789	0.604353	0.461726	0.265652	0.256574	0.822974	0.601257	0.77966	1.65763	0.628922	0.597026	0.380432	0.342083	0.539517
0.689737	0.227223	0.189805	0.61926	0.404626	0.286286	0.293672	0.331479	0.479974	1.07976	0.304135	0.231823	0.278087	0.288315	0.634002	0.505024	0.258767	0.281048	0.927185	0.612408	0.821498	1.65172	0.575726	0.57928	0.38147	0.331835	0.519134
0.642214	0.253059	0.191615	0.695374	0.44524	0.312206	0.288094	0.368979	0.463234	0.954825	0.268531	0.245778	0.251417	0.279885	0.610714	0.534268	0.269048	0.275084	0.882803	0.652641	0.779271	1.70905	0.598408	0.557911	0.395744	0.325587	0.529654
0.648521	0.243695	0.198389	0.733	0.432091	0.32241	0.279176	0.349391	0.481516	1.00852	0.276237	0.241191	0.276661	0.269677	0.605142	0.517738	0.264552	0.268069	0.870441	0.544035	0.773722	1.61016	0.629575	0.567124	0.400405	0.323618	0.460989
0.666901	0.244016	0.186101	0.645324	0.399166	0.281943	0.275701	0.3153	0.46536	1.02659	0.284262	0.244713	0.254634	0.271363	0.625253	0.532508	0.262179	0.27993	0.833191	0.640501	0.718094	1.62568	0.518702	0.556304	0.39925	0.305296	0.53603
0.684845	0.242639	0.199052	0.718172	0.439652	0.304566	0.292234	0.352903	0.458524	1.1084	0.285715	0.222492	0.254969	0.285995	0.6144	0.544869	0.264009	0.276849	0.861395	0.551869	0.765832	1.58926	0.659336	0.510604	0.406523	0.329279	0.478067
0.604717	0.241451	0.217983	0.731833	0.425162	0.288546	0.299389	0.342893	0.484876	0.999161	0.310821	0.243824	0.231234	0.255996	0.589755	0.508802	0.268145	0.274334	0.8395	0.5848	0.812151	1.72152	0.655336	0.587275	0.404479	0.330352	0.534547
0.581342	0.26904	0.200062	0.715939	0.423648	0.279772	0.280223	0.371997	0.469612	1.00043	0.290796	0.23574	0.265973	0.286066	0.591853	0.490595	0.248659	0.273041	0.859464	0.581928	0.82294	1.59015	0.602119	0.574974	0.403878	0.290484	0.508674
0.61641	0.237885	0.194029	0.717655	0.403206	0.288184	0.288123	0.362647	0.482184	1.02095	0.284648	0.254787	0.247228	0.297247	0.573847	0.527796	0.289519	0.285841	0.848525	0.584174	0.724114	1.50927	0.559351	0.564723	0.40511	0.293489	0.501902
0.714759	0.241109	0.206284	0.718619	0.394486	0.300451	0.309887	0.347221	0.469587	1.05214	0.294254	0.237902	0.270336	0.296467	0.600085	0.526947	0.256235	0.277005	0.869075	0.65255	0.753091	1.57614	0.623853	0.589413	0.431656	0.30282	0.510804
0.653994	0.263852	0.191858	0.681958	0.411324	0.300079	0.281703	0.384344	0.453531	1.02899	0.28556	0.233635	0.256695	0.249408	0.527883	0.547148	0.257854	0.276187	0.896078	0.542152	0.744808	1.58384	0.589841	0.519724	0.404016	0.337797	0.549765
0.631987	0.258308	0.197322	0.728158	0.405054	0.285669	0.291653	0.366984	0.494367	1.0035	0.274529	0.241481	0.262377	0.274415	0.550591	0.492899	0.24722	0.272885	0.853889	0.623194	0.74475	1.54279	0.629927	0.577556	0.408921	0.317889	0.537956
0.606443	0.260065	0.213468	0.696273	0.390497	0.284499	0.297239	0.317305	0.464093	0.898119	0.282985	0.246856	0.251009	0.256897	0.623601	0.527482	0.264513	0.280314	0.887142	0.642127	0.812412	1.57187	0.618887	0.560566	0.400517	0.311564	0.556582
0.697586	0.215911	0.206731	0.702012	0.445884	0.278683	0.312356	0.363316	0.483166	0.931048	0.274643	0.231552	0.279754	0.291427	0.611957	0.545889	0.244963	0.274098	0.823707	0.5335	0.781776	1.39606	0.669422	0.51261	0.378764	0.290405	0.507432
0.734584	0.233742	0.194844	0.706006	0.41676	0.29825	0.279792	0.375714	0.489761	1.05461	0.298339	0.226722	0.282719	0.27873	0.586986	0.502969	0.268536	0.284841	0.865734	0.599918	0.811671	1.59734	0.564599	0.591921	0.403863	0.326405	0.509307
0.651065	0.23986	0.180934	0.748041	0.381689	0.27425	0.304838	0.345362	0.485508	0.95413	0.289424	0.229412	0.264391	0.280796	0.590172	0.496444	0.254193	0.262003	0.897687	0.615688	0.8275	1.54786	0.579341	0.491715	0.367562	0.356082	0.521388
0.649614	0.22744	0.203756	0.638378	0.463776	0.28555	0.30469	0.330909	0.483251	1.04558	0.253193	0.216313	0.244044	0.316006	0.58771	0.503068	0.254262	0.272831	0.880637	0.582886	0.805477	1.58645	0.618483	0.602692	0.423502	0.326491	0.540861
0.679913	0.242893	0.199429	0.642752	0.405973	0.295819	0.311448	0.371944	0.432128	1.04186	0.302401	0.237786	0.274919	0.271135	0.558789	0.488945	0.289751	0.286329	0.900718	0.580931	0.815006	1.50895	0.629155	0.571069	0.397406	0.345433	0.525481
0.659191	0.236398	0.200346	0.726326	0.4187	0.28191	0.287624	0.326735	0.454243	1.01621	0.286281	0.23548	0.27139	0.279136	0.604818	0.492233	0.269918	0.254165	0.964061	0.60111	0.819236	1.40567	0.615646	0.510834	0.394913	0.308939	0.458832
0.644798	0.263524	0.217424	0.734224	0.407099	0.283002	0.2823	0.364742	0.468119	1.0112	0.29733	0.225885	0.277157	0.293495	0.560842	0.535338	0.260846	0.285978	0.880947	0.628195	0.81469	1.72947	0.65772	0.576658	0.400617	0.326949	0.54004
0.680426	0.248458	0.198875	0.646373	0.427456	0.295648	0.315583	0.36432	0.491379	1.03671	0.262918	0.223541	0.259681	0.290889	0.614007	0.516662	0.249767	0.275743	0.909605	0.590611	0.782265	1.38572	0.60199	0.575021	0.372578	0.306702	0.526261
0.611363	0.246254	0.200545	0.693668	0.399385	0.322657	0.291435	0.36843	0.479092	1.0323	0.277831	0.230329	0.257052	0.268005	0.540606	0.53801	0.257534	0.286568	0.902853	0.608069	0.777647	1.75139	0.626092	0.556441	0.399435	0.303279	0.537089
0.666685	0.243831	0.188214	0.635589	0.435008	0.29611	0.293973	0.390366	0.492865	0.96528	0.296661	0.244926	0.265202	0.261569	0.518875	0.532115	0.276134	0.289209	0.900543	0.589288	0.725474	1.56241	0.590772	0.592472	0.407347	0.301411	0.513932
0.695605	0.267568	0.197683	0.661897	0.432674	0.285914	0.27596	0.36265	0.462402	1.0141	0.293785	0.243378	0.265363	0.29229	0.609042	0.526627	0.267897	0.287449	0.913577	0.607135	0.76618	1.71683	0.545529	0.547832	0.348757	0.323149	0.520826
0.671872	0.238749	0.212563	0.743801	0.426896	0.290115	0.296433	0.350445	0.423586	1.02975	0.292984	0.223194	0.269123	0.287746	0.562429	0.538375	0.237059	0.267018	0.816903	0.606706	0.782389	1.52759	0.582407	0.558106	0.374141	0.321999	0.506995
0.666444	0.266278	0.196082	0.670652	0.400333	0.298447	0.302124	0.330905	0.477705	1.0955	0.28185	0.239945	0.258955	0.285395	0.5267	0.528461	0.254746	0.279816	0.856549	0.629998	0.760003	1.65493	0.599434	0.565016	0.416674	0.34477	0.518707
0.648637	0.260272	0.202509	0.639059	0.426596	0.305148	0.284369	0.357866	0.450295	1.11126	0.292329	0.213355	0.253528	0.283159	0.582091	0.456551	0.258617	0.270114	0.843172	0.598148	0.854457	1.53612	0.593044	0.47558	0.410254	0.338652	0.538783
0.717825	0.252397	0.188873	0.706195	0.424754	0.295858	0.304232	0.360303	0.507896	1.01588	0.298024	0.230487	0.237979	0.275603	0.606591	0.535667	0.240026	0.262725	0.920073	0.615851	0.781823	1.56598	0.63619	0.550909	0.413019	0.301069	0.528133
0.679779	0.261168	0.177894	0.686044	0.413759	0.318157	0.319589	0.373656	0.438878	1.09199	0.298392	0.216731	0.257965	0.281255	0.660881	0.53254	0.2274	0.273977	0.893573	0.602243	0.775878	1.60656	0.609761	0.550308	0.365365	0.315304	0.535669
0.641578	0.231284	0.177179	0.726318	0.408406	0.287653	0.312285	0.361335	0.442067	1.09529	0.287856	0.238815	0.258661	0.285272	0.572694	0.55791	0.261345	0.281032	0.98179	0.569819	0.817573	1.57791	0.579848	0.575627	0.400574	0.330409	0.519109
0.623692	0.235007	0.192339	0.757622	0.432849	0.304238	0.295077	0.367727	0.485922	1.00382	0.279045	0.245905	0.265345	0.270299	0.527203	0.519032	0.254575	0.263681	0.904815	0.600914	0.836433	1.52354	0.621251	0.569178	0.431999	0.317886	0.541522
0.673906	0.256535	0.20319	0.715426	0.420511	0.294527	0.305695	0.348801	0.445738	0.929116	0.30458	0.236781	0.26095	0.27784	0.61901	0.503616	0.251965	0.294695	0.866441	0.555712	0.820553	1.46584	0.63188	0.563738	0.404981	0.326737	0.485835
0.637094	0.241828	0.201849	0.733559	0.444	0.299398	0.287649	0.335282	0.43697	1.02717	0.268641	0.218787	0.250512	0.290197	0.591231	0.478497	0.245861	0.248791	0.899071	0.60435	0.812639	1.63877	0.613435	0.552675	0.367802	0.299482	0.531074
0.686716	0.246865	0.179413	0.694552	0.427952	0.291161	0.313068	0.346221	0.420191	1.05818	0.276081	0.227134	0.237757	0.286401	0.585724	0.562983	0.255384	0.25787	0.914364	0.631615	0.808182	1.44364	0.531209	0.575002	0.399916	0.347794	0.53102
0.680388	0.252987	0.199292	0.681558	0.425373	0.298786	0.269465	0.327857	0.500627	1.03536	0.287462	0.254009	0.283083	0.300869	0.594279	0.499473	0.243513	0.279388	0.919139	0.644386	0.802136	1.6152	0.594546	0.577403	0.420942	0.292362	0.564703
0.643184	0.237223	0.175463	0.732973	0.385941	0.286849	0.301797	0.358381	0.503131	1.03811	0.284716	0.226598	0.26491	0.262295	0.563614	0.525839	0.270335	0.255815	0.838566	0.605128	0.863244	1.68214	0.564206	0.574328	0.414983	0.339892	0.516258
0.648297	0.261277	0.189252	0.710688	0.419111	0.301167	0.297393	0.358423	0.469499	1.00291	0.291486	0.239805	0.25236	0.292195	0.581114	0.548196	0.252366	0.277768	0.886119	0.616291	0.745483	1.60683	0.647728	0.562173	0.401929	0.314627	0.533559
0.684677	0.244362	0.213828	0.625449	0.356488	0.275541	0.302976	0.344684	0.475569	1.0259	0.298204	0.2109	0.271895	0.282009	0.597051	0.49338	0.225233	0.287122	0.785864	0.612939	0.826383	1.41323	0.59201	0.529403	0.411088	0.338232	0.551987
0.633447	0.25047	0.207673	0.757804	0.409364	0.276017	0.311175	0.363053	0.496258	0.975853	0.284861	0.231543	0.25183	0.290246	0.547773	0.51674	0.251344	0.281336	0.900277	0.645989	0.776319	1.64569	0.659207	0.595452	0.365759	0.323427	0.545376
0.693462	0.251953	0.19889	0.776133	0.427437	0.291162	0.320112	0.365546	0.468206	1.11115	0.284081	0.243155	0.248144	0.278075	0.531336	0.543001	0.257305	0.289959	0.800232	0.630164	0.790387	1.65256	0.592782	0.53197	0.40181	0.332393	0.548288
0.696953	0.241772	0.195209	0.753395	0.407594	0.293367	0.312049	0.342568	0.49251	1.01783	0.3146	0.230632	0.270321	0.28713	0.587694	0.514647	0.263653	0.296517	0.80287	0.617894	0.787581	1.64282	0.611012	0.56756	0.396947	0.305618	0.525139
0.640232	0.242307	0.194322	0.651839	0.402932	0.291688	0.28782	0.34361	0.453938	1.07158	0.303775	0.228081	0.260026	0.307984	0.608641	0.548613	0.251905	0.283764	0.77401	0.575667	0.806722	1.60025	0.639811	0.544631	0.373616	0.32707	0.485263
0.57236	0.259174	0.189679	0.662649	0.380335	0.287888	0.317323	0.370659	0.465982	1.02022	0.272192	0.242317	0.265139	0.3015	0.56993	0.562338	0.264369	0.247711	0.91945	0.635303	0.83426	1.48657	0.568073	0.570416	0.37864	0.32154	0.483058
0.658768	0.260729	0.190554	0.68123	0.382909	0.288031	0.294005	0.362632	0.480523	1.00049	0.318228	0.237515	0.273307	0.280905	0.604599	0.520025	0.264001	0.277416	0.937408	0.546835	0.719194	1.67333	0.631149	0.564589	0.347434	0.298496	0.522001
0.694722	0.253251	0.199366	0.732794	0.418323	0.284775	0.295401	0.325301	0.480069	1.0349	0.296608	0.231763	0.256374	0.286479	0.596021	0.478903	0.256984	0.281786	0.853041	0.584152	0.828694	1.74098	0.618885	0.581074	0.390852	0.314228	0.515535
0.645188	0.261542	0.199979	0.670764	0.434492	0.276307	0.297563	0.359463	0.451121	0.857102	0.30418	0.224834	0.251359	0.294888	0.610095	0.531023	0.265135	0.287349	0.878289	0.590463	0.794594	1.64431	0.560598	0.53097	0.425697	0.328285	0.584082
0.663196	0.228488	0.179804	0.656734	0.450191	0.292572	0.256785	0.357998	0.494563	1.01977	0.28096	0.240285	0.232193	0.320115	0.572339	0.530371	0.254724	0.257577	0.847775	0.604625	0.769413	1.66534	0.542516	0.56496	0.406138	0.317318	0.527991
0.676903	0.247582	0.206743	0.717933	0.419387	0.295006	0.323874	0.366275	0.497674	0.996196	0.307524	0.217979	0.252125	0.298558	0.518661	0.461088	0.273744	0.280637	0.908443	0.597904	0.840662	1.57823	0.557766	0.553659	0.388986	0.33536	0.521656
0.662683	0.269057	0.199049	0.723793	0.424087	0.310536	0.305406	0.367796	0.463002	1.04559	0.295886	0.255011	0.267751	0.277718	0.595904	0.526132	0.272385	0.285044	0.899623	0.545197	0.811577	1.64039	0.627242	0.578446	0.378185	0.327464	0.522458
0.64752	0.247769	0.204099	0.706943	0.399742	0.309098	0.322502	0.347591	0.455513	1.02491	0.309453	0.225478	0.268985	0.309049	0.601226	0.559096	0.261047	0.298523	0.840333	0.619827	0.840698	1.6916	0.6248	0.56076	0.399713	0.321524	0.505571
0.670816	0.273904	0.185245	0.711921	0.426748	0.278827	0.312621	0.353709	0.462129	1.03337	0.292669	0.248098	0.256126	0.289944	0.541172	0.487754	0.261577	0.277695	0.920677	0.588298	0.811043	1.50364	0.616095	0.576273	0.40532	0.29909	0.545908
0.601031	0.265936	0.197775	0.624102	0.410859	0.300669	0.302046	0.353187	0.441852	1.02378	0.293092	0.213136	0.272069	0.28969	0.619553	0.523579	0.240075	0.277575	0.870583	0.600532	0.8059	1.7001	0.614917	0.61886	0.398542	0.325578	0.557259
0.649903	0.261204	0.198308	0.727892	0.455447	0.291273	0.286005	0.356824	0.447355	1.17057	0.272104	0.234485	0.269348	0.277906	0.62524	0.517803	0.272478	0.256654	0.921181	0.637067	0.794944	1.63133	0.621961	0.503597	0.375267	0.333967	0.565605
0.673303	0.251675	0.203194	0.648456	0.411145	0.23719	0.289801	0.329162	0.476425	0.951364	0.287981	0.227944	0.278707	0.301331	0.564246	0.501461	0.277593	0.274798	0.828256	0.546914	0.808997	1.60867	0.579042	0.580948	0.377827	0.310867	0.508484
0.698452	0.232647	0.20783	0.689431	0.419598	0.281337	0.302743	0.36163	0.434532	1.06901	0.287895	0.21992	0.264609	0.305563	0.57378	0.505106	0.259465	0.254318	0.863563	0.60648	0.764001	1.64711	0.653089	0.557988	0.334371	0.311342	0.573686
0.663905	0.251783	0.18935	0.683005	0.425112	0.292057	0.302661	0.342631	0.461311	0.987337	0.288212	0.247047	0.272471	0.302339	0.616505	0.498959	0.278073	0.272591	0.866508	0.56576	0.828507	1.61227	0.564446	0.555299	0.397779	0.327526	0.486124
0.683707	0.23805	0.201258	0.708775	0.390818	0.308662	0.316072	0.383578	0.488943	1.0275	0.281966	0.224956	0.244129	0.281903	0.559314	0.48887	0.272585	0.270988	0.881976	0.633002	0.734648	1.60911	0.645361	0.564464	0.414712	0.337678	0.547311
0.677732	0.233253	0.178322	0.710438	0.408727	0.270642	0.29306	0.331325	0.43337	1.06616	0.288164	0.231822	0.249788	0.253956	0.60479	0.515386	0.272313	0.280949	0.839308	0.645394	0.77194	1.64172	0.635803	0.576543	0.399947	0.328575	0.528903
0.664144	0.251855	0.186264	0.701763	0.378643	0.270796	0.311848	0.370367	0.451349	1.00254	0.301921	0.215462	0.272647	0.243222	0.57165	0.533187	0.266909	0.27034	0.870788	0.607966	0.789329	1.55341	0.582259	0.533062	0.381533	0.31855	0.469886
0.659775	0.232289	0.190147	0.729933	0.430674	0.297381	0.327303	0.360065	0.48558	0.995012	0.291642	0.212827	0.248215	0.264623	0.627324	0.499426	0.267881	0.290426	0.963019	0.580616	0.791899	1.58907	0.631325	0.532682	0.41343	0.333457	0.490641
0.722577	0.267402	0.196473	0.733186	0.40218	0.307485	0.280818	0.369874	0.473965	1.15933	0.293321	0.238917	0.274644	0.285659	0.604733	0.550779	0.282157	0.281651	0.844434	0.550422	0.720996	1.6501	0.586401	0.618057	0.362122	0.317472	0.527
0.712451	0.263222	0.205024	0.715052	0.426872	0.283286	0.317989	0.377962	0.451821	0.922131	0.301441	0.242192	0.269774	0.289768	0.564532	0.534719	0.263703	0.283925	0.911349	0.574611	0.757269	1.53465	0.628859	0.587668	0.448863	0.317719	0.43417
0.693446	0.255692	0.202954	0.744606	0.404142	0.309397	0.284501	0.354864	0.462878	0.934615	0.290656	0.21311	0.272065	0.29708	0.587775	0.539977	0.267359	0.273441	0.906216	0.614222	0.704656	1.62236	0.620176	0.512862	0.402309	0.294305	0.460673
0.679613	0.227279	0.191448	0.651248	0.426862	0.268781	0.291117	0.349996	0.474171	0.975285	0.29935	0.245199	0.274329	0.274673	0.58109	0.513851	0.249088	0.250578	0.916304	0.593173	0.817328	1.522	0.621085	0.534481	0.383824	0.335041	0.508394
0.702249	0.245498	0.199996	0.664973	0.410272	0.304358	0.31845	0.343489	0.474892	1.03661	0.261423	0.240446	0.256036	0.294463	0.596579	0.504661	0.267838	0.267942	0.878063	0.613056	0.752955	1.61402	0.598287	0.537695	0.409671	0.334711	0.481856
0.702774	0.240906	0.175404	0.714387	0.41106	0.324002	0.305371	0.345577	0.489976	1.01865	0.261132	0.23541	0.267415	0.289337	0.599995	0.510843	0.265854	0.262704	0.851044	0.598728	0.90479	1.68591	0.607475	0.571038	0.38672	0.296687	0.528928
0.710513	0.260624	0.173601	0.671632	0.395433	0.273351	0.291938	0.373064	0.459235	1.03533	0.284185	0.227424	0.271779	0.292848	0.631254	0.562408	0.254626	0.272558	0.798176	0.568007	0.721233	1.49763	0.632443	0.561474	0.385166	0.35468	0.538721
0.694649	0.259193	0.197166	0.646828	0.401621	0.290828	0.302491	0.381428	0.46992	1.08667	0.276989	0.225824	0.231445	0.289335	0.588407	0.548949	0.268275	0.283793	0.903475	0.582239	0.802387	1.54528	0.62432	0.530355	0.40043	0.31413	0.515285
0.685916	0.234524	0.177978	0.631379	0.454954	0.266691	0.283355	0.370065	0.470795	0.910322	0.285883	0.22765	0.267651	0.300909	0.622083	0.438421	0.258976	0.295066	0.765112	0.559697	0.821337	1.51741	0.610735	0.578353	0.348903	0.328685	0.530558
0.625688	0.259271	0.177009	0.662399	0.376322	0.293672	0.303761	0.370785	0.492304	0.901258	0.304543	0.237767	0.263334	0.275934	0.571892	0.527476	0.267301	0.27944	0.857271	0.608982	0.773097	1.70751	0.602639	0.53392	0.353974	0.295281	0.516024
0.678147	0.26468	0.208471	0.723624	0.442814	0.29572	0.309438	0.370082	0.504959	0.94715	0.277364	0.239855	0.274058	0.277843	0.51694	0.537577	0.282291	0.304552	0.890197	0.604305	0.730091	1.54111	0.621078	0.539323	0.4033	0.294476	0.546844
0.703335	0.248111	0.191474	0.718508	0.410201	0.294402	0.288877	0.365224	0.476473	1.02464	0.293409	0.214255	0.263929	0.264313	0.56375	0.465251	0.25649	0.30117	0.865889	0.633233	0.777555	1.48047	0.623098	0.543131	0.401089	0.326656	0.500924
0.674626	0.251976	0.198584	0.678238	0.431167	0.278053	0.269615	0.352047	0.514195	1.01903	0.301822	0.219178	0.244484	0.334316	0.615498	0.502369	0.257694	0.285439	0.862322	0.58283	0.722146	1.57456	0.590523	0.554245	0.39804	0.302484	0.484991
0.676053	0.244256	0.199582	0.636371	0.447531	0.292958	0.296149	0.34658	0.447569	0.990175	0.297892	0.251706	0.245479	0.300354	0.622965	0.532031	0.264348	0.279497	0.923109	0.579263	0.734131	1.7015	0.612533	0.519252	0.413352	0.299341	0.489137
0.69411	0.246213	0.212589	0.687551	0.406666	0.295	0.304051	0.381754	0.451643	1.079	0.307426	0.240805	0.244102	0.300119	0.610925	0.547804	0.283116	0.282877	0.903414	0.605823	0.763395	1.48266	0.689209	0.550523	0.39426	0.302261	0.515063
0.649182	0.254037	0.185414	0.670934	0.413021	0.29883	0.277224	0.37617	0.437239	1.08352	0.293214	0.226162	0.257852	0.291053	0.599479	0.54522	0.239944	0.28698	0.82858	0.59226	0.829559	1.44513	0.61609	0.523823	0.34647	0.313514	0.494941
0.713076	0.235645	0.177279	0.722348	0.418574	0.280897	0.289616	0.367544	0.443558	0.966679	0.275284	0.220867	0.275536	0.299683	0.634552	0.514423	0.246898	0.262757	0.913814	0.583129	0.853654	1.50804	0.627387	0.560643	0.368121	0.334474	0.527569
0.681265	0.262115	0.197065	0.663624	0.424666	0.29614	0.295865	0.360452	0.463573	1.00062	0.302958	0.245003	0.266177	0.310452	0.561535	0.479518	0.242327	0.284108	0.811608	0.61674	0.843736	1.56316	0.58401	0.573041	0.366785	0.326326	0.444388
0.600024	0.23603	0.204909	0.728298	0.413315	0.310373	0.309375	0.346695	0.487616	0.978276	0.278667	0.239978	0.247782	0.286115	0.546364	0.489416	0.261558	0.267824	0.819475	0.650467	0.822156	1.58681	0.578079	0.575379	0.407793	0.340901	0.508121
0.620229	0.262153	0.189134	0.687492	0.487493	0.283754	0.304299	0.34709	0.473926	0.903652	0.291408	0.229573	0.275954	0.271392	0.608601	0.527424	0.260554	0.257823	0.954681	0.576483	0.783931	1.64378	0.652528	0.568437	0.410907	0.307759	0.489175
0.631841	0.262871	0.178936	0.692793	0.372007	0.293171	0.294931	0.374049	0.516489	1.0566	0.285225	0.231522	0.270902	0.265314	0.538882	0.489649	0.246846	0.278763	0.903345	0.614863	0.848222	1.63342	0.614275	0.583505	0.422526	0.330899	0.547744
0.637256	0.252497	0.186036	0.733094	0.381495	0.295992	0.304906	0.356985	0.431153	1.00418	0.293879	0.21929	0.299721	0.302841	0.571981	0.522771	0.24346	0.288033	0.927631	0.599853	0.788371	1.61107	0.61233	0.524716	0.385831	0.294918	0.472307
0.688718	0.238004	0.176736	0.703265	0.444	0.275706	0.30088	0.354586	0.459885	1.0662	0.278681	0.249336	0.276347	0.289233	0.597108	0.509623	0.268433	0.268363	0.931206	0.604555	0.842986	1.6707	0.633222	0.568508	0.394642	0.321507	0.532087
0.570745	0.245583	0.176963	0.687597	0.38174	0.282915	0.304943	0.362173	0.485521	0.953309	0.307491	0.217439	0.277021	0.277045	0.620753	0.510335	0.275349	0.261451	0.86596	0.638682	0.729899	1.68441	0.600243	0.579848	0.369653	0.352753	0.534119
0.691135	0.255899	0.191064	0.63418	0.38661	0.294441	0.302194	0.383297	0.443576	1.02696	0.272046	0.204361	0.257741	0.261535	0.621274	0.539626	0.241967	0.290209	0.929432	0.610127	0.814202	1.46815	0.574182	0.564802	0.404329	0.336226	0.475476
0.669244	0.245648	0.196809	0.701044	0.401731	0.294277	0.300046	0.358326	0.470576	1.06859	0.253861	0.245296	0.264095	0.273447	0.568297	0.534682	0.263696	0.268383	0.923918	0.638944	0.795184	1.68142	0.605971	0.554364	0.378094	0.330074	0.506269
0.627466	0.249089	0.205169	0.713422	0.42582	0.302735	0.296326	0.368728	0.464688	1.08692	0.265773	0.240447	0.278413	0.302525	0.578947	0.560916	0.27036	0.293987	0.847734	0.660559	0.787171	1.56156	0.628844	0.590218	0.400962	0.323355	0.479592
0.678581	0.258883	0.198364	0.704372	0.407927	0.272556	0.299953	0.374262	0.473378	1.02891	0.297072	0.247162	0.263359	0.289757	0.606686	0.531359	0.26517	0.305491	0.908328	0.541828	0.827199	1.57617	0.626952	0.556894	0.380432	0.312619	0.526937
0.678125	0.273499	0.204168	0.70123	0.403963	0.285865	0.309039	0.342632	0.47082	1.02355	0.281795	0.261976	0.274627	0.311185	0.604201	0.48994	0.256353	0.267502	0.88691	0.566986	0.815717	1.63143	0.587088	0.557959	0.407391	0.33118	0.478311
0.695875	0.26321	0.205816	0.659064	0.370642	0.270273	0.284739	0.322408	0.445389	0.977423	0.278384	0.227302	0.238185	0.263735	0.607765	0.493994	0.264964	0.272706	0.865919	0.613718	0.894193	1.5825	0.593352	0.500633	0.419173	0.303219	0.487187
0.702015	0.241302	0.207641	0.716893	0.408451	0.303832	0.256462	0.359203	0.474196	1.01869	0.296322	0.240111	0.264818	0.28545	0.567198	0.539495	0.262448	0.274673	0.849757	0.625213	0.73845	1.74827	0.623761	0.546213	0.366904	0.347634	0.531758
0.590652	0.261406	0.191199	0.637127	0.41521	0.300566	0.308401	0.357208	0.435998	0.990133	0.292522	0.21927	0.253443	0.307789	0.533328	0.502954	0.243078	0.291912	0.870898	0.588464	0.829321	1.66112	0.619318	0.538813	0.407646	0.319112	0.511009
0.646543	0.255574	0.192464	0.690184	0.409479	0.30168	0.295354	0.35744	0.414495	1.03629	0.31628	0.255922	0.2551	0.280968	0.594675	0.465456	0.26203	0.262004	0.912886	0.614945	0.838753	1.64928	0.570485	0.581988	0.400207	0.288902	0.509338
0.621036	0.256963	0.196817	0.712414	0.421573	0.267293	0.285804	0.369291	0.452967	1.03602	0.287631	0.241941	0.271243	0.293111	0.611776	0.54407	0.250827	0.269907	0.845072	0.57394	0.811254	1.66341	0.614872	0.565661	0.376886	0.328603	0.504925
0.654979	0.236697	0.185499	0.719909	0.429548	0.279582	0.288446	0.369938	0.493219	0.978228	0.304119	0.228273	0.267342	0.282381	0.543153	0.514722	0.246158	0.282671	0.850224	0.618413	0.752919	1.60027	0.626828	0.57331	0.396668	0.337779	0.444026
0.668921	0.271043	0.19349	0.748763	0.446251	0.28868	0.306941	0.370935	0.502808	0.999637	0.301093	0.212232	0.23612	0.275517	0.551643	0.510876	0.239146	0.245088	0.865467	0.592888	0.842975	1.63041	0.606331	0.556269	0.387569	0.343245	0.517299
0.643303	0.258005	0.191367	0.669444	0.3685	0.29555	0.293028	0.363778	0.48007	1.0386	0.285913	0.229756	0.273148	0.307972	0.579305	0.503066	0.273163	0.250751	0.905225	0.591003	0.796987	1.66596	0.62645	0.545895	0.368656	0.362134	0.574521
0.63514	0.238193	0.178339	0.620432	0.42218	0.273891	0.301859	0.38059	0.442841	0.923014	0.28203	0.235505	0.24094	0.24498	0.614207	0.485392	0.254798	0.294779	0.926555	0.58	0.767102	1.71822	0.575906	0.591368	0.371838	0.317311	0.4994
0.669104	0.239543	0.201299	0.628286	0.41364	0.30074	0.288047	0.379541	0.481764	1.03785	0.292537	0.231301	0.243043	0.308669	0.592226	0.530094	0.270697	0.254933	0.898787	0.534285	0.810608	1.53769	0.604542	0.499553	0.402807	0.335693	0.512824
0.716969	0.256653	0.193047	0.641774	0.41973	0.308117	0.299128	0.348645	0.49664	0.988325	0.286384	0.254006	0.276177	0.298648	0.589072	0.505008	0.262542	0.29048	0.923246	0.592703	0.856294	1.63345	0.583538	0.561812	0.399332	0.324363	0.562934
0.646726	0.27084	0.183076	0.652564	0.432454	0.28322	0.290547	0.31513	0.474841	1.15122	0.2723	0.222339	0.250657	0.267736	0.573782	0.526317	0.264587	0.285615	0.829318	0.606603	0.782017	1.57603	0.557165	0.571576	0.39437	0.33957	0.490013
0.687482	0.26856	0.198937	0.72319	0.409524	0.290636	0.295694	0.347243	0.479561	1.01078	0.294254	0.219397	0.248323	0.273402	0.53558	0.483581	0.260008	0.281549	0.978666	0.604081	0.766054	1.64904	0.595978	0.539493	0.371208	0.345288	0.527647
0.618068	0.234341	0.19091	0.748491	0.421279	0.291408	0.304203	0.381371	0.451701	1.02049	0.283415	0.242217	0.256823	0.294553	0.577823	0.501345	0.245577	0.273146	0.870301	0.544606	0.692425	1.49839	0.585844	0.517687	0.366609	0.347017	0.51711
0.694191	0.237255	0.205648	0.706431	0.393325	0.257161	0.316355	0.356429	0.428239	1.0209	0.293421	0.222578	0.267253	0.300923	0.58093	0.518004	0.262414	0.267176	0.924017	0.606814	0.832292	1.59137	0.584771	0.585308	0.406658	0.299219	0.464818
0.684733	0.236428	0.186826	0.685176	0.41857	0.267481	0.293367	0.362994	0.482732	1.11278	0.281917	0.224702	0.268928	0.290755	0.591852	0.476365	0.278332	0.262255	0.902588	0.583889	0.768928	1.72114	0.616016	0.511361	0.402573	0.315903	0.490374
0.695274	0.2581	0.189668	0.674937	0.415975	0.301258	0.286048	0.346251	0.411032	1.02331	0.292961	0.230274	0.269987	0.268917	0.589156	0.524933	0.247645	0.266515	0.89293	0.540504	0.820653	1.46738	0.612089	0.527702	0.366324	0.345354	0.472799
0.678036	0.247138	0.190056	0.694196	0.428198	0.280737	0.307335	0.375277	0.480698	0.983484	0.298527	0.245136	0.246116	0.281989	0.541736	0.503078	0.269175	0.29909	0.901236	0.561818	0.873459	1.44352	0.641565	0.580548	0.401645	0.336859	0.529897
0.660267	0.254919	0.186494	0.699763	0.424884	0.288866	0.287964	0.347658	0.460723	1.03179	0.307595	0.233557	0.249082	0.304103	0.62929	0.522029	0.28332	0.285712	0.89349	0.599899	0.815894	1.71779	0.630231	0.559958	0.419422	0.301704	0.550448
0.679296	0.253172	0.197238	0.702769	0.421448	0.282746	0.307161	0.330975	0.493732	1.06044	0.307573	0.220444	0.246494	0.291596	0.614104	0.541418	0.259913	0.284969	0.924002	0.62351	0.737978	1.59019	0.573562	0.56471	0.399683	0.309457	0.503032
0.678267	0.237838	0.204223	0.662781	0.410202	0.313774	0.313641	0.31869	0.428303	1.03593	0.26165	0.240496	0.263346	0.272431	0.606811	0.526367	0.261478	0.282074	0.890932	0.591587	0.752375	1.63817	0.634152	0.608836	0.361446	0.337918	0.529345
0.66618	0.253938	0.201951	0.624399	0.415948	0.28051	0.308629	0.366346	0.499954	1.03487	0.276715	0.261904	0.262005	0.280268	0.593647	0.514589	0.269043	0.256631	0.991595	0.535321	0.714741	1.59243	0.643956	0.58156	0.411568	0.323983	0.522949
0.67812	0.259975	0.183848	0.738614	0.395389	0.288728	0.310229	0.40052	0.490142	1.05434	0.310581	0.227934	0.259021	0.286203	0.603823	0.529289	0.251734	0.265114	0.894538	0.580055	0.827209	1.67536	0.575512	0.55526	0.413742	0.311508	0.509642
0.6893	0.240742	0.202308	0.718366	0.407643	0.297138	0.30134	0.349488	0.47832	0.939524	0.270483	0.235732	0.271376	0.291433	0.539087	0.53749	0.269407	0.28272	0.854021	0.619811	0.776531	1.68858	0.627501	0.566529	0.401714	0.327281	0.568707
0.640295	0.267332	0.200554	0.670747	0.408075	0.28273	0.306632	0.341579	0.454116	0.898009	0.293256	0.243154	0.254769	0.279275	0.634327	0.518537	0.227947	0.282478	0.913589	0.6358	0.886862	1.64312	0.584906	0.52149	0.4025	0.333277	0.481195
0.631456	0.245289	0.205702	0.696437	0.414364	0.292699	0.286714	0.361556	0.443026	0.968167	0.268251	0.240566	0.255673	0.268754	0.574893	0.495277	0.26041	0.270118	0.853032	0.534148	0.801647	1.66574	0.637605	0.586424	0.38872	0.338069	0.506005
0.642518	0.227783	0.189947	0.671583	0.438183	0.309689	0.268306	0.327342	0.447813	0.976718	0.292605	0.235257	0.278086	0.275417	0.520866	0.545182	0.239888	0.275558	0.883555	0.555568	0.829134	1.67067	0.638708	0.550259	0.380381	0.304428	0.605983
0.674117	0.267877	0.201283	0.737025	0.406877	0.283995	0.286775	0.321185	0.483022	1.05956	0.276524	0.242972	0.267066	0.290798	0.557213	0.534157	0.262581	0.279691	0.824278	0.608343	0.892636	1.68189	0.549281	0.555243	0.399282	0.280517	0.515076
0.612729	0.251784	0.208686	0.656913	0.406626	0.266781	0.30648	0.316825	0.471721	0.987894	0.301135	0.235022	0.268112	0.279914	0.584604	0.533376	0.271728	0.289159	0.9458	0.599282	0.811778	1.59161	0.623885	0.553221	0.422555	0.328829	0.555105
0.71331	0.257527	0.186425	0.710511	0.401232	0.312001	0.304773	0.340962	0.48714	1.03797	0.294997	0.209655	0.271755	0.291898	0.585327	0.536499	0.26343	0.265064	0.797275	0.58248	0.848171	1.72722	0.606498	0.568704	0.37199	0.321118	0.566964
0.700523	0.238404	0.198652	0.702169	0.397351	0.314926	0.330382	0.33375	0.426641	0.963655	0.27664	0.239343	0.249181	0.275736	0.537036	0.502702	0.266326	0.282099	0.891722	0.543144	0.826723	1.6019	0.562738	0.569964	0.393324	0.330958	0.494564
0.702202	0.249525	0.201831	0.722785	0.432225	0.253044	0.297499	0.349865	0.461817	0.916962	0.304008	0.213859	0.282506	0.277719	0.553626	0.528644	0.254534	0.300556	0.904009	0.597003	0.762221	1.65032	0.565184	0.583867	0.420618	0.278745	0.473899
0.668431	0.25534	0.185932	0.711956	0.39648	0.263088	0.310326	0.351648	0.492001	1.02338	0.266802	0.229953	0.283668	0.29339	0.601374	0.527651	0.279985	0.287893	0.894534	0.611214	0.836626	1.64388	0.62596	0.514571	0.42766	0.293925	0.510602
0.593718	0.241361	0.20242	0.661253	0.449609	0.290066	0.289217	0.329088	0.42156	1.04901	0.277232	0.2463	0.252435	0.290343	0.55489	0.523006	0.257739	0.291043	0.936131	0.608596	0.778701	1.66706	0.641675	0.584901	0.362802	0.317593	0.547171
0.732365	0.257512	0.198959	0.656525	0.403353	0.284091	0.29522	0.384886	0.436486	1.00811	0.303911	0.237255	0.265172	0.284495	0.588987	0.551339	0.242874	0.282313	0.905745	0.549407	0.754048	1.63022	0.625092	0.583577	0.372055	0.329956	0.503532
0.677819	0.247938	0.211426	0.708167	0.409832	0.25696	0.318196	0.339281	0.476935	1.03825	0.293118	0.237406	0.247257	0.290983	0.600219	0.531817	0.248974	0.27825	0.91824	0.613587	0.804171	1.49801	0.589666	0.485733	0.371062	0.327769	0.509926
0.648806	0.258161	0.178802	0.742795	0.441756	0.268397	0.271169	0.348894	0.439442	1.02934	0.274095	0.229555	0.274439	0.253661	0.608171	0.478919	0.245203	0.278563	0.842918	0.624339	0.816415	1.52449	0.561029	0.567048	0.359832	0.303248	0.528975
0.657473	0.226143	0.196264	0.763455	0.405389	0.287749	0.295296	0.380845	0.473162	1.0807	0.281721	0.262571	0.268028	0.285266	0.612288	0.520787	0.255827	0.252929	0.882472	0.595618	0.814465	1.66909	0.629265	0.528259	0.400452	0.358164	0.46884
0.701048	0.273109	0.189673	0.772651	0.389341	0.293242	0.290762	0.319124	0.474992	1.0505	0.299791	0.251028	0.281162	0.266505	0.563781	0.525217	0.285458	0.284028	0.823253	0.610998	0.778492	1.62234	0.574619	0.548688	0.412702	0.327103	0.538456
0.725147	0.252211	0.205795	0.772005	0.422884	0.30791	0.307582	0.365615	0.463659	0.948277	0.30498	0.235057	0.252373	0.283838	0.529052	0.538884	0.256416	0.271406	0.981845	0.614125	0.73561	1.71134	0.60807	0.552851	0.402141	0.332589	0.527703
0.674432	0.238445	0.166605	0.723173	0.434738	0.277894	0.306529	0.387347	0.473325	1.05115	0.303466	0.235479	0.266583	0.288576	0.570074	0.487163	0.267228	0.268357	0.797391	0.644116	0.849188	1.63141	0.643555	0.571023	0.37507	0.321382	0.492064
0.65174	0.247047	0.184869	0.717259	0.412524	0.272116	0.293746	0.358217	0.484063	1.00075	0.29809	0.250676	0.252517	0.314587	0.606428	0.484648	0.269113	0.297643	0.896003	0.611843	0.740677	1.58698	0.582566	0.545763	0.36458	0.33	0.57084
0.627397	0.266379	0.2051	0.718544	0.394832	0.275227	0.312411	0.333692	0.465537	1.07958	0.299159	0.239535	0.271075	0.276695	0.569132	0.495524	0.266849	0.237201	0.902764	0.596364	0.82024	1.63937	0.628492	0.54685	0.388671	0.329034	0.525188
0.615107	0.228215	0.187376	0.694073	0.417355	0.29416	0.310625	0.332468	0.446973	1.02577	0.27746	0.236258	0.257538	0.287827	0.560685	0.537474	0.250478	0.270216	0.921381	0.617646	0.784104	1.606	0.624474	0.522686	0.354936	0.317919	0.546245
0.616414	0.258274	0.190885	0.7111	0.391456	0.253452	0.303681	0.377767	0.449324	0.955472	0.287206	0.240223	0.274804	0.291543	0.61678	0.554829	0.244064	0.272853	0.888941	0.595321	0.779291	1.4689	0.602417	0.566299	0.411372	0.312107	0.516888
0.690725	0.254502	0.201553	0.717243	0.419995	0.277201	0.312554	0.312206	0.450696	0.960679	0.272798	0.234006	0.259439	0.28716	0.576238	0.501232	0.271196	0.253452	0.897127	0.662542	0.78102	1.47628	0.554307	0.528552	0.447438	0.326131	0.553501
0.605556	0.260867	0.193151	0.712181	0.426416	0.297199	0.274785	0.362826	0.435344	1.06016	0.275787	0.244188	0.284727	0.277933	0.529144	0.500343	0.24813	0.289489	0.908719	0.612543	0.797889	1.54842	0.614121	0.554739	0.386143	0.338284	0.514865
0.656749	0.277771	0.203141	0.643647	0.430744	0.29734	0.293593	0.327138	0.487119	1.04019	0.309999	0.221318	0.27542	0.285468	0.5737	0.532937	0.259335	0.256192	0.810417	0.589975	0.805772	1.61575	0.613571	0.547636	0.40922	0.321855	0.504073
0.693091	0.237724	0.188246	0.700467	0.392536	0.271583	0.323706	0.361373	0.474362	1.0601	0.297969	0.242173	0.262786	0.293653	0.591442	0.492942	0.271076	0.254687	0.811901	0.599825	0.830274	1.51498	0.606745	0.554281	0.369991	0.321088	0.533122
0.685368	0.240746	0.176102	0.700768	0.433913	0.264684	0.31394	0.368103	0.467161	1.0576	0.285618	0.249791	0.292327	0.305789	0.60954	0.498064	0.26552	0.267424	0.917643	0.617093	0.832705	1.5544	0.638275	0.507745	0.413899	0.307399	0.540073
0.636058	0.263402	0.182254	0.707812	0.394546	0.301021	0.25277	0.348462	0.474287	1.12	0.296243	0.238559	0.271758	0.298368	0.645652	0.586216	0.23647	0.277252	0.942238	0.598287	0.827783	1.4661	0.594393	0.570513	0.390948	0.337662	0.543888
0.662287	0.235772	0.190269	0.687621	0.433102	0.272315	0.291527	0.355965	0.492731	1.09941	0.300078	0.233032	0.244838	0.293233	0.598084	0.548072	0.257974	0.292053	0.852023	0.607968	0.821899	1.67577	0.592784	0.547309	0.343628	0.296159	0.51143
0.64385	0.260734	0.189119	0.731524	0.42682	0.294303	0.294539	0.376883	0.451687	1.01885	0.306949	0.239347	0.246401	0.2815	0.595672	0.534641	0.259582	0.305085	0.919417	0.582677	0.821061	1.63309	0.618095	0.593771	0.428728	0.282842	0.487685
0.685024	0.247059	0.205581	0.656824	0.41591	0.262104	0.284322	0.334799	0.479838	1.06481	0.289133	0.25018	0.232503	0.284306	0.579725	0.521824	0.248981	0.250914	0.799691	0.626482	0.841031	1.55711	0.57229	0.546729	0.366835	0.297236	0.53515
0.699482	0.252039	0.204364	0.709628	0.400801	0.293632	0.306132	0.359693	0.443248	1.03048	0.308763	0.245629	0.251898	0.297638	0.612131	0.525505	0.265994	0.262264	0.85423	0.624264	0.815403	1.53823	0.615894	0.588058	0.425573	0.305242	0.554043
0.711847	0.239886	0.21002	0.753314	0.428315	0.293944	0.302148	0.322157	0.473543	1.0057	0.297656	0.236959	0.247737	0.284196	0.572151	0.520327	0.248889	0.279231	0.905736	0.594064	0.692222	1.55403	0.623713	0.547636	0.419923	0.299072	0.54399
0.693229	0.241174	0.199959	0.750478	0.405463	0.292449	0.264325	0.355411	0.477516	0.982967	0.276895	0.232207	0.255739	0.28423	0.604145	0.533869	0.269211	0.274824	0.844997	0.607593	0.765319	1.54943	0.608381	0.591957	0.428486	0.317351	0.496126
0.646092	0.255707	0.185601	0.618717	0.436229	0.272949	0.315017	0.395055	0.471748	0.919012	0.298047	0.245028	0.280679	0.277004	0.56898	0.512907	0.242439	0.282803	0.942607	0.591147	0.770529	1.61809	0.645184	0.589956	0.385597	0.328673	0.504954
0.671866	0.247456	0.182264	0.751709	0.396979	0.282157	0.287449	0.342734	0.453055	0.999119	0.30256	0.226836	0.260923	0.260059	0.593415	0.514217	0.267526	0.276458	0.925526	0.540114	0.780941	1.60935	0.634637	0.566947	0.413091	0.323142	0.491122
0.72694	0.240473	0.186199	0.704532	0.41466	0.300769	0.332489	0.351475	0.411776	1.01474	0.299141	0.230083	0.256326	0.288374	0.624152	0.546391	0.243063	0.260133	0.952747	0.653437	0.785332	1.63467	0.6111	0.515115	0.405311	0.286858	0.545999
0.676922	0.251666	0.193529	0.705788	0.413143	0.306546	0.305038	0.348443	0.491028	1.05113	0.283165	0.241487	0.251506	0.30249	0.509049	0.545807	0.233297	0.305873	0.781866	0.599221	0.84324	1.61491	0.568612	0.537747	0.40349	0.312674	0.525016
0.69099	0.268215	0.170124	0.664597	0.407841	0.300734	0.291989	0.337207	0.452283	0.970044	0.281406	0.236186	0.275581	0.293239	0.595616	0.529314	0.260938	0.28604	0.912597	0.564109	0.813707	1.59021	0.540319	0.568595	0.464114	0.335752	0.539056
0.687473	0.243349	0.187915	0.712628	0.414941	0.28461	0.296753	0.34544	0.485584	1.0704	0.285275	0.23984	0.264019	0.281131	0.583105	0.524734	0.264553	0.255434	0.894315	0.585878	0.798332	1.57374	0.669727	0.534903	0.420811	0.302048	0.471833
0.647059	0.253151	0.210148	0.73692	0.437271	0.293857	0.282967	0.358609	0.470925	0.988455	0.294628	0.228991	0.268202	0.28309	0.573347	0.533256	0.262906	0.28677	0.884891	0.604744	0.715693	1.727	0.637508	0.576687	0.396322	0.309132	0.565806
0.655557	0.247145	0.178247	0.743367	0.400477	0.305462	0.291362	0.367234	0.463864	0.945594	0.293946	0.231287	0.280593	0.294328	0.584339	0.528961	0.241766	0.283066	0.860916	0.570994	0.76657	1.69939	0.620978	0.570243	0.384801	0.324462	0.531483
0.74093	0.235189	0.208462	0.664929	0.404444	0.277885	0.318303	0.351918	0.45483	1.01888	0.291023	0.244555	0.268752	0.26507	0.617742	0.532609	0.249907	0.289759	0.843376	0.61142	0.718709	1.64058	0.566881	0.606855	0.373112	0.303149	0.562545
0.688644	0.267228	0.198462	0.671586	0.388861	0.299035	0.301962	0.340082	0.467853	1.02047	0.298008	0.230941	0.241188	0.290009	0.55497	0.499997	0.244172	0.275584	0.800402	0.569075	0.807684	1.65134	0.553661	0.531085	0.397942	0.305486	0.53491
0.637948	0.250229	0.20079	0.707702	0.405935	0.291374	0.314097	0.340635	0.439542	0.966275	0.320542	0.221833	0.285797	0.286993	0.592995	0.505547	0.258102	0.286843	0.890945	0.552806	0.796264	1.62159	0.580858	0.542467	0.40042	0.331917	0.542426
0.62291	0.236195	0.188198	0.696312	0.441867	0.292062	0.261682	0.388681	0.467473	0.983838	0.274401	0.242695	0.262025	0.279489	0.609329	0.546404	0.230592	0.279528	0.903687	0.603977	0.834737	1.53317	0.585357	0.584945	0.41336	0.315347	0.467494
0.607257	0.268778	0.19167	0.738581	0.427229	0.28183	0.273775	0.347386	0.463875	0.965012	0.313233	0.246663	0.270029	0.26398	0.598041	0.460503	0.267972	0.250591	0.885253	0.574449	0.797339	1.6008	0.655231	0.564251	0.39376	0.338605	0.49067
0.588237	0.251962	0.210895	0.697779	0.404227	0.282549	0.297961	0.34711	0.489509	0.955512	0.292781	0.24188	0.273643	0.286027	0.55682	0.51209	0.264605	0.294764	0.933304	0.599697	0.712797	1.55444	0.627837	0.563151	0.405248	0.324896	0.48552
0.677508	0.261465	0.178216	0.697211	0.415738	0.298604	0.308811	0.328111	0.411692	1.02187	0.295974	0.216835	0.26716	0.275132	0.548164	0.525387	0.262488	0.287892	0.845172	0.597942	0.838807	1.50672	0.614706	0.589906	0.390593	0.319551	0.458199
0.664845	0.253905	0.183302	0.637882	0.401295	0.264391	0.263477	0.373104	0.489861	1.08954	0.267202	0.233363	0.235182	0.262821	0.593394	0.574385	0.26447	0.259977	0.803094	0.600996	0.775397	1.51471	0.574422	0.526876	0.389252	0.312976	0.470951
0.648412	0.238005	0.203855	0.707054	0.424514	0.296285	0.298455	0.346656	0.474501	0.943911	0.299381	0.2197	0.240318	0.286622	0.534979	0.518949	0.242265	0.283138	0.889456	0.575095	0.751903	1.61809	0.589893	0.546034	0.395349	0.321047	0.47898
0.656347	0.238325	0.202406	0.635638	0.423803	0.285017	0.265974	0.362258	0.427422	1.06632	0.288849	0.255419	0.278827	0.295761	0.520434	0.552027	0.274302	0.257044	0.834551	0.548263	0.753575	1.6882	0.630783	0.512184	0.365412	0.328603	0.514718
0.704223	0.235969	0.193568	0.656927	0.366325	0.282893	0.305593	0.373098	0.510577	1.01825	0.284302	0.237222	0.266102	0.286792	0.588719	0.513557	0.264198	0.265876	0.897107	0.611658	0.780947	1.62821	0.636928	0.554256	0.411038	0.341662	0.564584
0.657094	0.235521	0.176552	0.740512	0.39313	0.283735	0.338853	0.36096	0.400169	0.922502	0.307202	0.231704	0.287051	0.288562	0.588971	0.490132	0.26371	0.279044	0.873666	0.577716	0.78042	1.73197	0.600206	0.542794	0.400523	0.351535	0.508749
0.652595	0.261289	0.189371	0.739201	0.469153	0.268054	0.31159	0.376082	0.452911	1.05289	0.28188	0.240337	0.255836	0.298394	0.593078	0.565835	0.275374	0.302947	0.851987	0.590447	0.805637	1.57633	0.636821	0.577811	0.387802	0.294002	0.479039
0.682867	0.242557	0.17177	0.642579	0.377735	0.268145	0.283214	0.359935	0.450581	1.02206	0.287244	0.247037	0.249832	0.305217	0.562755	0.509156	0.236657	0.281587	0.848566	0.580761	0.821062	1.52648	0.637135	0.578159	0.400961	0.343728	0.477327
0.55659	0.259959	0.220007	0.707082	0.444584	0.295743	0.309912	0.335207	0.466208	1.01626	0.304873	0.238065	0.257118	0.286256	0.619979	0.517786	0.282876	0.289306	0.838427	0.589449	0.819807	1.45887	0.628941	0.567719	0.387037	0.332541	0.539185
0.685996	0.245865	0.203207	0.674846	0.445412	0.296065	0.306438	0.359621	0.513159	1.0693	0.304935	0.232879	0.24793	0.29039	0.559467	0.5296	0.264625	0.286131	0.920863	0.553597	0.762199	1.67458	0.621961	0.58239	0.411387	0.327264	0.534969
0.65822	0.248907	0.205226	0.717603	0.411329	0.303232	0.315058	0.357809	0.465194	1.01911	0.288248	0.255549	0.241117	0.288171	0.593879	0.492634	0.272696	0.266182	0.83523	0.600677	0.812925	1.56589	0.586884	0.593801	0.415845	0.332753	0.487554
0.670511	0.263951	0.202359	0.664713	0.396325	0.286679	0.275034	0.377854	0.409476	1.05808	0.273059	0.239333	0.242667	0.295464	0.577582	0.483772	0.28012	0.265491	0.847006	0.637566	0.871167	1.50088	0.608195	0.537439	0.377485	0.325987	0.523164
0.591784	0.265836	0.21745	0.745339	0.423738	0.285088	0.28888	0.350296	0.4601	1.04516	0.289066	0.216656	0.25519	0.262931	0.564156	0.490992	0.257055	0.273666	0.874863	0.640776	0.870928	1.51174	0.592236	0.557303	0.400706	0.338557	0.530033
0.701344	0.247109	0.16239	0.72521	0.427745	0.302821	0.305055	0.361292	0.47964	1.05454	0.288713	0.226588	0.282448	0.286511	0.590045	0.477198	0.240985	0.279123	0.959413	0.576544	0.730106	1.64565	0.562086	0.539307	0.40742	0.342034	0.535958
0.646664	0.265961	0.193007	0.790462	0.418604	0.29605	0.29767	0.362556	0.460888	1.06861	0.292652	0.22974	0.276237	0.262389	0.578154	0.507766	0.236021	0.279366	0.915688	0.625461	0.802587	1.55225	0.624228	0.564107	0.41582	0.318871	0.502103
0.708009	0.258665	0.184335	0.737853	0.408927	0.272867	0.309999	0.337199	0.485914	0.942404	0.289027	0.22501	0.261195	0.24917	0.556653	0.54417	0.255863	0.28509	0.798037	0.598693	0.770371	1.72314	0.635058	0.54726	0.387964	0.31198	0.524007
0.675586	0.255546	0.18477	0.716534	0.414277	0.29301	0.301127	0.368741	0.440076	1.05338	0.300669	0.232258	0.269611	0.270704	0.599898	0.492388	0.268719	0.276898	0.849201	0.561766	0.806678	1.6065	0.651408	0.510672	0.406964	0.298845	0.533573
0.67012	0.25015	0.197807	0.665505	0.423582	0.304529	0.310552	0.371175	0.479638	1.01089	0.295916	0.236815	0.24223	0.289855	0.612748	0.53592	0.260233	0.23791	0.873865	0.602266	0.792798	1.54112	0.55061	0.582318	0.390745	0.307653	0.481583
0.733209	0.241299	0.206636	0.677241	0.403632	0.298016	0.284858	0.361756	0.492574	1.06423	0.254874	0.22928	0.254372	0.266008	0.582319	0.53597	0.253604	0.281039	0.846931	0.631732	0.826343	1.7273	0.637001	0.558641	0.390513	0.324573	0.496056
0.666446	0.263685	0.194019	0.751359	0.421231	0.305012	0.306334	0.330455	0.457266	1.02026	0.282676	0.23985	0.243881	0.27249	0.541697	0.511869	0.284595	0.267159	0.944155	0.572423	0.8094	1.53895	0.630943	0.524809	0.383948	0.304228	0.50006
0.688613	0.232794	0.177975	0.705597	0.433448	0.305089	0.305252	0.387216	0.481314	1.05186	0.27989	0.228129	0.26258	0.275511	0.634571	0.498448	0.270625	0.281242	0.856256	0.533224	0.836491	1.67076	0.587897	0.527996	0.406486	0.309238	0.528936
0.637377	0.253401	0.199191	0.667986	0.429988	0.303883	0.273743	0.355982	0.479035	1.03122	0.281555	0.237808	0.264536	0.278115	0.588146	0.558776	0.265646	0.254659	0.885397	0.577348	0.804838	1.58343	0.602428	0.564156	0.384828	0.281221	0.512687
0.62778	0.249896	0.176328	0.735256	0.403327	0.312121	0.303696	0.355006	0.461078	1.0396	0.284116	0.235479	0.227979	0.290162	0.59724	0.536515	0.255005	0.265728	0.920051	0.614546	0.840837	1.57899	0.592394	0.53635	0.429093	0.341794	0.487102
0.663209	0.244271	0.199218	0.717826	0.395639	0.302912	0.310708	0.354177	0.492016	1.04022	0.279435	0.233717	0.273013	0.306168	0.570281	0.501508	0.233178	0.273819	0.932855	0.50954	0.798965	1.57881	0.584857	0.477882	0.382637	0.294057	0.542286
0.658471	0.261578	0.188479	0.684949	0.446067	0.298611	0.309488	0.375788	0.457706	0.950144	0.271685	0.231094	0.249044	0.318233	0.538068	0.528667	0.272668	0.280029	0.881217	0.646509	0.847991	1.46885	0.619096	0.511474	0.391935	0.333131	0.49682
0.638558	0.256252	0.202868	0.691981	0.377258	0.30197	0.311053	0.344962	0.476768	1.02577	0.274802	0.235624	0.240541	0.301028	0.590366	0.534115	0.262551	0.260846	0.857088	0.605439	0.833309	1.65994	0.619996	0.597853	0.428771	0.30065	0.486481
0.654149	0.255169	0.191899	0.672226	0.431455	0.294987	0.282848	0.355523	0.51121	1.02497	0.288401	0.238419	0.255547	0.272822	0.55077	0.529716	0.25775	0.282611	0.923073	0.640643	0.787534	1.38277	0.565656	0.583297	0.395394	0.333133	0.50612
0.675153	0.256101	0.186606	0.692204	0.420633	0.307063	0.30536	0.32214	0.472731	0.993279	0.294952	0.251038	0.271108	0.276628	0.553157	0.47982	0.243831	0.283941	0.821004	0.615844	0.828861	1.53409	0.627762	0.502695	0.383872	0.327201	0.508045
0.654368	0.240663	0.201318	0.687166	0.426403	0.293403	0.296608	0.359025	0.461288	1.04344	0.295595	0.24144	0.26982	0.295076	0.55789	0.496833	0.282781	0.259678	0.9219	0.602892	0.826694	1.68929	0.616274	0.579585	0.423215	0.299914	0.535194
0.711846	0.264961	0.198535	0.672357	0.446492	0.309589	0.303996	0.368266	0.43279	1.0926	0.257694	0.224704	0.270561	0.299792	0.590933	0.565001	0.272192	0.275963	0.864508	0.609554	0.836762	1.49484	0.65576	0.517371	0.414975	0.33408	0.527513
0.684715	0.213984	0.208908	0.729191	0.420445	0.275023	0.314168	0.316058	0.474852	1.03431	0.265511	0.23237	0.246093	0.286875	0.57272	0.453047	0.262633	0.288775	0.89449	0.556877	0.807435	1.63214	0.63825	0.57997	0.39071	0.317028	0.538009
0.677165	0.26875	0.196351	0.7016	0.408653	0.287288	0.292249	0.364894	0.503127	1.06504	0.291716	0.233847	0.243929	0.282043	0.597168	0.548096	0.24685	0.269817	0.888043	0.612443	0.79936	1.73838	0.629032	0.583641	0.374459	0.325421	0.535238
0.67436	0.270081	0.203853	0.729872	0.400972	0.294556	0.293764	0.372037	0.448807	1.02436	0.299916	0.242123	0.275622	0.298278	0.570147	0.552468	0.269714	0.270127	0.899419	0.632574	0.738326	1.63701	0.652452	0.544239	0.382729	0.343914	0.527461
0.612811	0.242914	0.214	0.736784	0.43029	0.313937	0.275198	0.351026	0.4575	0.983138	0.297825	0.2443	0.262345	0.289998	0.610917	0.532177	0.297549	0.292955	0.86909	0.615137	0.793207	1.58854	0.532534	0.562812	0.376101	0.331921	0.51629
0.684068	0.26234	0.205322	0.724429	0.418441	0.301727	0.315262	0.381731	0.474082	1.08344	0.296873	0.229505	0.267626	0.289552	0.606752	0.538238	0.261484	0.281716	0.8371	0.573572	0.740826	1.59985	0.614267	0.58385	0.371645	0.339934	0.536706
0.638346	0.278369	0.202183	0.69977	0.41996	0.279014	0.302334	0.349543	0.510239	1.09304	0.302693	0.207357	0.253733	0.298367	0.583917	0.496263	0.252011	0.287184	0.839838	0.575895	0.755489	1.78305	0.571619	0.59924	0.412947	0.31049	0.528658
0.670611	0.252638	0.200623	0.739137	0.427352	0.300501	0.294181	0.366804	0.481056	1.00456	0.26298	0.245358	0.273685	0.264572	0.554927	0.552735	0.273266	0.283034	0.946583	0.586299	0.729085	1.65564	0.614562	0.599468	0.384117	0.305177	0.478083
0.623948	0.239967	0.203026	0.694671	0.419742	0.29837	0.325759	0.353101	0.413496	0.966904	0.296525	0.232232	0.271042	0.297583	0.61514	0.536852	0.26413	0.269694	0.894147	0.569162	0.811258	1.48487	0.623428	0.585643	0.407479	0.297871	0.547567
0.672442	0.236165	0.205761	0.696547	0.407301	0.28043	0.274835	0.372682	0.475675	0.900616	0.298869	0.208271	0.2683	0.263026	0.603167	0.488711	0.274065	0.300026	0.895338	0.619758	0.833059	1.63303	0.599706	0.583248	0.391366	0.299615	0.554213
0.681663	0.25198	0.207766	0.704671	0.415341	0.300725	0.30765	0.371181	0.467954	1.06401	0.270679	0.223767	0.241149	0.3051	0.59334	0.550555	0.248084	0.266034	0.968058	0.599653	0.776167	1.65017	0.576637	0.529924	0.382995	0.339108	0.524648
0.655356	0.253627	0.202854	0.748796	0.430405	0.279749	0.304122	0.378544	0.438534	1.04811	0.271853	0.215104	0.278717	0.291602	0.564461	0.544239	0.244255	0.284869	0.892441	0.601568	0.818568	1.61392	0.685963	0.530603	0.354955	0.325	0.512431
0.600883	0.248754	0.195838	0.70849	0.404461	0.294172	0.330745	0.354393	0.477829	0.96504	0.295983	0.23485	0.253442	0.309907	0.564809	0.524232	0.24595	0.273977	0.870523	0.603151	0.767791	1.69312	0.610564	0.559341	0.374876	0.34349	0.531755
0.680166	0.256033	0.194133	0.624577	0.438293	0.294074	0.317688	0.335554	0.492096	0.919365	0.270271	0.22141	0.285916	0.289952	0.55962	0.545152	0.239997	0.281713	0.945489	0.593712	0.812328	1.61687	0.581661	0.58787	0.375421	0.303709	0.550011
0.646517	0.26807	0.178243	0.680863	0.403379	0.293888	0.30344	0.310902	0.464297	1.08833	0.281195	0.2328	0.260737	0.300544	0.573255	0.532627	0.250483	0.27402	0.87793	0.555714	0.839187	1.64161	0.634415	0.580282	0.375032	0.331973	0.521191
0.689644	0.254528	0.183822	0.648709	0.404703	0.29573	0.317124	0.366478	0.489514	1.01025	0.30251	0.213612	0.259916	0.296513	0.594978	0.472723	0.244459	0.283903	0.858293	0.553031	0.809509	1.72015	0.587481	0.515326	0.375744	0.297194	0.523303
0.629685	0.256046	0.199766	0.723266	0.400779	0.281816	0.281686	0.344846	0.458576	1.06756	0.299306	0.234006	0.245366	0.273295	0.594171	0.533588	0.261187	0.270833	0.806069	0.601598	0.838961	1.61115	0.619862	0.560122	0.4136	0.285395	0.528929
0.659639	0.251474	0.199071	0.723648	0.422991	0.270541	0.292234	0.350874	0.460725	1.06303	0.270521	0.221259	0.225919	0.287036	0.534431	0.554102	0.263114	0.257368	0.928374	0.62056	0.779938	1.65934	0.588648	0.536246	0.375635	0.328015	0.548911
0.675961	0.259795	0.192726	0.696912	0.39302	0.310677	0.303348	0.335691	0.476736	1.02443	0.292709	0.238283	0.253951	0.295783	0.607467	0.545848	0.265209	0.260704	0.912455	0.588484	0.848561	1.50343	0.618992	0.568527	0.394654	0.324299	0.533334
0.693537	0.233042	0.182309	0.720721	0.418794	0.281321	0.286275	0.33666	0.509324	1.05866	0.303739	0.243201	0.238928	0.297112	0.586828	0.496124	0.224305	0.275982	0.784718	0.609992	0.775679	1.60734	0.648441	0.578454	0.388218	0.335399	0.532752
0.642937	0.259564	0.201365	0.696586	0.423062	0.285094	0.302077	0.327643	0.440964	1.07777	0.281154	0.23666	0.258887	0.291088	0.595065	0.496387	0.237911	0.264082	0.84836	0.633445	0.725508	1.64278	0.653873	0.517702	0.407727	0.326451	0.549528
0.626097	0.247179	0.174145	0.628448	0.444718	0.284704	0.297121	0.363616	0.443325	0.991126	0.273813	0.248072	0.242265	0.279115	0.557781	0.565554	0.272431	0.28034	1.00954	0.566721	0.849517	1.45135	0.594935	0.551634	0.389528	0.307998	0.517675
0.692024	0.261077	0.204361	0.686243	0.415373	0.28521	0.275373	0.352875	0.49123	1.03895	0.288785	0.232243	0.273326	0.282839	0.568855	0.551423	0.244548	0.263847	0.840405	0.655363	0.793339	1.62146	0.565266	0.559674	0.401145	0.320566	0.538884
0.660896	0.26264	0.191895	0.711982	0.382813	0.285398	0.279728	0.329079	0.49547	0.96589	0.26176	0.232965	0.277336	0.274496	0.580008	0.511974	0.262857	0.279658	0.85492	0.586304	0.821126	1.62443	0.627773	0.564497	0.379423	0.307786	0.527267
0.630534	0.235647	0.206009	0.737084	0.410117	0.292487	0.303168	0.377674	0.447158	1.03108	0.293406	0.235364	0.263778	0.283758	0.589954	0.509966	0.273255	0.24871	0.886049	0.554742	0.754523	1.49815	0.634622	0.603722	0.437353	0.315525	0.556085
0.703943	0.238352	0.205313	0.668245	0.429767	0.299016	0.311148	0.331059	0.427236	1.04604	0.278449	0.24628	0.262775	0.254883	0.588871	0.53353	0.260778	0.284794	0.904335	0.595148	0.820415	1.39935	0.561381	0.554503	0.404268	0.326246	0.456802
0.681149	0.254301	0.210277	0.705875	0.411533	0.312832	0.297962	0.334316	0.480653	1.02588	0.293538	0.236218	0.255794	0.278409	0.547765	0.53108	0.280072	0.286845	0.819355	0.607496	0.822017	1.66073	0.623779	0.612287	0.400091	0.3286	0.487936
0.642933	0.238538	0.200628	0.692504	0.406403	0.291533	0.28283	0.359291	0.478593	0.92991	0.3028	0.241393	0.263963	0.312273	0.538043	0.55555	0.259698	0.280525	0.91315	0.61186	0.748325	1.54229	0.657406	0.503018	0.422359	0.306241	0.475003
0.72399	0.255307	0.200184	0.72342	0.426196	0.293972	0.314915	0.358282	0.465956	1.05284	0.281263	0.241394	0.247404	0.271209	0.539411	0.486449	0.288579	0.28988	0.866499	0.603787	0.794901	1.54186	0.577023	0.552066	0.413667	0.344276	0.5273
0.68141	0.248772	0.198921	0.634686	0.416151	0.302716	0.297629	0.372227	0.481292	1.04785	0.292532	0.236167	0.250954	0.284036	0.595474	0.537512	0.277067	0.282134	0.835664	0.561963	0.922018	1.52953	0.6361	0.514511	0.374216	0.321288	0.553762
0.629609	0.255062	0.204082	0.703173	0.441816	0.287321	0.297624	0.360447	0.481045	0.983169	0.289871	0.241525	0.251146	0.27635	0.547241	0.49014	0.256943	0.284639	0.776587	0.592153	0.865109	1.5498	0.614548	0.532533	0.394402	0.319377	0.530485
0.69772	0.244427	0.214446	0.727228	0.423913	0.307975	0.282149	0.376646	0.408838	1.03883	0.274872	0.241541	0.24882	0.26379	0.581615	0.538591	0.245321	0.292918	0.809416	0.598388	0.804018	1.63528	0.597104	0.535994	0.40664	0.295202	0.543891
0.665829	0.253252	0.199617	0.716515	0.423412	0.302377	0.307626	0.362722	0.403915	1.03027	0.283118	0.224839	0.247097	0.299788	0.627391	0.507	0.257946	0.244804	0.898082	0.619125	0.766537	1.61902	0.598032	0.591049	0.388157	0.337649	0.544738
0.699965	0.26348	0.182088	0.723594	0.429274	0.305876	0.292587	0.38437	0.487329	1.02877	0.295687	0.246044	0.244955	0.279243	0.603756	0.538716	0.276795	0.283981	0.816822	0.582605	0.749249	1.61217	0.639103	0.568377	0.392326	0.302115	0.482767
0.740362	0.254398	0.197245	0.663406	0.426013	0.293746	0.297012	0.361557	0.465003	0.886835	0.313953	0.238746	0.239781	0.258911	0.57305	0.4779	0.254266	0.27947	0.894708	0.587084	0.822245	1.72685	0.54636	0.543363	0.400079	0.310338	0.553052
0.633397	0.261729	0.211561	0.671831	0.443052	0.291517	0.305591	0.381326	0.494886	0.942848	0.280551	0.227748	0.23968	0.270738	0.551201	0.529149	0.24363	0.280554	0.840597	0.538837	0.764682	1.38452	0.634371	0.560633	0.405575	0.324221	0.54333
0.672262	0.239718	0.186015	0.746128	0.431699	0.290619	0.279515	0.357959	0.495408	0.953772	0.301569	0.236324	0.263203	0.282494	0.616016	0.498389	0.258632	0.287142	0.870241	0.640735	0.781174	1.58947	0.627086	0.511287	0.403562	0.354209	0.506332
0.683618	0.255761	0.192347	0.713083	0.403264	0.30286	0.311275	0.347781	0.48811	0.976611	0.295387	0.227407	0.255919	0.281994	0.510499	0.53455	0.265332	0.279975	0.833753	0.630985	0.739432	1.587	0.577788	0.543273	0.406463	0.324327	0.517732
0.664115	0.249763	0.210301	0.707558	0.407701	0.302783	0.291124	0.366886	0.50068	1.03846	0.291304	0.237436	0.268419	0.247499	0.611472	0.517465	0.246785	0.281238	0.839483	0.602829	0.784737	1.62027	0.604176	0.606256	0.406177	0.337149	0.511318
0.668204	0.229563	0.200956	0.706171	0.420104	0.281786	0.30557	0.36227	0.50104	1.06598	0.303538	0.229831	0.245747	0.274575	0.577156	0.495049	0.267301	0.276827	0.933879	0.611509	0.743039	1.65848	0.638404	0.612645	0.423096	0.299123	0.50296
0.665415	0.246265	0.215383	0.651815	0.391388	0.306876	0.303538	0.363622	0.422605	1.08986	0.310044	0.23916	0.279984	0.274294	0.595048	0.552614	0.251015	0.284872	0.806954	0.605107	0.783065	1.55251	0.586377	0.537504	0.425266	0.338847	0.535227
0.68132	0.256945	0.205355	0.684345	0.426201	0.295092	0.291972	0.34223	0.479932	1.18215	0.301271	0.206116	0.245231	0.285442	0.58467	0.526053	0.258435	0.280518	0.820459	0.58063	0.885901	1.62967	0.612444	0.536403	0.412352	0.352048	0.531044
0.635007	0.236923	0.201315	0.682486	0.41159	0.286123	0.305339	0.344136	0.433058	0.919882	0.276551	0.234312	0.270311	0.291038	0.596971	0.481538	0.264056	0.295566	0.895527	0.588425	0.706623	1.52777	0.609893	0.542492	0.380463	0.339832	0.494873
