# Supplementary material for: Accelerated rifting in response to regional climate change in the East African Rift System
Source: Sci Rep. 2025 Nov 10;15:38833. doi: 10.1038/s41598-025-23264-9 (PMC12603047; doi:10.1038/s41598-025-23264-9)
Supplement: Supplementary file 4 — Supplementary Information 4. [file 41598_2025_23264_MOESM4_ESM.xlsx]

## Sheet: Sheet1
Fault01	Fault02	Fault03	Fault04	Fault05	Fault06	Fault07	Fault08	Fault09	Fault10	Fault11	Fault12	Fault13	Fault14	Fault15	Fault16	Fault17	Fault18	Fault19	Fault20	Fault21	Fault22	Fault23	Fault24	Fault25	Fault26	Fault27
0.504819	0.165018	-0.00504414	0.391582	0.256799	0.074491	0.0232802	0.110071	-0.0938393	0.239406	0.145539	0.123295	-0.120491	0.0473186	0.185254	-0.188176	0.0257975	-0.0666041	0.561432	0.113741	0.416252	1.30188	0.233992	0.387723	0.202541	0.0787031	0.0950369
0.391171	0.138022	0.0144996	0.121254	0.185183	0.119349	0.0780772	0.127015	-0.121859	0.253621	0.0900822	0.169439	-0.0667656	0.113282	0.213407	-0.0677994	-0.0381302	-0.0638261	0.514687	0.103384	0.278733	1.21849	0.205456	0.315237	0.262102	0.116582	-0.00451836
0.438553	0.147008	0.0235413	0.223552	0.253443	0.0789384	0.12715	0.165012	-0.0940816	0.0897851	0.119511	0.158371	-0.0287246	0.0958728	0.197294	-0.100188	0.0558729	-0.020297	0.351715	0.0355706	0.271501	1.02692	0.171992	0.461864	0.235318	0.0994453	0.0196029
0.358529	0.168959	0.0197072	0.417278	0.233921	0.0700348	0.0877886	0.147731	-0.136553	0.205756	0.148331	0.131126	-0.130788	0.15512	0.141821	-0.0927844	-0.00266717	-0.056143	0.556963	0.0393922	0.293013	1.21262	0.203496	0.416812	0.183723	0.0426675	-0.00969206
0.354509	0.150581	0.0434417	0.365281	0.25546	0.0892447	0.0499486	0.110407	-0.1347	0.243987	0.161773	0.160057	-0.0450841	0.12634	0.209554	-0.0612161	0.0569489	-0.0243133	0.423015	0.0569156	0.294973	1.44681	0.148369	0.290932	0.263304	0.0737001	-0.0604452
0.474411	0.185139	0.0488067	0.42189	0.287597	0.08525	0.0105302	0.108536	-0.0494594	0.2444	0.151351	0.135423	-0.0438918	0.0893452	0.176947	-0.0896062	0.0159098	-0.0581276	0.3977	0.0894661	0.274459	1.13828	0.241595	0.337686	0.257337	0.117229	0.0652699
0.449941	0.155208	0.0172562	0.369086	0.218816	0.0745924	0.0796462	0.101951	-0.142191	-0.0556407	0.134709	0.162704	-0.0469487	0.0748405	0.214328	-0.136962	0.00704886	-0.0306215	0.613062	-0.0153317	0.325888	0.997586	0.201441	0.421814	0.235194	0.0801498	-0.0592758
0.459032	0.170109	0.0255059	0.221743	0.246994	0.0175394	0.0535479	0.115774	-0.176933	0.221224	0.180164	0.15383	-0.0863521	0.132997	0.0133438	-0.148947	0.0187763	-0.0659286	0.495793	0.0527599	0.302617	1.28233	0.236471	0.372413	0.247509	0.0631594	0.0245139
0.370609	0.0873188	-0.00631151	0.347838	0.24468	0.11055	0.0461115	0.12958	-0.0748361	0.299055	0.155682	0.157751	-0.0376543	0.13176	0.158958	-0.0748532	0.0596505	-0.00479514	0.520007	0.0924924	0.270274	1.26558	0.182704	0.323023	0.229574	0.113792	0.0445665
0.520793	0.117678	0.0212358	0.37058	0.225904	0.0842364	0.11142	0.0555093	-0.085125	0.308912	0.100796	0.123671	-0.104339	0.113664	0.172731	-0.250918	0.0244666	-0.0294085	0.480787	0.210116	0.275363	1.06532	0.0735252	0.433028	0.246435	0.1205	0.0342658
0.456193	0.162939	0.0237515	0.399355	0.256624	0.0637259	0.0915458	0.0440709	-0.0893129	0.295909	0.162226	0.113617	-0.0902209	0.0983032	0.252862	-0.0722594	0.0224142	-0.138727	0.512741	0.0398854	0.0764724	1.07737	0.260784	0.424396	0.200607	0.0624726	0.00863586
0.41906	0.152139	0.0306121	0.385885	0.271331	0.0872459	0.102338	0.157583	-0.0834487	0.0573249	0.119714	0.129122	-0.0220213	0.119527	0.218053	-0.155433	0.0917427	-0.0375308	0.549252	0.0148064	0.165919	1.15986	0.114846	0.382612	0.190146	0.0468172	0.036441
0.40001	0.134452	0.0167721	0.322284	0.197076	0.111852	0.085101	0.0543527	-0.0763809	0.277315	0.123749	0.139996	-0.127812	0.0665519	0.199771	-0.197813	0.0555429	0.0363969	0.503924	-0.098023	0.260025	1.2899	0.201031	0.388962	0.245469	0.141438	-0.0355435
0.44419	0.147118	-0.0255973	0.369509	0.236216	0.0634989	0.108661	0.14724	-0.0489656	0.275478	0.102486	0.144195	-0.0472624	0.138062	0.200962	-0.22953	0.0690887	-0.0280737	0.492428	0.0263708	0.230163	1.00551	0.209951	0.381668	0.240904	0.118106	-0.046718
0.369274	0.173466	-0.00237315	0.329769	0.251221	-0.0398776	0.0989384	0.0662679	-0.118221	0.219903	0.148141	0.146746	-0.0465252	0.105915	0.204908	-0.0738895	0.112794	-0.0685256	0.508512	0.0845563	0.304253	1.20377	0.0867423	0.32759	0.196615	0.106589	0.0204906
0.316751	0.178455	0.0196662	0.344555	0.242556	0.0548468	0.124107	0.0920419	-0.237592	0.205007	0.126875	0.107555	-0.0966501	0.0719931	0.198812	-0.123498	0.0881189	-0.108988	0.398077	-0.0186332	0.248818	1.24555	0.341577	0.273175	0.194945	0.0863833	0.0591854
0.42135	0.170357	0.0225212	0.300564	0.20768	0.0852094	0.027762	0.123774	-0.0543102	0.298427	0.13774	0.138254	-0.11077	0.0798969	0.134046	-0.169899	0.045476	-0.0700374	0.554851	-0.0824073	0.1639	1.25942	0.243769	0.429399	0.24937	0.11991	0.0259942
0.431594	0.157127	0.0358247	0.3727	0.258347	0.00854966	0.0139682	0.0242556	-0.148078	0.142999	0.149417	0.158824	-0.095193	0.114398	0.11234	-0.105469	0.0939136	-0.0456123	0.470004	0.0876592	0.310444	1.01251	0.195499	0.399946	0.222929	0.123126	-0.0499381
0.468661	0.125591	-0.00151092	0.29486	0.223745	0.0876918	0.0280831	0.105419	-0.151041	0.189835	0.119255	0.167314	-0.0286203	0.153728	0.298895	-0.184037	0.0287912	-0.017507	0.504067	0.0526991	0.206143	1.22553	0.266387	0.408471	0.246547	0.107826	0.0595021
0.401544	0.164912	0.0113056	0.254148	0.251567	0.0908311	0.110394	0.143428	-0.0999353	0.179245	0.164533	0.120836	-0.0882346	0.096023	-0.00204308	-0.0906198	0.094739	-0.1125	0.454508	0.14824	0.320916	1.14485	0.159107	0.487471	0.264514	0.0773334	-0.0389359
0.442141	0.112518	0.0306976	0.249923	0.195312	0.0516232	0.0632703	0.11668	-0.231554	0.231021	0.109235	0.11771	-0.0412506	0.0284005	0.267261	-0.0370092	0.0647605	-0.0431873	0.519745	0.0458251	0.294251	1.29213	0.18669	0.428333	0.2981	0.0529919	-0.0584814
0.497262	0.162422	0.00559121	0.378744	0.208613	-0.0157466	0.106747	0.105325	-0.0827477	0.306583	0.159178	0.116724	-0.0545527	0.0613976	0.0963905	-0.197991	0.0809242	0.000169309	0.328621	0.0953662	0.225813	1.19939	0.234186	0.430347	0.254306	0.10662	-0.0464334
0.417053	0.152467	-0.0118214	0.448455	0.241209	0.0944062	0.105294	0.113996	-0.163808	0.0849337	0.147064	0.108235	-0.0586875	0.0870276	0.212251	-0.149777	-0.0235961	0.00735049	0.529834	0.0870303	0.199344	1.27658	0.232582	0.360021	0.210803	0.146917	-0.0449729
0.384096	0.157751	0.00620447	0.386765	0.199756	0.0821659	0.0874614	0.108649	-0.0563639	0.0564147	0.0852724	0.150495	-0.0477505	0.156455	0.187845	-0.189997	0.0501182	-0.054243	0.586057	0.0855243	0.131113	1.11624	0.171267	0.393248	0.242161	0.155827	0.0181402
0.421834	0.141884	0.0371629	0.378659	0.255824	0.0887372	0.0661628	0.111379	-0.12384	0.195059	0.13365	0.163715	-0.0670986	0.0853547	0.131297	-0.13773	0.0298759	0.00284287	0.580171	0.0534186	0.146447	1.28201	0.210266	0.304587	0.196532	0.0896527	0.0153102
0.446374	0.15293	0.0225727	0.374705	0.229228	0.129459	0.0506769	0.0650513	-0.138834	0.184848	0.141341	0.133002	-0.082483	0.0983315	0.110351	-0.29341	0.0766554	-0.0324972	0.561643	0.0306111	0.296483	1.02815	0.256835	0.381741	0.235116	0.12925	0.0750498
0.424826	0.143728	0.00480388	0.263969	0.189876	0.0940177	0.0771877	0.102476	-0.0654972	0.274506	0.132365	0.140072	-0.054183	0.0998257	0.128451	-0.154912	0.0815576	-0.00478347	0.463	-0.0209599	0.277503	1.21806	0.230155	0.317058	0.2286	0.106961	-0.0359412
0.400438	0.157796	0.0236137	0.356805	0.188024	0.0531717	0.0797658	0.140622	-0.24465	0.279675	0.16044	0.155503	-0.0378383	0.106174	0.256153	-0.0356485	0.0727005	0.00676827	0.525709	0.0662942	0.200186	1.18645	0.119134	0.415569	0.159384	0.115067	-0.00178483
0.21272	0.168388	0.00929941	0.381349	0.236453	0.077797	0.045198	0.149709	-0.0694058	0.149123	0.138662	0.167751	-0.0699352	0.133682	0.239474	-0.119144	0.0687047	-0.0392901	0.574842	0.123335	0.217797	1.18377	0.0775975	0.437144	0.225503	0.122674	0.0330111
0.361827	0.155056	0.056967	0.29039	0.237385	0.110805	0.0618377	0.132332	-0.111811	0.349038	0.176516	0.154163	-0.14514	0.13044	0.0936227	-0.229529	0.0819604	0.00514765	0.481067	-0.0844807	0.360512	1.11386	0.270759	0.353529	0.20535	0.00990584	0.103356
0.46144	0.0878642	0.0298691	0.380758	0.227431	0.0630948	0.0773099	0.0922569	-0.155653	-0.0457012	0.106084	0.152433	-0.0703877	0.103004	0.239232	-0.0956871	0.0677775	-0.0384456	0.537383	0.08515	0.319553	1.22175	0.255879	0.436122	0.24162	0.051471	0.054391
0.381134	0.155554	-0.0486632	0.331978	0.169148	0.0284953	0.0994627	0.0830488	-0.158215	0.317154	0.127607	0.171611	-0.0568575	0.0806563	0.256732	-0.178153	0.0251787	-0.0790347	0.328759	0.0481953	0.116323	1.24514	0.214733	0.407619	0.220996	0.152412	-0.0228798
0.339571	0.153135	-0.0278606	0.380747	0.24889	0.060286	0.0537316	0.102453	-0.146267	0.0928349	0.175481	0.170604	-0.0474519	0.113312	0.162274	-0.159346	0.0593333	-0.0221214	0.514013	0.118166	0.299029	1.08294	0.201556	0.407911	0.222734	0.147007	0.0796073
0.435886	0.157347	0.0406201	0.354224	0.18361	0.092958	0.074739	0.156872	-0.120656	0.146517	0.154944	0.158895	-0.0643544	0.110336	0.238601	-0.101432	0.0510627	-0.0394282	0.550099	0.00310448	0.269617	1.05539	0.216348	0.393362	0.160881	0.118843	0.134956
0.4581	0.134967	0.0324737	0.370478	0.248946	0.0119195	0.09905	0.133505	-0.127439	0.0795631	0.120616	0.165454	-0.0704867	0.0780393	0.200256	-0.15333	0.0426643	-0.0299006	0.493938	-0.0167686	0.300622	0.787754	0.324188	0.370607	0.20834	0.110635	0.0745772
0.450598	0.161919	0.0342983	0.283259	0.293652	0.0406852	0.0171569	0.0957441	-0.0972451	0.0919897	0.148114	0.116506	-0.103149	0.103538	0.160825	-0.126426	0.0667858	-0.0778729	0.400136	0.15569	0.291208	1.19893	0.256343	0.425637	0.229448	0.13589	0.00786239
0.396682	0.137777	0.0580644	0.301461	0.219875	0.0598847	0.0398825	0.0793815	-0.0882514	0.167976	0.125644	0.14365	-0.095096	0.100718	-7.16402e-05	-0.236858	0.0212696	-0.0723077	0.522673	0.0258118	0.244572	1.25196	0.214401	0.302408	0.238312	0.106343	0.0985259
0.436369	0.17993	0.0291123	0.435794	0.199682	0.0796636	0.0879599	0.0750763	-0.0674512	0.310621	0.124645	0.155206	-0.0394272	0.0868408	0.103556	-0.151448	0.0361393	-0.091224	0.526208	0.0376961	0.261877	1.22724	0.221429	0.352681	0.228438	0.119058	0.0406137
0.366666	0.144547	-0.00577252	0.306614	0.185765	0.0795065	0.0422328	0.0854928	-0.126886	0.124925	0.120315	0.180159	-0.0465133	0.0915163	0.151159	-0.156759	0.0868133	0.00321106	0.544988	0.126912	0.265578	1.23235	0.178708	0.412085	0.178187	0.0708481	0.0957798
0.45952	0.186622	0.0349458	0.254474	0.214635	0.05695	0.0839702	0.0928851	-0.12681	0.322452	0.133635	0.180092	-0.0444795	0.109376	0.247907	-0.146441	0.00587904	0.0576086	0.493888	-0.0416003	0.215133	0.863472	0.11388	0.406746	0.230585	0.0944646	0.0365883
0.424813	0.159323	0.016995	0.217554	0.255507	0.0223133	0.137209	0.131362	-0.041242	-0.020561	0.162303	0.134861	-0.0638614	0.0932915	0.106403	-0.234631	0.0724998	-0.0930381	0.601471	0.154881	0.277557	1.12639	0.269295	0.398141	0.253663	0.137737	-0.00104374
0.444116	0.174123	0.0118826	0.418965	0.253914	0.0599225	0.126245	0.0934679	-0.26849	0.16784	0.103313	0.154801	-0.0553737	0.170745	0.0622994	-0.104672	0.0659048	0.0176202	0.547415	0.0551164	0.245812	0.82263	0.177004	0.381761	0.261342	0.113163	0.0703111
0.406107	0.168349	0.00811323	0.355653	0.135725	0.103393	0.0885773	0.0984992	-0.0927094	0.270512	0.159002	0.156578	-0.094595	0.140258	0.127931	-0.155872	0.034445	-0.0637347	0.568655	0.0426089	0.320529	1.20212	0.0619058	0.42337	0.220329	0.0879596	0.0808145
0.437099	0.189294	-0.00634368	0.343709	0.242057	0.0968783	0.140977	0.110962	-0.2141	0.249932	0.123138	0.15566	-0.0593449	0.122578	0.0879392	-0.0426619	0.0263552	-0.0281288	0.526872	0.00418821	0.324118	1.08186	0.283831	0.332503	0.250332	0.11573	0.0739362
0.442784	0.107523	0.0183174	0.334204	0.19986	0.0686273	0.0516036	0.0921395	-0.0805819	0.357317	0.112735	0.140201	-0.0555702	0.117616	0.284524	-0.144441	0.0490949	0.0187883	0.644552	0.0738902	0.339066	1.34166	0.247094	0.360414	0.237239	0.0782961	-0.0239244
0.382027	0.172588	0.0323226	0.392034	0.190934	0.0587049	0.0667124	0.130866	-0.160253	0.165397	0.149262	0.143526	-0.0122048	0.144856	0.0964021	-0.235984	0.0505173	-0.0817696	0.438628	0.0788684	0.353623	0.83828	0.245766	0.380725	0.22635	0.152402	-0.0137122
0.418158	0.187796	0.0248315	0.265003	0.242226	0.0917271	0.0869555	0.107064	-0.0840498	0.107168	0.143485	0.159038	-0.132056	0.0929956	0.0951868	-0.160803	0.107993	-0.0582117	0.506931	-0.0966673	0.466992	1.08669	0.0416676	0.249565	0.245458	0.103026	-0.054256
0.378603	0.169354	-0.0114549	0.22139	0.186015	0.0376663	0.0526896	0.137109	-0.051424	0.416995	0.145937	0.139694	-0.0590098	0.065734	0.137595	-0.227266	0.0837716	-0.0431136	0.421777	0.0529064	0.168761	1.07602	0.136789	0.393393	0.272071	0.116691	0.0413459
0.400275	0.156595	0.0245113	0.229263	0.242049	0.0737898	0.13384	0.146931	-0.0972402	0.263252	0.141224	0.158058	-0.0888587	0.14838	0.149599	-0.0442769	0.0546828	-0.0395086	0.418222	0.0698026	0.339267	0.957592	0.211136	0.35263	0.23658	0.126368	-0.207899
0.512991	0.165546	0.0228955	0.264774	0.189535	0.0744325	0.0517789	0.0900357	-0.0500077	0.217521	0.159779	0.154331	-0.0408951	0.113116	0.0844973	-0.0408222	0.0920681	-0.0052522	0.510402	0.0763328	0.352276	1.1179	0.195728	0.409947	0.241215	0.106328	-0.0742105
0.457936	0.0993751	0.0330015	0.344641	0.236307	0.0854088	0.0634504	0.0247412	-0.251939	0.262494	0.149274	0.145755	-0.0862887	0.0822665	0.0477245	-0.0722499	-0.00942669	-0.0693062	0.473646	0.113863	0.161399	1.33507	0.234396	0.360594	0.252679	0.118022	0.0258062
0.414385	0.1625	0.0285098	0.296717	0.265973	0.0898905	0.037418	0.103574	-0.130016	0.222045	0.139995	0.149372	-0.0286358	0.108408	0.201649	-0.0496744	0.0767619	-0.0291913	0.452141	0.0910444	0.26352	1.18509	0.147907	0.453674	0.222832	0.1192	0.0233652
0.473335	0.171818	0.0411262	0.21571	0.221566	0.0770527	0.107729	0.0316731	-0.135686	0.185843	0.164029	0.140047	-0.0796286	0.11578	0.16297	-0.123971	0.0644279	-0.0510605	0.5851	0.0888946	0.317004	1.11325	0.118015	0.415986	0.227307	0.111521	0.0178647
0.441597	0.160578	0.0129261	0.390156	0.239393	0.0915364	0.114233	0.0813419	-0.153705	0.272196	0.151486	0.142262	-0.123141	0.12553	0.213029	-0.0410049	0.017115	-0.0305437	0.516434	0.108723	0.155977	1.2717	0.211227	0.413103	0.245092	0.124695	-0.17231
0.435344	0.188709	0.0272991	0.326846	0.227585	0.0407089	0.0911082	0.125892	-0.14539	0.152634	0.0799282	0.114732	-0.0833759	0.0872012	0.213247	-0.125596	0.0599207	-0.00387849	0.53094	-0.0307279	0.277752	1.12322	0.182172	0.389086	0.242425	0.121046	0.0208171
0.351026	0.140941	-0.0369136	0.380374	0.235548	0.124943	0.0637218	0.0930934	-0.132533	0.311721	0.156368	0.169201	-0.131804	0.147666	0.23361	-0.0325326	0.0588442	-0.0511556	0.401647	-0.0146375	0.288988	1.14213	0.292567	0.3985	0.246006	0.0608127	-0.0672672
0.449397	0.138518	-0.00775983	0.318859	0.236305	0.0568491	0.0667277	0.110841	-0.148631	0.308849	0.142015	0.147871	-0.0731134	0.135284	0.189159	-0.16427	0.0776828	-0.0190094	0.418509	0.0115046	0.162514	1.05574	0.241084	0.395521	0.240138	0.118529	0.0239621
0.429895	0.12289	0.0525751	0.371702	0.215012	0.095577	0.0984192	0.0567145	-0.112404	0.233138	0.109149	0.134466	-0.105815	0.126609	0.0913121	-0.142077	0.0855542	-0.0985871	0.49866	0.13175	0.259045	1.03555	0.264598	0.288916	0.222042	0.0767853	0.0468703
0.481537	0.138799	0.0135841	0.350035	0.161924	0.0845582	0.114847	0.101393	-0.0486418	0.16355	0.16629	0.176194	-0.0663024	0.0343356	0.167899	-0.185025	0.0373801	-0.0139321	0.449498	0.00106858	0.332267	0.999492	0.148736	0.378349	0.244729	0.0821483	-0.0461879
0.523311	0.12125	0.0328004	0.39104	0.243777	0.0527541	0.0874663	0.0686397	-0.103384	0.350935	0.130643	0.180154	-0.117666	0.117362	0.143292	-0.173008	0.0927717	-0.0295105	0.509953	-0.178813	0.288382	1.30532	0.201086	0.33783	0.242642	0.106093	-0.0714554
0.459214	0.159169	0.0432596	0.408097	0.167255	0.0914449	0.0858149	0.100436	-0.0813296	0.324847	0.125839	0.149899	-0.0452064	0.145415	0.137004	-0.23336	0.0348807	0.0111607	0.469362	-0.0299709	0.291512	1.19399	0.133876	0.350883	0.2166	0.139614	-0.0444407
0.369071	0.135234	0.0314335	0.334485	0.290555	0.0692952	0.0600586	0.0782599	-0.0816116	0.350089	0.189141	0.11848	-0.0792337	0.097843	0.162497	-0.111863	0.000592485	-0.102079	0.53872	0.0977874	0.239897	1.16941	0.219573	0.371414	0.188433	0.126598	0.05307
0.503974	0.167142	0.0413419	0.300362	0.230695	0.0135657	0.0514522	0.0543357	-0.280099	0.127622	0.164042	0.142541	-0.026758	0.0717823	0.174	-0.172172	0.0606018	0.00321531	0.484363	-0.045267	0.15244	0.955655	0.217975	0.378995	0.18928	0.1227	0.0284814
0.380472	0.169274	-0.0265375	0.387643	0.251652	0.0775438	0.0983298	0.0953972	-0.0434444	0.0149183	0.145729	0.153811	-0.131844	0.129464	0.221691	-0.0184726	-0.0056169	-0.0297523	0.588014	0.0572494	0.239814	1.28	0.147561	0.350613	0.205064	0.117134	0.0375386
0.373852	0.175089	-0.0232652	0.302559	0.210462	0.0983206	0.0603248	0.110481	-0.0736652	0.337004	0.126245	0.136426	-0.050473	0.127068	0.060695	-0.138662	0.107134	-0.0637642	0.551513	-0.0557447	0.245738	1.17433	0.0490135	0.439602	0.218196	0.127447	-0.0766708
0.389995	0.148038	0.0401059	0.343202	0.132102	0.0601103	0.0546527	0.110646	-0.131364	0.398418	0.162034	0.164569	-0.0487745	0.0876521	0.124794	-0.0148484	0.045245	-0.0636877	0.618233	0.0985904	0.256409	0.920375	0.245863	0.399678	0.248593	0.0494102	-0.0214814
0.299245	0.168347	0.0310029	0.304625	0.241865	0.0140025	0.0377854	0.0575954	-0.203182	0.0928138	0.0775111	0.137906	-0.0931022	0.0704949	0.105792	-0.112417	0.0159741	0.0128366	0.557295	0.0771605	0.333781	1.07412	0.188993	0.341281	0.210561	0.129343	0.0354923
0.394474	0.135889	-0.000382123	0.220048	0.246606	0.0608623	0.071827	0.0159267	-0.122505	0.306972	0.165178	0.136068	-0.128689	0.131505	0.183248	-0.231236	0.0364293	-0.022748	0.523203	0.0410127	0.261516	1.24111	0.234363	0.308426	0.209932	0.0996422	0.110409
0.422211	0.146571	0.00458752	0.315598	0.20182	0.0654955	0.0650417	0.0763889	-0.169504	0.0773809	0.15358	0.160992	-0.105863	0.129814	0.282547	-0.126044	0.0671731	-0.148218	0.521516	0.0669717	0.255629	1.13713	0.222449	0.456236	0.235117	0.138226	0.016761
0.355309	0.154356	0.00349002	0.373294	0.22989	0.123589	0.0757531	0.114079	-0.0423423	0.210042	0.150951	0.182196	-0.0900063	0.136401	0.107318	-0.14563	0.048592	-0.0487471	0.508887	0.0435455	0.309485	1.20159	0.24131	0.405973	0.237917	0.0596394	0.0064199
0.391448	0.13054	0.0321059	0.298507	0.198368	0.0990288	0.11005	0.0738864	-0.1117	0.23668	0.17053	0.146055	-0.117521	0.0689743	0.230815	-0.0807871	0.0700766	-0.000631344	0.602963	-0.00087443	0.29746	1.1776	0.216538	0.349304	0.227219	0.130254	0.00714224
0.443069	0.143522	-0.016202	0.408396	0.244411	0.0708177	0.123556	0.0925388	-0.0579345	0.242521	0.126205	0.134584	-0.0984826	0.125365	0.181426	-0.243758	0.0786953	-0.0177786	0.571422	0.117386	0.207485	0.9313	0.230451	0.434731	0.245177	0.17512	-0.0606432
0.419867	0.163714	0.00200632	0.340101	0.160918	0.0236319	0.0342933	0.0657411	-0.0457007	0.200806	0.152655	0.139596	-0.117233	0.122303	0.111235	-0.223688	0.066464	-0.114477	0.452981	0.111871	0.17375	1.29422	0.141023	0.321093	0.24005	0.130904	0.0491895
0.384872	0.117793	0.0517106	0.302656	0.247623	0.112039	0.0329126	0.103055	-0.297236	0.00629667	0.159702	0.163725	-0.0329984	0.112385	0.159552	-0.127144	0.059392	-0.0112118	0.61425	0.169081	0.215252	1.11802	0.264104	0.328021	0.225645	0.0289647	-0.0611076
0.44193	0.119898	0.0460405	0.303857	0.242437	0.103161	0.100623	0.166878	-0.198987	0.263375	0.151575	0.119523	-0.103975	0.114912	0.160397	-0.163287	0.0765254	-0.0561237	0.486197	0.156124	0.192841	1.08091	0.298557	0.390779	0.268659	0.125873	0.0426446
0.482992	0.171613	0.0190261	0.397739	0.249906	0.0562157	0.0585994	0.123659	-0.120522	0.286882	0.134304	0.16046	-0.0498149	0.157931	0.21932	-0.119034	0.0224292	0.0113363	0.424703	0.0386759	0.342396	1.07667	0.154505	0.396907	0.251849	0.102685	0.0385766
0.424398	0.165156	0.0334188	0.450074	0.200921	0.0380808	0.0794964	0.0992069	-0.0956844	0.201797	0.148977	0.171106	-0.155503	0.09862	0.19708	-0.272998	0.0992518	0.0279801	0.605554	0.0791099	0.189115	0.978308	0.216327	0.3159	0.199217	0.051609	0.0346386
0.319055	0.115701	-0.0273449	0.338776	0.20058	0.0715804	0.0892246	0.155033	-0.184524	0.24867	0.175867	0.159245	-0.109799	0.121322	0.175939	-0.284686	0.0272363	-0.0370929	0.615259	0.00641603	0.273349	1.01754	0.122456	0.385156	0.230436	0.113182	-0.00858428
0.433505	0.176623	0.0313876	0.317829	0.26467	0.0402868	0.104677	0.108687	-0.103856	0.353586	0.138522	0.150041	-0.0480664	0.13592	0.143804	-0.152108	0.0926494	0.00594751	0.412527	0.0339516	0.288172	1.2408	0.205468	0.380982	0.260446	0.162249	-0.0289932
0.453064	0.156269	0.0268881	0.324735	0.272756	0.0505043	0.107542	0.158024	-0.324559	0.209046	0.14622	0.152744	-0.0470026	0.146484	0.274432	-0.122075	0.0736209	-0.0564607	0.470178	0.012491	0.173161	1.20611	0.212682	0.427095	0.21244	0.148601	0.0229867
0.393578	0.161235	0.0565964	0.366714	0.257327	0.0578937	0.0609613	0.0874047	-0.211024	0.374702	0.159142	0.148054	-0.169244	0.114484	0.105064	-0.101085	0.0121339	-0.0312379	0.48482	0.165024	0.129532	1.21327	0.064187	0.31145	0.247545	0.112084	-0.0199442
0.451309	0.144	0.00887073	0.322612	0.222447	0.0725463	0.0381138	0.109871	-0.151496	0.204896	0.143417	0.155784	-0.0484567	0.0886936	-0.0148788	-0.173262	0.0449058	-0.0224662	0.580912	0.0733598	0.410109	1.14695	0.186802	0.394076	0.247394	0.101786	0.0683953
0.403186	0.146834	0.0203336	0.239017	0.180622	0.0191957	0.106822	0.142635	-0.260316	0.149623	0.156	0.14889	-0.0752261	0.126856	0.163101	-0.261842	0.0908796	-0.0738787	0.482724	0.0128256	0.341716	0.984124	0.166403	0.428683	0.23252	0.0331754	0.0227757
0.450245	0.145993	0.00863933	0.328591	0.214156	0.0705839	0.0818569	0.107209	-0.150974	0.325804	0.138197	0.154137	-0.0201158	0.0884814	0.113568	-0.0798406	0.0573971	-0.00138616	0.36757	0.0513565	0.29192	1.23549	0.126865	0.383669	0.222103	0.0728077	-0.0329683
0.40033	0.17046	-0.00690288	0.373904	0.230337	0.086672	0.10564	0.0108638	-0.135167	0.295841	0.130859	0.103924	-0.079896	0.133853	0.0571378	-0.133161	0.0869458	-0.0267438	0.410002	0.105435	0.278687	1.24691	0.304845	0.472106	0.261892	0.081924	0.0374896
0.402331	0.156287	0.00648251	0.336225	0.254741	0.0648375	0.0624604	0.0879525	-0.104743	0.270819	0.120194	0.144418	-0.0510438	0.104958	0.255917	-0.13874	0.0457373	-0.0384322	0.464669	-0.0826489	0.323288	1.08419	0.206085	0.40957	0.25224	0.0999264	-0.012769
0.430879	0.16553	0.0214474	0.268525	0.234853	0.0896067	0.105242	0.14509	-0.144656	0.31685	0.105682	0.160467	-0.044029	0.155769	0.123234	-0.0876268	0.0839579	-0.00771184	0.482241	0.0576063	0.0609242	1.25437	0.195521	0.349462	0.180548	0.0755245	0.0782408
0.450565	0.150728	0.010951	0.361826	0.262472	0.101565	0.0503159	0.151359	-0.0993022	0.199619	0.146546	0.151167	-0.0381309	0.0683817	0.20785	-0.31113	0.0616739	-0.0971541	0.553826	0.0719908	0.193456	1.20556	0.131707	0.339956	0.263318	0.107835	0.0504095
0.417956	0.12809	0.0286811	0.324437	0.202957	0.10019	0.112953	0.0486582	-0.0792833	0.224735	0.149579	0.16254	-0.0589225	0.0731739	0.0204693	-0.120292	0.065305	-0.0732359	0.540002	0.0523586	0.178413	1.00534	0.177649	0.426152	0.232886	0.148313	0.0323122
0.412279	0.140394	0.0249729	0.400568	0.215089	0.0771281	0.109666	0.0351911	-0.208122	0.248426	0.164786	0.13343	-0.0291928	0.122867	0.205722	-0.238169	0.0252153	-0.0305031	0.557009	0.0673706	0.318207	1.24603	0.159557	0.352965	0.268785	0.0952666	-0.0478589
0.464094	0.168471	0.0171655	0.382792	0.263894	0.087457	0.0632455	0.0994029	-0.0386818	0.240725	0.127515	0.169765	-0.118046	0.0686856	0.124948	-0.103948	0.0645372	-0.0122264	0.466133	-0.158255	0.328128	1.32296	0.142575	0.393676	0.21386	0.121524	-0.136755
0.420061	0.132386	0.0178144	0.306698	0.180507	0.070524	0.0085833	0.0284634	-0.114233	0.358154	0.157134	0.146759	-0.0972543	0.103296	0.0407126	-0.19301	0.0319444	-0.116584	0.450521	-0.0481415	0.307035	1.02717	0.118414	0.406255	0.250999	0.0786937	-2.7783e-05
0.453025	0.157806	0.026061	0.288564	0.205905	0.0764566	0.0879367	0.0806309	-0.111445	0.145508	0.157752	0.105756	-0.0475194	0.133957	0.19952	-0.181535	0.0639087	-0.0117713	0.468937	0.103564	0.306752	1.07236	0.202955	0.410811	0.143865	0.116376	-0.0166561
0.449561	0.154637	0.027237	0.320925	0.226521	0.0957005	0.0970083	0.106654	-0.151727	0.0388563	0.12315	0.169784	-0.0622313	0.0454209	0.104571	-0.201557	0.0836918	-0.0921827	0.567127	0.105779	0.172856	1.0255	0.251703	0.397557	0.296265	0.137819	-0.0261609
0.43592	0.134947	0.0299018	0.375974	0.222669	0.0781469	0.0888127	0.110183	-0.147006	0.352747	0.100625	0.138371	-0.0553658	0.140809	0.154141	-0.126958	0.0624544	-0.00220244	0.483616	-0.148246	0.348687	1.017	0.194558	0.387873	0.215148	0.106019	-0.156562
0.415578	0.134305	0.025684	0.395865	0.230861	0.0854794	0.130273	0.109288	-0.161987	0.0303513	0.14986	0.133312	-0.142311	0.143068	0.238051	-0.355415	0.0494428	0.026878	0.545644	-0.0962201	0.259077	1.23345	0.251471	0.348649	0.180775	0.100541	0.0126971
0.33374	0.1595	0.0287839	0.398746	0.215772	0.0305748	0.0725241	0.130168	-0.0703092	0.383199	0.149369	0.146079	-0.121517	0.147813	0.139932	-0.122336	0.0743357	-0.00311259	0.359793	0.0284792	0.274473	0.994193	0.157231	0.344437	0.245798	0.079708	0.0663904
0.414995	0.158624	0.0355152	0.366894	0.267402	0.0648963	0.0903377	0.0789593	-0.0721104	0.241206	0.135575	0.149935	-0.0602171	0.131906	0.180818	-0.109388	0.0261409	-0.028375	0.428456	-0.0245832	0.310175	1.0859	0.218697	0.373599	0.194736	0.100449	-0.181195
0.338814	0.153885	0.0413382	0.357097	0.266578	0.0841257	0.0676946	0.126643	-0.0666445	0.217621	0.176397	0.152874	-0.0434408	0.138509	0.0697369	-0.195933	0.0804615	-0.0239564	0.378921	0.0947973	0.255481	1.27711	0.21938	0.315737	0.216992	0.0429272	-0.0233853
0.445676	0.160843	0.0350835	0.341059	0.216591	0.0784503	0.101142	0.122994	-0.0988365	0.323242	0.170082	0.158218	-0.0315169	0.0592441	0.233362	-0.388665	-0.00846188	-0.0756596	0.555401	0.0662563	0.246922	1.16222	0.0645536	0.452074	0.206416	0.114673	0.0519049
0.43918	0.12828	0.059139	0.392124	0.276898	0.0696437	0.0607453	0.128115	-0.159524	0.160418	0.180034	0.158713	-0.0937016	0.120101	0.120686	-0.239999	0.105297	-0.154646	0.523638	-0.0666918	0.150236	1.16476	0.170206	0.39343	0.236777	0.130004	0.043615
0.40332	0.156037	0.00217189	0.29802	0.193641	0.0529379	0.0632242	0.0684616	-0.137151	0.322027	0.10332	0.147654	-0.0376773	0.122021	0.166222	-0.111755	0.0786853	-0.040948	0.373062	-0.0252734	0.0772986	1.07827	0.117697	0.424943	0.239162	0.142198	-0.0702452
0.356817	0.132362	0.0183446	0.395277	0.243171	0.0320352	0.0873798	0.0736589	-0.0973122	0.291787	0.167664	0.139397	-0.0732263	0.102736	0.228977	-0.146181	0.0673571	-0.0228268	0.582496	0.14267	0.326908	0.978083	0.266567	0.358973	0.195325	0.0617611	0.0060832
0.443499	0.177162	0.0114886	0.369415	0.249702	0.0735839	0.108582	0.106274	-0.281739	0.276133	0.140661	0.123322	-0.0952677	0.154607	0.10447	-0.149375	0.0371471	-0.0910344	0.588193	-0.0790306	0.271562	1.29961	0.276223	0.438023	0.210064	0.112058	0.0389074
0.377828	0.169334	0.0331147	0.282979	0.1873	0.0649165	0.0862424	0.0708647	-0.0711205	0.340231	0.10505	0.142198	-0.0461889	0.126577	0.214279	-0.0629582	0.098595	-0.0372472	0.532753	-0.0339029	0.235573	1.0602	0.308468	0.337289	0.219088	0.0721929	0.00920064
0.374599	0.172028	0.0240983	0.418977	0.218107	0.0547506	0.00259538	0.110313	-0.130231	0.266874	0.136871	0.168493	0.00973888	0.112906	0.0605568	-0.477599	0.0715065	-0.0241427	0.459941	0.045942	0.277445	1.29765	0.193898	0.411452	0.223323	0.0162011	0.00427058
0.380423	0.170222	0.0465357	0.327252	0.189456	-0.00211458	0.130701	-0.00475451	-0.116154	0.361916	0.130383	0.127512	-0.023816	0.0704031	0.150958	-0.250489	0.0562297	-0.0335385	0.459242	0.100316	0.139637	1.21293	0.249183	0.430552	0.209084	0.0878999	0.0714847
0.437236	0.126937	0.0529296	0.262117	0.235617	-0.010219	0.0462586	0.123959	-0.202406	0.350521	0.126365	0.141394	-0.0444971	0.129614	0.141776	-0.123251	0.0438885	-0.0435198	0.582982	0.128238	0.240062	1.1163	0.092133	0.376531	0.246899	0.115663	0.0791295
0.369046	0.130729	0.0351224	0.212089	0.207449	0.0481865	0.0955192	-0.00690536	-0.191685	0.276807	0.163054	0.157346	-0.0846381	0.126441	0.137518	-0.32717	0.053408	-0.0661345	0.538794	-0.0139483	0.155478	1.18627	0.185129	0.437044	0.269098	0.0826518	0.00274454
0.424159	0.165267	0.0508487	0.210894	0.263199	0.0854101	0.0884984	0.0708475	-0.0174746	0.273344	0.147508	0.15148	-0.0892935	0.117947	0.161308	-0.248382	0.0781699	-0.0128541	0.446474	0.0893186	0.246472	1.22503	0.20965	0.37658	0.272343	0.127975	-0.188695
0.428386	0.167328	0.0413158	0.233809	0.246741	0.0858663	0.0970035	0.12206	-0.0498511	0.185546	0.174046	0.178197	-0.0798401	0.134793	0.105032	-0.212745	0.0577706	-0.00928374	0.530744	0.0499037	0.188836	1.02289	0.25461	0.34255	0.207507	0.102456	-0.0750415
0.384444	0.13508	0.0381345	0.422194	0.245967	0.0414525	0.0700277	0.156286	-0.136149	0.248598	0.169098	0.125541	-0.071129	0.1477	0.153397	-0.171302	0.0725748	-0.0519332	0.599319	0.103492	0.355926	1.23405	0.0706773	0.39045	0.226457	0.11617	0.00816952
0.438256	0.132952	0.0400618	0.252198	0.227819	0.0681013	0.057684	0.0971748	-0.179149	0.324999	0.140892	0.148879	-0.153708	0.0864752	0.144304	-0.144782	0.0641103	-0.065933	0.432051	0.102161	0.292795	1.29633	0.239166	0.355443	0.204766	0.0805828	-0.0979902
0.334454	0.171717	-0.000658406	0.351298	0.262017	0.0888497	0.082204	0.127549	-0.194063	0.298243	0.106401	0.162675	-0.0780496	0.0928121	0.269777	-0.130562	-0.027482	0.0109751	0.55272	0.0107294	0.387238	1.13151	0.221916	0.425858	0.20142	0.110676	-0.159792
0.411595	0.145158	0.0454146	0.460377	0.212458	0.0479362	0.0739204	0.0385447	-0.0837875	0.15993	0.120077	0.149943	-0.0305949	0.122112	0.0415978	-0.215241	0.0888242	-0.0397689	0.460955	0.0717415	0.0308257	1.07276	0.24004	0.406625	0.287461	0.113616	0.0409821
0.37893	0.135986	0.0261226	0.35348	0.179859	0.0622629	0.0467763	0.0237088	-0.156424	0.30322	0.157523	0.126709	-0.0689311	0.113606	0.198111	-0.174538	0.0863951	-0.0517015	0.550258	0.0393062	0.315201	1.05466	0.0627889	0.381583	0.235016	0.118456	-0.0409462
0.306137	0.152732	0.0265597	0.346562	0.195216	0.110004	0.11753	0.104585	-0.179266	0.332465	0.109122	0.158504	-0.121955	0.101733	0.222531	-0.0890273	0.0808193	-0.065878	0.543048	-0.0657758	0.129338	1.21773	0.188314	0.333432	0.282158	0.128243	-0.0698873
0.465939	0.135623	0.0169042	0.349219	0.177307	0.0213143	0.0941966	0.0911738	-0.012751	0.065649	0.161904	0.180144	-0.0896714	0.107151	0.207643	-0.0956531	0.0964322	-0.0449744	0.549092	0.140813	0.255219	1.25874	0.234256	0.384536	0.202368	0.0389301	-0.195743
0.49773	0.147842	0.0427153	0.357791	0.186459	0.0960364	0.0470945	0.131208	-0.251755	0.352448	0.0940337	0.138979	-0.0611906	0.0871511	0.156986	-0.142292	0.0615293	0.000554673	0.594244	0.0817977	0.312222	1.19571	0.171552	0.420721	0.174191	0.127808	0.0564575
0.438338	0.158746	0.0247758	0.345813	0.234261	0.0470938	0.0573314	0.0682675	-0.12813	0.317046	0.140529	0.11884	-0.0697485	0.13369	0.201203	-0.180093	0.0519837	-0.0297188	0.521587	0.0675744	0.256984	1.2326	0.22732	0.406665	0.201905	0.0988487	0.0409967
0.406904	0.164589	0.0385738	0.432958	0.24638	0.0893932	0.0161343	0.0552457	-0.0851732	0.387826	0.0924301	0.167342	-0.0950565	0.121027	0.136368	-0.118051	0.066708	-0.0806313	0.381397	0.0188884	0.270294	1.16676	0.246097	0.361753	0.206615	0.0887014	-0.0863724
0.388508	0.171785	-0.0119791	0.36112	0.240293	0.00451425	0.0759659	0.0790852	-0.0416881	0.268227	0.17331	0.164505	-0.154887	0.107823	0.243317	-0.146195	0.0530917	-0.0381782	0.470531	-0.0726634	0.26545	1.20287	0.282504	0.37635	0.239459	0.11167	0.0952994
0.441882	0.160968	0.0224478	0.390663	0.261075	0.0823895	0.113157	0.110708	-0.0564626	0.250153	0.144859	0.1758	-0.0750943	0.129438	0.132657	-0.286834	0.0653001	-0.0325547	0.502336	0.098139	0.202332	1.20359	0.227561	0.452134	0.170419	0.061372	0.0208617
0.292261	0.196058	0.00440055	0.27371	0.250331	0.0797647	0.0983847	0.169197	-0.0565899	0.261868	0.153415	0.148233	-0.0131613	0.117433	0.205783	-0.138113	0.0938351	-0.00637349	0.424425	0.00200481	0.34853	1.02628	0.0850326	0.409524	0.260411	0.10498	-0.0914553
0.317237	0.155168	0.0219412	0.350244	0.236398	0.0997905	0.120611	0.153191	-0.210374	0.207063	0.0934825	0.163774	-0.0862652	0.0846509	0.0388938	-0.0974287	0.0253105	-0.0866123	0.487205	0.153833	0.234759	1.21454	0.21223	0.441181	0.210295	0.119292	0.0758711
0.346048	0.188685	-0.000446116	0.465624	0.241449	0.0947941	0.0956179	0.117745	-0.0498346	0.35566	0.14654	0.146862	-0.0808019	0.125907	0.104496	-0.132224	0.0766422	-0.0328041	0.514529	0.0288858	0.319167	0.97999	0.0893327	0.39453	0.157935	0.0599766	0.0746389
0.428041	0.156758	0.0377277	0.327077	0.2406	0.0826886	0.110182	0.0973511	-0.0976205	0.357664	0.177103	0.161839	-0.102641	0.124379	0.178411	-0.167387	0.103847	-0.0575143	0.491986	0.105287	0.255507	0.973683	0.165823	0.373621	0.167776	0.0501272	0.0866436
0.440377	0.173593	-0.00138927	0.297809	0.219441	0.0927823	0.032558	0.0528048	-0.266004	0.109733	0.140531	0.151835	-0.0751226	0.0828557	0.0920986	-0.128608	0.0561659	-0.0194849	0.560859	-0.120638	0.241999	0.996424	0.23526	0.43543	0.242049	0.141849	0.0782222
0.421111	0.149376	0.0094119	0.299305	0.216232	0.0589001	0.127368	0.0389534	-0.10822	0.269238	0.181408	0.163764	-0.0943844	0.0667895	0.222917	-0.105709	0.0969935	-0.0110875	0.635285	-0.000804701	0.309101	1.01359	0.220321	0.423415	0.254088	0.131749	-0.047445
0.390073	0.156922	0.051354	0.361486	0.16701	0.038061	0.0126506	0.109602	-0.0615181	0.181074	0.142862	0.170756	-0.0261075	0.0507969	0.145749	-0.130147	0.0302968	0.0106352	0.428893	0.0211944	0.378385	0.874714	0.284363	0.360758	0.213931	-0.0318968	0.00850951
0.460505	0.169086	0.0402255	0.390915	0.234794	0.0521195	0.0592336	0.0935174	-0.155501	-0.087546	0.154489	0.172175	-0.117301	0.134398	0.175955	-0.144544	0.074534	-0.00950274	0.474075	-0.121061	0.308541	1.29841	0.287412	0.345397	0.247879	0.0530773	-0.0445114
0.419232	0.156431	0.0271969	0.327413	0.272459	0.0483393	0.0897662	0.111018	-0.00993501	0.337436	0.157722	0.155836	-0.167934	0.116126	0.257901	-0.153906	0.075992	-0.114686	0.538408	0.10146	0.153099	1.04675	0.226893	0.364276	0.206573	0.0871849	0.0588131
0.397793	0.16712	0.0193915	0.296621	0.27281	-0.0451103	0.0948876	0.0444199	-0.0675776	0.317644	0.157811	0.152079	-0.0712031	0.109869	0.19615	-0.115863	0.0666143	-0.0791616	0.500259	-0.0115966	0.270998	0.948972	0.194882	0.368817	0.238206	0.148181	0.0807292
0.373553	0.175706	0.00516147	0.366239	0.250032	0.0728605	0.0881682	0.0548104	-0.146661	0.284513	0.134851	0.146818	-0.0990318	0.139739	0.102181	-0.165404	0.0819129	-0.0123748	0.455005	0.0378454	0.299219	0.972042	0.117288	0.322833	0.238187	0.0734718	0.0319366
0.422125	0.158015	-0.0155868	0.365335	0.237299	0.100526	0.12976	0.112362	-0.0501707	0.175244	0.14452	0.163498	-0.0378197	0.0919416	0.250267	-0.062157	0.0487333	-0.0793044	0.449867	-0.1102	0.105396	1.26631	0.118954	0.41011	0.259243	0.115213	0.0143622
0.449491	0.161643	0.0348494	0.382722	0.258251	0.00144645	0.105246	0.132363	-0.15906	0.0643033	0.113102	0.167906	-0.0835261	0.127047	0.177261	-0.230801	0.078652	-0.0741049	0.525677	0.0795906	0.323028	1.16993	0.234686	0.39746	0.195571	0.144798	-0.0221325
0.331756	0.179145	-0.0301426	0.205813	0.117668	0.0489638	0.00478267	0.131781	-0.0504689	0.128449	0.0996217	0.153815	-0.0986243	0.106275	0.171309	-0.270687	0.0527666	-0.0462363	0.559887	-0.0448959	0.226384	1.11334	0.137805	0.398231	0.270733	0.103135	0.0063699
0.403087	0.179808	0.0364624	0.380704	0.208826	0.120599	0.0646732	0.0297612	-0.185209	0.411498	0.13551	0.129011	-0.0584954	0.152674	0.216431	-0.195879	0.0853858	-0.0157624	0.520597	0.137855	0.204831	1.09297	0.232286	0.404952	0.247902	0.106001	0.047088
0.436651	0.158181	0.0272633	0.333478	0.181894	0.0785315	0.0844507	0.125877	-0.0269905	0.0988031	0.166646	0.130361	-0.0819376	0.110992	0.232922	-0.134131	0.0977519	-0.0587284	0.479378	0.0777993	0.278194	0.936686	0.218348	0.411178	0.208771	0.0695939	-0.124359
0.360038	0.16344	0.0384049	0.277341	0.134431	0.0927241	0.0820826	0.0579916	-0.249304	0.413137	0.154177	0.119682	-0.115869	0.102342	0.220655	-0.225628	0.067248	0.0399906	0.562489	-0.00149683	0.257385	1.1673	0.21138	0.366328	0.146411	0.128264	0.0753498
0.373282	0.163315	0.000513867	0.395307	0.270786	0.100351	0.0670462	0.0545908	-0.125596	0.246213	0.143804	0.101321	-0.0416195	0.0954279	0.213975	-0.21571	0.0430984	-0.115112	0.554449	0.0476798	0.314049	1.07289	0.163153	0.323298	0.211739	0.146234	-0.00547203
0.339341	0.146958	0.0372757	0.363685	0.273755	0.108518	0.0960247	0.127285	-0.140118	0.250441	0.0958323	0.140713	-0.108396	0.116569	0.173585	-0.116955	0.0232652	-0.0137742	0.604405	-0.0450586	0.343802	1.00149	0.143315	0.31135	0.20349	0.079742	-0.042119
0.32137	0.122674	0.0106126	0.280885	0.256866	0.0468564	0.0411031	0.0398543	-0.0987546	0.258043	0.16915	0.17136	-0.079085	0.108086	0.162899	-0.0786248	0.128325	-0.0712263	0.481845	-0.00591979	0.28911	1.27898	0.214262	0.376495	0.217653	0.104753	0.0217843
0.378442	0.157362	0.0298992	0.341461	0.275954	0.10379	0.0921908	0.0614149	-0.0882639	0.100384	0.146267	0.148956	-0.0742571	0.124853	0.229116	-0.147355	0.0481368	-0.0279161	0.613216	-0.0139198	0.299474	1.16602	0.288779	0.329714	0.209057	0.124347	0.0439337
0.356066	0.163965	0.0292978	0.412901	0.194327	0.065552	0.0597842	0.046689	-0.172483	0.348296	0.113026	0.163739	-0.16623	0.122266	0.0394113	-0.0686044	0.0507024	-0.0376487	0.450036	0.102291	0.153457	1.23374	0.276256	0.401598	0.243111	0.128692	0.113023
0.355074	0.128336	0.0386359	0.399725	0.23914	0.0680845	0.0775998	0.0960824	-0.0312007	0.363741	0.159236	0.154106	-0.092757	0.0965314	0.251189	-0.132199	-0.0150022	-0.0522206	0.478683	-0.0228933	0.244891	1.23341	0.219936	0.412004	0.155431	0.0856048	-0.0101283
0.502814	0.124889	0.0537416	0.387008	0.236187	0.115247	0.0777877	0.0839349	-0.0715238	0.2765	0.116216	0.146402	-0.0551518	0.127343	0.267382	-0.175372	-0.00496255	0.00442422	0.507453	-0.0764777	0.0558808	1.0301	0.162129	0.374751	0.257218	0.112155	-0.0348717
0.414128	0.149782	0.0403012	0.39111	0.231173	0.0847112	0.10589	0.150922	-0.303057	0.192802	0.12516	0.146233	-0.0628463	0.116477	0.0850781	-0.0750189	0.103332	0.0300321	0.490354	0.0204523	0.308887	1.19484	0.196647	0.296193	0.284838	0.161253	-0.0619399
0.369803	0.183954	0.0398209	0.312272	0.265906	0.0181372	0.0913096	-0.00256345	-0.133824	0.262682	0.165585	0.155861	-0.0101224	0.121501	0.177086	-0.0479017	0.0784351	-0.0578869	0.567611	0.0235908	0.18756	1.05024	0.211119	0.408551	0.208773	0.143435	0.0988043
0.339469	0.167937	0.000248336	0.3689	0.214562	0.0523433	0.138369	0.0241227	-0.0696039	0.366103	0.129246	0.160355	-0.0717752	0.0931915	0.168815	-0.0892533	0.0808717	-0.0318939	0.460863	0.0388686	0.147067	1.18501	0.206149	0.440172	0.25331	0.133613	-0.0696319
0.453771	0.169634	-0.0343783	0.339218	0.266093	0.100481	0.0970324	0.0637642	-0.108136	0.0692438	0.13281	0.172537	-0.0804214	0.0898434	0.195811	-0.210828	0.0926633	-0.114901	0.371271	-0.0239447	0.278587	1.22457	0.296968	0.374226	0.233948	0.109553	-0.0053674
0.372729	0.195501	0.0598674	0.334584	0.297291	0.0865904	0.106678	0.0550126	-0.0376678	0.295298	0.142676	0.179167	-0.092376	0.0961745	0.222476	-0.107783	0.00666599	-0.0785211	0.4467	-0.0229937	0.278353	1.21539	0.198713	0.357341	0.259556	0.0454926	0.0425829
0.407041	0.155778	0.0406507	0.319906	0.238506	0.098418	0.103623	0.130926	-0.112153	0.148403	0.145737	0.0900452	-0.0736631	0.120767	0.165993	-0.0959959	-0.0709582	-0.105999	0.5748	-0.0158494	0.30709	1.1604	0.224494	0.391413	0.209082	0.100107	0.0688387
0.484364	0.181033	0.00571752	0.285181	0.250393	0.105786	0.102679	0.00571224	-0.104422	0.0442959	0.151513	0.154857	-0.0373174	0.0967915	0.144479	-0.0547889	-0.0148307	-0.0218249	0.575993	0.0301038	0.26927	1.22838	0.255441	0.342293	0.26197	0.111553	-0.028808
0.472591	0.172295	-0.0116635	0.341174	0.171863	0.0899245	0.0674659	0.117518	-0.0577131	0.0473031	0.168506	0.181483	-0.0599372	0.0853177	0.114559	-0.155606	0.103819	-0.0643354	0.401287	0.104205	0.289336	1.13668	0.226949	0.394449	0.317834	0.120329	0.0209069
0.386931	0.190369	0.0241818	0.324813	0.268617	0.0767645	0.106058	0.129307	-0.136099	0.146966	0.163314	0.122231	-0.110481	0.141239	0.187682	-0.371186	0.0553391	-0.0749978	0.485549	0.0782498	0.355318	1.17935	0.222755	0.366794	0.290134	0.121855	0.00815245
0.443819	0.155017	0.0481526	0.252358	0.240405	0.0772627	0.0782794	0.0791278	-0.0987126	0.37179	0.150057	0.166092	-0.0938754	0.113879	0.15674	-0.19695	0.0122882	-0.0070729	0.536835	0.0790276	0.316317	1.24428	0.132931	0.433242	0.262903	0.0835539	0.108515
0.43559	0.172172	0.0287619	0.23086	0.158804	0.0505225	2.5489e-05	0.0806577	-0.134867	0.0640218	0.146523	0.136675	-0.0545672	0.148839	0.249558	-0.10659	0.0780663	-0.0125769	0.470572	0.192042	0.161639	1.16555	0.225039	0.411062	0.205513	0.149156	-0.0155474
0.400101	0.15445	0.0318248	0.329993	0.204621	0.0378968	0.00302961	0.107954	-0.0971113	0.257339	0.113061	0.177177	-0.0701088	0.159493	0.274613	-0.258357	0.0038986	-0.0184884	0.522963	0.0831455	0.247365	1.20862	0.0864562	0.365619	0.224587	0.0459846	0.0101541
0.337694	0.15972	-0.00404057	0.214793	0.191433	0.064791	0.0501443	0.137547	-0.0505798	0.38476	0.136591	0.148308	-0.0338338	0.118589	0.174655	-0.0744611	0.0775862	0.00864668	0.582944	0.0645586	0.197112	1.02153	0.243661	0.413122	0.257381	0.0758556	-0.0290417
0.507306	0.153736	0.00149139	0.317088	0.153287	0.0788544	0.0728771	0.112627	-0.0643656	0.0620994	0.166179	0.156018	-0.128439	0.090056	0.0121988	-0.15311	0.0767135	-0.00496237	0.545529	0.00794665	0.257816	1.04261	0.155489	0.430377	0.277275	0.129474	0.0647761
0.399454	0.180231	0.0556196	0.336705	0.214851	0.11577	0.139705	0.102465	-0.13912	0.254127	0.139275	0.149497	-0.060479	0.142526	0.083241	-0.155132	0.086219	-0.1078	0.444729	0.135069	0.301751	1.23189	0.218569	0.404256	0.202881	0.0950027	-0.107279
0.385017	0.183337	0.0168454	0.371079	0.245829	0.0920386	0.085617	0.0652098	-0.220109	0.307108	0.110657	0.139465	-0.0790714	0.101845	0.120153	-0.181945	0.0794461	0.00157417	0.605275	0.0657412	0.2296	1.20851	0.132079	0.386781	0.250771	0.132722	-0.0513204
0.411515	0.177227	-0.00492421	0.168512	0.180396	0.0304452	0.042588	0.109946	-0.212336	0.357665	0.147233	0.184397	-0.0424441	0.0888638	0.0829084	-0.0864203	0.0540766	-0.0209508	0.53227	-0.00951251	0.270639	1.18832	0.208805	0.297842	0.223776	0.0197509	-0.060674
0.240553	0.0872019	-0.00350686	0.19709	0.254868	0.0348698	0.0869562	0.157552	-0.104454	0.203837	0.162644	0.137621	-0.115953	0.106372	0.197998	-0.232846	0.095254	-0.0305427	0.376505	0.144246	0.292012	0.891967	0.132009	0.392634	0.200925	0.105734	-0.0582774
0.395142	0.180658	0.0454239	0.190586	0.229028	0.0245238	0.0836452	0.058948	-0.164493	0.319996	0.099791	0.17518	-0.15775	0.0783438	0.175568	-0.0437361	0.0317201	-0.126245	0.552985	0.0747699	0.159801	1.05888	0.224597	0.273785	0.239622	0.112802	-0.0544023
0.34737	0.164632	-0.0119415	0.350843	0.241451	0.0634755	0.110961	0.147967	-0.0851704	0.102111	0.141332	0.114045	-0.0539649	0.118123	0.232471	-0.100766	0.0675796	-0.0120516	0.570778	-0.00374239	0.237882	1.07966	0.26236	0.37275	0.290422	0.0948268	0.087554
0.464989	0.169319	0.0478011	0.255221	0.219533	0.0306478	0.0318047	0.0399689	-0.0489836	0.328436	0.137856	0.118483	-0.0641304	0.144494	0.0123709	-0.27959	0.0393589	-0.016335	0.374026	0.133697	0.150973	1.08642	0.165616	0.399168	0.22906	0.0579413	0.0159969
0.441917	0.165872	-0.0143361	0.409008	0.267553	0.101913	0.137341	0.119576	-0.130834	0.316055	0.0973428	0.150104	-0.06667	0.0765572	0.0926271	-0.293617	0.0259103	-0.00734959	0.562325	0.105748	0.285912	0.936905	0.219747	0.398866	0.247283	0.0818609	0.0881052
0.327216	0.155914	0.0445711	0.379692	0.238555	0.0893393	0.0634206	0.0430979	-0.150133	0.280589	0.138906	0.180432	-0.0767838	0.0633562	0.142617	-0.0615701	0.0379831	-0.0585579	0.547929	-0.0339685	0.338786	1.29017	0.187599	0.361821	0.29426	0.043121	0.0684707
0.405434	0.148742	0.017477	0.329527	0.176943	0.0845302	0.0922054	0.14097	-0.0968148	0.194627	0.133747	0.174304	-0.11076	0.111715	0.114571	-0.210751	0.0833088	-0.0519606	0.479453	-0.0591719	0.336476	1.2982	0.160274	0.332824	0.248959	0.119725	-0.0725795
0.471512	0.133759	0.0379899	0.320142	0.180141	0.116308	0.0635219	0.0529643	-0.0753811	0.202544	0.161387	0.134362	-0.121441	0.130357	0.158468	-0.0743209	0.0450346	-0.00973679	0.511293	-0.0666162	0.261037	1.07706	0.127831	0.367998	0.230016	0.0841302	0.0807435
0.351168	0.162722	0.0280314	0.230376	0.283059	0.0679585	0.0597872	0.114388	-0.106757	0.325978	0.154629	0.154103	-0.115454	0.086095	0.0802838	-0.265977	0.0621273	-0.015601	0.471811	0.0697507	0.159255	0.821571	0.179761	0.404587	0.216347	0.130674	-0.0597202
0.390209	0.178671	0.0325093	0.418008	0.220896	0.0224309	0.0981714	0.161719	-0.0403995	0.284829	0.171426	0.152263	-0.0759097	0.0668081	0.145272	-0.152616	0.0644859	-0.105863	0.536318	0.0822316	0.218273	1.15365	0.136524	0.42713	0.266741	0.112785	0.01943
0.363514	0.174667	-0.00319839	0.352898	0.212987	0.0234758	0.107019	0.155085	0.0123633	0.382634	0.145904	0.156984	-0.0537044	0.106986	0.14126	-0.247177	0.0430567	-0.0402758	0.513135	-0.0468688	0.336447	1.1912	0.150337	0.46567	0.232979	0.134701	-0.0161604
0.440776	0.134626	0.0331289	0.293325	0.265293	0.104995	0.103568	0.143725	-0.169421	0.0954906	0.152847	0.124251	-0.0413251	0.082821	0.0376422	-0.000591389	0.0718068	-0.025628	0.430204	0.0566183	0.351158	1.12738	0.180656	0.380522	0.260638	0.169333	-0.0049812
0.386296	0.163561	0.0134273	0.322598	0.246205	0.0929044	0.0572882	0.149928	-0.106273	0.293014	0.145853	0.149113	-0.0536519	0.118398	0.184059	-0.178749	0.0893916	-0.0491193	0.467859	0.105732	0.331461	0.841964	0.100086	0.37382	0.21493	0.1115	0.054323
0.452166	0.160527	-0.000753803	0.289049	0.190929	0.0867428	0.113191	0.0534216	-0.0925454	0.173147	0.163631	0.15994	-0.0837773	0.0991425	0.205042	-0.238336	0.069439	0.0082764	0.451172	-0.0182816	0.356968	1.06521	0.292411	0.377996	0.216977	0.0876474	0.021224
0.43888	0.11971	0.0227663	0.355139	0.272334	0.0711097	0.0882778	0.116305	-0.11643	0.249044	0.150677	0.151493	-0.127049	0.103818	0.141761	-0.269566	0.0648422	-0.042129	0.532465	0.068999	0.250328	1.30854	0.168626	0.370217	0.264112	0.110429	0.00166335
0.467609	0.180201	0.0353306	0.220568	0.292107	0.112761	0.0941931	0.0830356	-0.108192	0.271213	0.164003	0.155692	-0.0370693	0.128844	0.184369	-0.196689	0.0388279	-0.0437782	0.449964	0.126733	0.218314	0.988214	0.151666	0.344947	0.253852	0.148236	0.0373155
0.437708	0.165687	-0.0106361	0.401833	0.170835	0.096149	0.0788908	0.118414	-0.0886098	-0.0525348	0.0806412	0.141651	-0.123246	0.114642	0.109523	-0.12206	0.0414727	-0.0868339	0.451591	0.0921184	0.28382	1.20756	0.184171	0.390218	0.248738	0.080516	-0.0875808
0.314256	0.150547	0.0314779	0.263669	0.212968	0.0998151	0.087037	0.09093	-0.088596	0.136028	0.153012	0.117279	-0.0800737	0.120768	0.130956	-0.182455	0.0488193	0.00295809	0.502581	-0.00369104	0.277401	0.999678	0.273999	0.398688	0.259372	0.0800014	0.0431435
0.465548	0.160297	-0.00604561	0.351877	0.250369	0.10838	0.0590398	0.0430407	-0.15709	0.111177	0.163488	0.12571	-0.0391343	0.121176	0.143506	-0.369143	0.0710593	0.00247056	0.494129	0.0427576	0.254616	1.19068	0.12124	0.371792	0.249047	0.115626	-0.0760245
0.343787	0.155383	0.0310109	0.298143	0.247584	0.0914071	0.0738526	0.0867646	-0.0952768	0.423179	0.185514	0.15701	-0.124348	0.134548	0.237304	-0.0671845	0.0824875	-0.0517199	0.635541	0.00625241	0.192565	1.28364	0.236664	0.420183	0.245037	0.0877869	0.0832227
0.47854	0.165374	0.0510822	0.395068	0.243756	0.0513375	0.102378	0.0751223	-0.0466341	0.294425	0.122711	0.155786	-0.0398884	0.112325	0.273094	-0.276287	0.0364493	-0.0310202	0.556108	0.0433409	0.285418	1.18217	0.159672	0.368657	0.197102	0.118224	-0.119818
0.410186	0.177202	0.0413433	0.247812	0.253727	0.128316	0.0755142	0.0873466	-0.0512942	0.186535	0.152406	0.178856	-0.0686744	0.125127	0.166847	-0.0753155	0.0526405	-0.0269099	0.649554	0.0710518	0.325073	0.891166	0.166325	0.361407	0.246026	0.0890644	0.0592619
0.402553	0.158504	0.0113532	0.28392	0.229225	0.0900156	0.0613042	0.11692	-0.0320155	0.451941	0.143648	0.138452	-0.0627746	0.103694	0.188366	-0.145893	0.000555226	-0.0128269	0.554588	0.118564	0.337283	1.08939	0.158501	0.345367	0.234862	0.129615	0.0694875
0.321864	0.174336	0.0369283	0.363983	0.181398	0.0947529	0.0821978	0.0682557	-0.102664	0.247841	0.138751	0.162252	-0.0354618	0.116034	0.200132	-0.176394	0.0563931	-0.0970878	0.527842	0.0827139	0.184674	1.1918	0.244622	0.34255	0.172275	0.125993	0.0792726
0.467732	0.180572	0.0160682	0.34113	0.231971	0.0771156	0.0311047	0.0629775	-0.131821	0.348902	0.154393	0.155249	-0.0461256	0.109614	0.143043	-0.157423	0.0737406	-0.014552	0.61206	-0.0985642	0.318758	1.03886	0.226959	0.45079	0.18422	0.1285	0.00100197
0.32112	0.17398	0.0301616	0.287442	0.231304	0.0509222	0.0314698	0.0300232	-0.11108	0.331318	0.159244	0.122026	-0.07795	0.124047	0.223278	-0.228519	0.0709271	-0.0795582	0.560711	0.0819002	0.145179	1.19103	0.2087	0.337226	0.279101	0.122287	0.0586351
0.355494	0.173606	0.0181398	0.256262	0.24962	0.0421136	0.0874866	0.109344	-0.122961	0.253762	0.186183	0.166712	-0.00376978	0.0936026	0.209939	-0.10124	0.0558611	-0.041708	0.622181	-0.0896005	0.285273	1.22356	0.154433	0.283747	0.231554	0.126805	0.0589599
0.364851	0.17729	0.011998	0.354866	0.251325	0.0537873	0.103008	0.0747149	-0.0514583	0.327045	0.134193	0.125835	-0.0445997	0.0952573	0.176673	-0.130849	0.0651695	-0.0720587	0.511177	0.0751202	0.264689	1.04068	0.183035	0.385385	0.224172	0.121569	-0.114571
0.382895	0.161961	0.0405263	0.334495	0.245844	0.0863048	0.12438	0.0885816	-0.195538	-0.154728	0.172352	0.114521	-0.103138	0.105581	0.15549	-0.143043	0.0650984	-0.00552	0.544134	0.0334879	0.284837	1.24063	0.0994826	0.412765	0.224733	0.114326	0.0839337
0.318663	0.176335	0.0203452	0.360419	0.257688	0.0907937	0.104812	0.107298	-0.22629	0.135118	0.106588	0.142816	-0.313493	0.166348	0.169804	-0.256595	0.0688219	0.0181156	0.618477	-0.0795029	0.325943	1.24983	0.231633	0.457919	0.21921	0.11096	-0.0450116
0.423619	0.18819	0.0306274	0.329314	0.188391	0.041851	0.0772157	0.118941	-0.149466	0.258636	0.140969	0.154327	-0.108663	0.1392	0.224706	-0.0314565	0.0577993	-0.0896409	0.50168	0.127271	0.339724	1.37541	0.155985	0.341159	0.25933	0.0878517	0.0530508
0.393697	0.13891	-0.00376284	0.394037	0.241029	0.0855655	0.0636212	0.112591	-0.10064	0.289442	0.139744	0.161173	-0.0439362	0.13676	0.12869	-0.347814	0.0449951	-0.0204713	0.534568	0.0138846	0.302726	0.863277	0.0571475	0.435146	0.236587	0.119692	-0.0548223
0.441125	0.157722	0.015962	0.211177	0.244381	0.0741037	0.0480582	0.1622	0.0200193	0.0486933	0.155803	0.156369	-0.137324	0.136059	0.178217	-0.247452	0.0864088	0.00200365	0.523834	0.0925524	0.198244	1.24676	0.243756	0.426701	0.190542	0.0817811	0.0371932
0.390755	0.156263	0.014427	0.262351	0.231756	0.0842253	0.0452747	0.137683	-0.0619447	0.179787	0.143599	0.14695	-0.0449807	0.102196	0.146391	-0.113944	0.0488456	-0.0309001	0.571776	0.0658816	0.269655	1.16863	0.213293	0.466265	0.218088	0.0893647	0.0158457
0.286169	0.139488	0.0162907	0.197356	0.18779	0.10657	0.107119	0.101643	-0.0932397	0.341721	0.144028	0.14796	-0.008087	0.153987	0.245957	-0.123113	0.0642598	0.00358088	0.638691	0.00663091	0.1933	0.965106	0.240404	0.406736	0.261379	0.103257	-0.040861
0.460271	0.142496	0.0392832	0.387961	0.236507	0.0814371	0.100375	0.0922437	-0.0190326	0.456981	0.104964	0.167676	-0.0706265	0.13868	0.174212	-0.188263	0.0738794	-0.0124463	0.446349	0.107928	0.258601	1.07853	0.297452	0.373147	0.172416	0.142715	0.0431611
0.436105	0.155628	0.0184236	0.364426	0.227928	0.0729765	0.0709669	0.105823	-0.0840943	0.313118	0.140484	0.171961	-0.154607	0.122223	0.231428	-0.192837	0.0877475	0.0145923	0.595411	0.0712069	0.227493	0.788652	0.187735	0.394251	0.266714	0.121154	-0.00965927
0.473013	0.152961	0.043114	0.416917	0.255051	0.0802201	0.0910309	0.131857	-0.194414	-0.0198411	0.155843	0.151059	-0.0978716	0.117202	0.0840527	-0.183679	0.0352598	-0.0494977	0.590051	0.0533865	0.271433	1.19404	0.133172	0.395227	0.216744	0.110368	0.0445254
0.365031	0.138507	0.0120323	0.311277	0.233842	0.102412	0.100919	0.0972059	-0.104936	0.256097	0.148762	0.178945	-0.110543	0.110401	0.169784	-0.216765	0.0554516	-0.0924782	0.507471	-0.00637609	0.061296	1.24806	0.213124	0.355396	0.232023	0.0872157	0.011368
0.27753	0.143033	-0.0766579	0.187576	0.257246	0.064655	0.0675	0.0607632	-0.0693728	0.199136	0.169248	0.125962	-0.051781	0.133101	0.18052	-0.135286	0.0273579	-0.0553361	0.505285	0.0463582	0.343372	1.20498	0.210455	0.38453	0.206426	0.098457	-0.00563225
0.338083	0.173819	-0.0023533	0.31869	0.268695	0.0330863	0.111826	0.102258	-0.0754858	0.310949	0.160576	0.171645	-0.127555	0.135078	0.201002	-0.0732129	0.0543224	-0.0365767	0.535191	0.0704689	0.255972	1.02834	0.164427	0.388127	0.231987	0.0835048	0.0278245
0.475024	0.156509	0.024862	0.437994	0.230263	0.0895753	0.0522737	0.0248392	-0.222158	0.22734	0.147223	0.125195	-0.0317221	0.157967	0.211381	-0.295284	0.0879419	-0.0610208	0.470785	0.0483485	0.160494	1.09594	0.192361	0.328685	0.245731	0.131664	-0.0121952
0.360904	0.097987	0.0408939	0.3749	0.19246	0.0142174	0.0705473	0.104963	-0.247269	0.0873691	0.156207	0.136621	-0.0249884	0.11857	0.0934149	-0.0306094	0.0794113	-0.0742915	0.527573	-0.047259	0.155251	1.23393	0.192592	0.352755	0.191346	0.130467	-0.040827
0.436892	0.184684	0.00926451	0.393145	0.284362	0.0997231	0.072713	0.0352848	-0.097474	0.313433	0.133667	0.166798	-0.099716	0.0770475	0.187376	-0.0792848	0.0634251	-0.0220641	0.481854	0.0368482	0.22884	1.14897	0.261887	0.401778	0.231029	0.0842269	0.0668452
0.450083	0.17804	0.0237739	0.408868	0.195214	0.0586405	0.0550781	0.115593	-0.106838	0.382037	0.119808	0.176563	-0.0226654	0.110664	0.232064	-0.0882634	0.0749771	-0.0157783	0.560609	0.0793945	0.265169	1.22372	0.277513	0.458845	0.229728	0.14196	0.00837575
0.348109	0.167947	0.0187948	0.244772	0.217209	0.105842	0.0635628	0.103452	-0.116965	0.146291	0.145568	0.176458	-0.0745764	0.139755	0.208051	-0.10652	0.0833189	-0.0314721	0.571876	0.0188752	0.0358905	1.1038	0.281822	0.407002	0.195038	0.113869	-0.0468995
0.453469	0.171745	0.0180237	0.354226	0.256071	0.0958055	0.0716853	0.119965	-0.0782031	0.226738	0.114367	0.119827	-0.182959	0.128163	0.218303	-0.193401	0.00754224	-0.0364023	0.517031	0.0899177	0.298505	1.0607	0.234815	0.36129	0.227012	0.107287	-0.107794
0.400234	0.181537	-0.0221268	0.333357	0.234602	0.0490266	0.0348896	0.0203936	-0.0791726	0.21601	0.159168	0.140756	-0.0621729	0.11117	0.221666	-0.0830864	0.0915574	-0.062395	0.474576	0.0648416	0.252288	1.18115	0.200604	0.461321	0.225774	0.119354	0.102432
0.410073	0.118659	0.00662106	0.229582	0.238532	0.0734638	0.0893915	0.0904636	-0.197346	-0.0124934	0.161575	0.158892	-0.134067	0.0748868	0.205518	-0.228584	0.0754627	-0.0181422	0.46685	-0.0180791	0.255207	0.909662	0.276069	0.401745	0.258717	0.0269521	-0.0481162
0.443353	0.134524	0.0261328	0.361707	0.197822	0.0272984	0.0906196	0.107526	-0.16237	0.137201	0.175381	0.167705	-0.0739804	0.142709	0.28598	-0.22271	0.0508979	-0.0314578	0.510404	0.0144959	0.307618	1.2213	0.219233	0.366379	0.219447	0.111961	0.0391222
0.501578	0.165406	0.0475656	0.324976	0.229843	0.0827805	0.0943848	0.043401	-0.097262	0.195629	0.0804002	0.161172	-0.0544956	0.117589	0.214419	-0.121639	0.0482131	-0.0403014	0.545175	-0.0168219	0.193437	1.05108	0.187823	0.43316	0.214687	0.0509545	-0.0468996
0.277588	0.197448	0.00733771	0.364019	0.31586	0.0658448	0.0949754	0.0973386	-0.121206	0.401233	0.156023	0.123221	-0.0628502	0.0913568	0.147768	-0.190643	0.0500002	-0.0164201	0.528165	0.13108	0.438584	1.20018	0.262214	0.320405	0.222608	0.0469005	0.0540805
0.446262	0.154181	0.0315673	0.324434	0.221174	0.0762535	0.0672436	0.0767919	-0.162004	0.310827	0.0999714	0.158766	-0.0561825	0.0984732	0.200694	-0.0955083	0.0206975	-0.110352	0.337517	0.0475024	0.248213	1.16833	0.180296	0.412024	0.241132	0.104601	-0.00228633
0.44681	0.193596	0.0385882	0.396376	0.214489	0.114637	0.105283	0.0637599	-0.0759329	0.25667	0.15198	0.169017	-0.0468005	0.0554598	0.254382	-0.0495572	0.0726596	-0.0827501	0.56515	0.0983566	0.28134	1.14062	0.238915	0.424461	0.2649	0.127956	-0.0308356
0.302396	0.177967	0.00357139	0.351775	0.157577	0.0322752	0.0245271	0.117348	-0.172422	0.187976	0.135292	0.117176	-0.0331105	0.0998637	0.111184	-0.194584	0.0514817	-0.125865	0.329064	0.177675	0.344395	0.972193	0.239692	0.398728	0.153724	0.147183	0.0807448
0.386418	0.146195	0.0288969	0.215571	0.21178	0.0940901	0.10925	0.0745226	-0.13022	0.190336	0.135139	0.155421	-0.0786216	0.120638	0.191592	-0.313979	0.0596044	-0.117811	0.549208	0.0692288	0.34799	1.15435	0.154279	0.394592	0.216377	0.0564038	-0.0846378
0.452698	0.153587	0.0135888	0.232348	0.233989	0.127845	0.120296	0.117361	-0.207113	0.097865	0.174285	0.156834	-0.0823246	0.106728	0.14158	-0.0311918	-0.0150018	-0.11752	0.522336	0.0716882	0.0554038	1.27534	0.282672	0.398122	0.263873	0.0893509	0.0642754
0.441245	0.172685	0.0166988	0.340432	0.232282	0.104643	0.0724761	0.0122873	-0.217298	0.266814	0.141712	0.14837	-0.0853061	0.134471	0.176856	-0.183094	0.0612978	-0.0500593	0.46933	0.0451403	0.197383	1.28901	0.197627	0.378037	0.223388	0.0752996	-0.0687627
0.441814	0.146822	-0.0169522	0.376295	0.182539	0.0645122	0.10077	0.0878646	-0.0473478	0.326825	0.165513	0.139829	-0.100745	0.0814299	0.158997	-0.101707	0.0680295	-0.0198141	0.593097	-0.0396641	0.370363	1.21627	0.188013	0.371972	0.235747	0.111635	0.0192756
0.424085	0.170334	0.0194164	0.318039	0.163444	0.0983586	0.0471178	0.110506	-0.0422815	0.0820611	0.145757	0.170202	-0.0864035	0.113176	0.227912	-0.263016	0.0725373	-0.0265041	0.570757	0.0838127	0.306062	1.15172	0.198863	0.406914	0.234411	0.0796834	0.112217
0.319347	0.158205	0.0182701	0.373462	0.210832	0.0465799	-0.0105273	0.0892259	-0.0443814	0.145574	0.104027	0.143788	-0.065696	0.137092	0.136442	-0.0710176	0.0709499	-0.0135417	0.596546	0.0956385	0.241136	1.28846	0.199873	0.322375	0.259311	0.0842683	-0.025451
0.44047	0.170519	0.00223046	0.34168	0.179389	0.0898844	0.0946704	0.126241	-0.0428048	0.15247	0.144344	0.162378	-0.0588433	0.14408	0.254846	-0.0349929	0.0475082	-0.0913183	0.549451	0.0809979	0.297746	1.22657	0.0859939	0.426101	0.288899	0.112362	0.0244622
0.482994	0.169344	0.0210448	0.337213	0.232489	0.0618201	0.0806357	0.151198	-0.036878	0.300664	0.166506	0.179627	-0.0514793	0.0915369	0.0319144	-0.159556	0.0692822	-0.13556	0.477793	0.0650726	0.239794	1.11351	0.160611	0.368178	0.251962	0.121955	0.0198409
0.395777	0.162845	0.0563249	0.284406	0.258575	0.0641189	0.0484076	0.126519	-0.0882243	0.236133	0.17474	0.136292	-0.0232981	0.0955485	0.136299	-0.152473	0.096587	-0.0465486	0.338117	0.104977	0.152046	1.20376	0.23228	0.437684	0.224935	0.0954338	0.0515656
0.37783	0.150925	-0.00462569	0.342973	0.215012	0.0681268	0.0351414	0.110284	-0.0718106	0.228482	0.0813595	0.166443	-0.0301385	0.0859507	0.109754	-0.127602	0.054238	-0.0298674	0.547418	0.0379726	0.269913	1.123	0.246282	0.311757	0.257456	0.0927705	0.0529362
0.45265	0.144547	-0.000501207	0.376875	0.240875	0.0583115	0.138036	0.149538	-0.00243967	0.380938	0.164247	0.146766	-0.0809663	0.129668	0.214029	-0.245006	0.0801215	-0.0503814	0.403372	-0.0227197	0.332784	1.09642	0.236474	0.319242	0.251086	0.0492137	-0.00732922
0.460557	0.158841	0.0106026	0.254696	0.208131	-0.0372521	0.0987964	0.0958595	-0.0957666	0.409662	0.0775566	0.133335	-0.0499487	0.113594	0.123129	-0.142553	0.0829643	-0.111953	0.634336	0.121638	0.223699	1.32553	0.282491	0.394395	0.179491	0.0612399	-0.0386449
0.36873	0.184927	-0.00484405	0.425167	0.269104	0.0926538	0.0785045	0.115123	-0.0384251	0.259615	0.103914	0.162594	-0.126304	0.142522	0.170721	-0.194959	0.0300846	-0.0245085	0.465506	-0.0528578	0.350805	1.14677	0.262113	0.374085	0.169711	0.0847262	0.0561351
0.457449	0.157002	0.0168439	0.311876	0.225739	0.0433314	0.121718	0.0376028	-0.0665044	0.197708	0.118248	0.154687	-0.144027	0.108402	0.206197	-0.231165	0.0723206	-0.103789	0.418276	0.0331894	0.337395	1.12167	0.242645	0.456422	0.251953	0.0596016	0.0423656
0.316211	0.170014	-0.0138526	0.365052	0.235797	0.0801843	0.0599558	0.145938	0.00131676	0.415151	0.125158	0.147474	-0.0923189	0.13716	0.216842	-0.122587	0.0684871	-0.0829321	0.542494	0.0974571	0.0724839	1.02878	0.202171	0.443206	0.173496	0.106742	0.0657136
0.426707	0.168624	-0.014273	0.348762	0.2555	0.0782406	0.113571	0.104273	-0.0265344	0.208211	0.136863	0.139548	-0.0803126	0.127214	0.170939	-0.33747	0.0274627	-0.0316526	0.481488	0.129901	0.143181	1.2501	0.171449	0.455049	0.267999	0.102596	-0.0292335
0.430278	0.163835	0.0368883	0.332849	0.247836	0.102772	0.106041	0.120917	-0.372226	-0.179278	0.163558	0.144512	-0.0660345	0.0820467	0.199478	-0.314597	0.0778857	-0.0681449	0.41322	-0.0223015	0.222178	1.17393	0.238466	0.428576	0.250224	0.121878	0.0176517
0.434893	0.169037	0.0376252	0.300507	0.284964	0.0929433	0.0859278	0.0699393	-0.135432	0.343999	0.163735	0.121728	-0.129778	0.0967525	0.163081	-0.1069	0.0295717	-0.0161656	0.620317	0.0694554	0.17934	1.10637	0.211891	0.454904	0.206248	0.110007	0.0650485
0.410869	0.180457	0.0229133	0.347727	0.213202	0.0535882	0.0983339	0.102893	-0.234725	0.259709	0.145526	0.139101	-0.0815668	0.13206	0.187436	-0.0698681	0.0283844	-0.00774357	0.530996	-0.0125104	0.267937	1.12397	0.209846	0.39327	0.229094	0.14286	0.00391868
0.425864	0.186147	0.0527469	0.403062	0.249792	0.0929818	0.0550049	0.0148431	-0.212642	0.106501	0.163479	0.122515	-0.0188165	0.129515	0.103867	-0.0810788	0.0149722	-0.0248035	0.478552	-0.0118976	0.276723	1.17977	0.244004	0.396719	0.2296	0.125816	0.0300996
0.505434	0.14435	0.0117386	0.385539	0.171003	0.102119	0.0803254	0.137218	-0.0473297	0.370742	0.142776	0.165574	0.0134626	0.129938	0.16777	-0.158093	0.05878	-0.0354288	0.383967	-0.0365075	0.173889	1.04065	0.115067	0.401515	0.276432	0.142425	0.0876172
0.421542	0.180538	0.0171224	0.232743	0.177864	0.0966197	0.13124	0.075627	-0.0697858	0.324159	0.117197	0.138407	-0.0600729	0.084755	0.205217	-0.281837	0.020096	-0.00143138	0.578465	0.0530337	0.345993	1.30154	0.101701	0.377504	0.249917	0.0881174	0.0355147
0.46809	0.168232	-0.0465882	0.320896	0.218286	0.0646893	0.100509	0.0760932	-0.211772	0.0749309	0.175141	0.153738	-0.101342	0.106094	0.144787	-0.204305	0.0992046	-0.0518907	0.522613	-0.090823	0.176021	1.33707	0.206267	0.343603	0.228043	0.0808556	0.00987252
0.404861	0.141152	-0.000347665	0.367049	0.232448	0.04369	0.0949879	0.130319	-0.112391	0.031509	0.101447	0.163555	-0.0699825	0.128992	0.186791	-0.200123	0.0806714	-0.0374121	0.49648	-0.0107851	0.309324	0.800496	0.099835	0.332457	0.24534	0.0902747	-0.0275773
0.477004	0.176792	0.00954649	0.371129	0.21984	0.104737	0.046822	0.0922523	-0.19072	0.33203	0.106631	0.159562	-0.0380601	0.12996	0.232347	-0.0576128	0.069819	-0.0533235	0.537815	-0.0542577	0.318715	1.19584	0.238892	0.364108	0.259477	0.0470019	0.0474577
0.386891	0.13617	0.0137442	0.403041	0.17211	-0.0193073	0.0946911	0.135466	-0.17792	-0.069315	0.145948	0.159526	-0.0939909	0.0836967	0.230245	-0.173287	0.0133877	-0.0365345	0.499105	0.0656685	0.286302	1.16081	0.157208	0.362946	0.292316	0.0682051	-0.0912523
0.410583	0.119412	0.0331733	0.350917	0.209184	0.0813437	0.101765	0.0583045	-0.0427761	0.317815	0.160599	0.169436	-0.120095	0.13	0.12847	-0.209979	0.0656496	-0.0447609	0.510645	-0.0568947	0.400979	1.13516	0.246857	0.342483	0.193474	0.161801	0.0978334
0.407554	0.130932	0.000542007	0.367775	0.231331	0.0654837	0.0691741	0.073172	-0.133687	0.44791	0.139836	0.179476	-0.121493	0.137677	0.264903	-0.246709	0.0694517	0.0080848	0.62948	0.0754	0.411964	1.02297	0.243255	0.268522	0.25767	0.0935248	-0.0587913
0.470701	0.163653	-0.0641808	0.370589	0.163984	0.148607	0.0438589	0.112808	-0.0868876	0.259354	0.1155	0.156701	-0.0840272	0.112994	0.151236	-0.196767	0.0798256	-0.0537943	0.46137	0.0819367	0.140093	1.31339	0.243751	0.385414	0.165318	0.105424	0.0717852
0.381126	0.153374	0.041441	0.304744	0.175586	0.0439347	0.0951052	0.0663345	-0.0600504	0.43188	0.129841	0.141892	-0.0589794	0.129031	0.247963	-0.174744	0.0947671	-0.0458191	0.468554	0.0644871	0.216312	1.15904	0.230611	0.376612	0.252989	0.121817	0.0799887
0.368872	0.0728885	0.0449011	0.322492	0.203011	0.0791461	0.0730968	0.121497	-0.0492096	0.0609919	0.158484	0.125179	-0.048586	0.117246	0.188044	-0.284107	0.0607916	-0.011419	0.464771	0.0486238	0.24055	1.23532	0.259744	0.369489	0.229833	0.100447	-0.00956323
0.391331	0.171268	-0.0111464	0.366305	0.225751	0.0980933	0.0735298	0.153941	-0.0478111	0.130973	0.105968	0.150219	-0.0660608	0.134945	0.195681	-0.0722657	0.0817872	-0.00951533	0.492664	0.021593	0.112233	1.18122	0.243628	0.399507	0.273413	0.123169	0.114388
0.490364	0.088024	-0.0123457	0.340878	0.244486	0.0648465	-0.044629	0.0644441	-0.245403	0.313754	0.104616	0.149535	-0.0489751	0.150071	0.0445835	-0.0239	0.0523627	-0.000237764	0.444486	0.0586052	0.343066	1.1435	0.21712	0.306889	0.168947	0.0549875	-0.104554
0.274545	0.171384	0.0245719	0.374808	0.219198	0.0862843	0.0213664	0.10567	-0.115718	0.522697	0.14476	0.150424	-0.0846012	0.0824999	0.228355	-0.129132	0.0641164	-0.0553072	0.404817	0.0838173	0.0892244	1.04702	0.176386	0.452754	0.166143	0.100485	0.150289
0.401345	0.189193	0.0191667	0.398799	0.254579	0.0647808	-0.00733789	0.132149	-0.151334	0.289693	0.174744	0.173427	-0.0862094	0.140156	0.173772	-0.0536929	0.022396	-0.0290184	0.641979	-0.0361713	0.282185	1.05181	0.216792	0.33553	0.195239	0.0203065	0.0360208
0.354187	0.122892	0.0474167	0.423593	0.240513	0.0937876	0.0793635	0.150673	-0.139569	0.310408	0.143298	0.134233	-0.0170955	0.113912	0.187515	-0.152781	0.080844	-0.0270247	0.509488	0.0684245	0.0126228	0.950011	0.116983	0.351237	0.217436	0.104308	-0.0329207
0.388566	0.174478	-0.0267184	0.224696	0.160559	0.0556688	0.0935857	0.10648	-0.115571	0.156456	0.150986	0.159153	-0.0698095	0.119054	0.226672	-0.0406862	0.0750186	-0.017752	0.460763	0.0581612	0.371914	1.14634	0.184846	0.368561	0.243581	0.12102	-0.00211066
0.379418	0.130735	-0.0186587	0.357947	0.176229	0.0820344	0.0990514	0.0997933	-0.0519081	0.104478	0.174411	0.17257	-0.0265122	0.142919	0.0454202	-0.108628	0.0496654	-0.0777725	0.554121	-0.0149192	0.0968531	1.27096	0.253238	0.368407	0.291136	0.0854129	-0.092415
0.435229	0.163982	0.0373482	0.249231	0.162378	0.0444514	0.110717	0.0542489	-0.189679	0.440265	0.161973	0.164483	-0.0505842	0.123089	0.207888	-0.0678156	0.0245673	-0.0607153	0.48203	0.119159	0.228667	1.10934	0.223387	0.40841	0.266031	0.0559548	-0.02472
0.473118	0.135264	-0.0336977	0.364646	0.182256	0.0683026	0.115067	0.157787	-0.0832436	0.342176	0.118373	0.174862	-0.138073	0.119982	0.175746	-0.119824	0.0879447	-0.0625848	0.456905	0.0472919	0.340526	1.15212	0.213111	0.316035	0.259617	0.0361093	0.0845172
0.469901	0.130745	0.0195195	0.371729	0.192956	0.0620493	0.102422	0.140506	-0.205169	0.277612	0.143998	0.163609	-0.0613237	0.123997	0.126957	-0.266189	0.0895883	-0.0583418	0.373254	0.0618643	0.224303	1.1807	0.186169	0.399684	0.239035	0.157042	-0.0444314
0.381241	0.149258	0.021008	0.296523	0.254292	0.0419102	0.102616	0.141988	-0.0869759	0.28825	0.141553	0.127578	-0.09045	0.149574	0.0775432	-0.25584	0.0760429	-0.0800744	0.550661	-0.0470545	0.3232	1.10749	0.254566	0.342836	0.254519	0.0818669	0.00476535
0.425706	0.150026	0.0293389	0.37666	0.227161	0.0819862	0.113316	0.0432562	-0.0788662	0.0474714	0.133427	0.121419	-0.0529283	0.125889	0.123205	-0.0635689	0.0714559	0.01825	0.481263	0.0749512	0.322175	1.01519	0.159707	0.312114	0.211055	0.11055	-0.0234974
0.445284	0.115065	0.0150449	0.28764	0.206356	0.0957013	0.0583273	0.147132	-0.257126	0.448319	0.139358	0.13492	-0.0491276	0.151661	0.243998	-0.105246	0.0815033	-0.00793734	0.587111	-0.0508947	0.253641	1.22699	0.201576	0.415948	0.18654	0.00706755	-0.0230442
0.457262	0.173341	0.0179983	0.288357	0.202407	0.0769994	0.090609	0.136225	-0.0262582	0.269602	0.145392	0.105666	-0.0810961	0.090224	0.297815	-0.220975	0.0821368	-0.0595648	0.417263	0.0624027	0.159025	0.841943	0.225969	0.40227	0.189269	0.138676	0.0428156
0.459718	0.175889	0.0150693	0.448487	0.27793	0.087635	-0.00863341	0.134791	-0.145802	0.0959507	0.102612	0.148804	-0.126147	0.117557	0.111968	-0.106691	0.106327	0.00877871	0.570265	0.0534458	0.117045	1.19347	0.198115	0.435341	0.249753	0.0924617	0.0219592
0.424926	0.160019	0.0266875	0.350639	0.198762	0.060674	0.107859	0.103277	-0.0535513	0.251936	0.17293	0.146486	-0.0334212	0.168355	0.301098	-0.188503	0.0810675	0.0198054	0.490997	-0.00772877	0.357938	0.929102	0.184665	0.400306	0.246213	0.0656153	0.0987271
0.462607	0.124525	0.0513384	0.276761	0.221271	0.0926522	0.10278	0.104144	-0.207964	0.298634	0.167941	0.136326	-0.0469694	0.124214	0.156853	-0.229464	0.0541102	-0.038365	0.55034	0.100825	0.125282	1.26353	0.152508	0.445137	0.243002	0.0985802	-0.0457025
0.343535	0.159384	0.0383852	0.300644	0.181342	0.0851894	0.0735978	0.15639	-0.0366043	0.294855	0.161839	0.166253	-0.0527938	0.144304	0.163473	-0.175104	0.127392	-0.0475083	0.479829	0.143635	0.421489	0.909704	0.201241	0.388555	0.219964	0.0900318	-0.0683122
0.41586	0.11668	0.0226808	0.466831	0.22429	0.066394	0.0807056	0.10452	-0.137271	0.42121	0.102231	0.128943	-0.0413234	0.125045	0.19282	-0.0901181	0.00559939	-0.0709571	0.453411	0.0782065	0.38728	1.10725	0.199716	0.411798	0.268513	0.173455	0.0589948
0.396847	0.153598	-0.0308635	0.293607	0.296987	0.109782	0.0503174	0.100931	-0.246911	0.272534	0.129355	0.123819	-0.090378	0.105312	0.236206	-0.125245	0.058483	-0.114073	0.509521	-0.0205452	0.242429	0.840009	0.163627	0.427863	0.230527	0.129132	0.00602261
0.343425	0.17358	0.0190898	0.203857	0.243354	0.0720844	-0.0171289	0.0608727	-0.112087	0.151026	0.169025	0.188167	-0.0423176	0.138008	0.172841	-0.0959909	0.0834736	-0.0506994	0.398056	0.0390859	0.261971	1.3483	0.220994	0.386517	0.213899	0.16969	0.021932
0.372306	0.134374	0.0196356	0.354878	0.251272	0.115896	0.0936569	0.135633	-0.155791	0.178134	0.116069	0.171985	-0.0535988	0.114508	0.180819	-0.108909	0.0702039	-0.0528468	0.430747	0.0979604	0.298177	1.24975	0.264687	0.403079	0.242785	0.0415777	0.0643863
0.425853	0.170731	0.0103534	0.386774	0.218611	0.0879603	0.100053	0.02624	-0.0884801	0.163714	0.12224	0.151469	-0.0496201	0.0748268	0.113171	-0.195984	0.0474789	-0.0269457	0.539818	0.0407061	0.286546	0.918529	0.0863456	0.39838	0.240815	0.0604175	0.0372519
0.372952	0.113179	0.00897677	0.366712	0.225508	0.0332184	0.0691695	0.10658	-0.171518	0.360209	0.180613	0.154137	-0.124206	0.112495	0.168068	-0.0544455	0.0593428	-0.131144	0.507885	0.109813	0.165311	1.39919	0.172457	0.403866	0.274212	0.105314	0.108163
0.40293	0.174755	0.0394904	0.350415	0.233293	0.0709445	0.0194251	0.0499435	-0.0761457	0.324797	0.0992731	0.148007	-0.0483905	0.117492	-0.00567195	-0.280664	-0.0288577	-0.029285	0.400281	0.144407	0.238823	1.26563	0.267374	0.354415	0.149315	0.0934422	0.028714
0.48995	0.156501	0.0317383	0.373847	0.187495	0.115388	0.0676957	0.10011	-0.0920694	0.141715	0.170481	0.145929	-0.0505709	0.0802627	0.16931	-0.164425	0.057281	0.0136628	0.546596	0.175311	0.253773	0.677383	0.235064	0.403836	0.257266	0.134852	0.0530596
0.436368	0.160832	0.00053869	0.368511	0.261911	0.104616	0.0671302	0.100701	-0.126083	0.189708	0.146823	0.182775	-0.107085	0.12356	0.142869	-0.0629244	0.0860538	-0.0184551	0.547716	0.0369886	0.280134	1.31468	0.255584	0.392234	0.265765	0.120342	0.0875626
0.431194	0.162922	-1.14038e-05	0.303519	0.194607	0.0853406	0.0334941	0.135734	-0.081175	0.324278	0.166795	0.139128	-0.0693359	0.133544	0.153535	-0.0943634	0.0932055	-0.0996233	0.3872	0.121559	0.234033	1.27379	0.258258	0.341321	0.236341	0.120759	-0.00647309
0.416218	0.170782	-0.013466	0.369872	0.27069	0.0276957	0.0499335	0.153743	-0.208057	0.361286	0.122846	0.134736	-0.15181	0.12839	0.0783054	-0.283532	0.0733219	-0.0238844	0.635615	0.036341	0.325723	1.10738	0.266982	0.398831	0.229768	0.13428	0.0141423
0.327666	0.187665	-0.0148533	0.274044	0.106164	0.0644535	0.0146931	0.0607978	-0.176293	0.380354	0.147284	0.150831	-0.0656898	0.143553	0.200958	-0.222237	0.0781643	-0.0407862	0.569116	0.104197	0.384	0.975138	0.259199	0.415462	0.206147	0.081149	0.0291365
0.432078	0.112771	0.0293487	0.274389	0.255384	0.0629334	0.0194947	0.0322178	-0.122111	0.3802	0.160375	0.140014	-0.0306651	0.143578	0.191243	-0.0687267	0.0412162	-0.0486708	0.560557	0.0538107	0.155946	0.955979	0.198324	0.393092	0.234677	0.109367	-0.0169597
0.411561	0.152239	0.0170173	0.254235	0.199922	0.059855	0.0771477	0.120054	-0.0869512	-0.134409	0.106826	0.145879	-0.0310971	0.127409	0.197654	-0.164348	0.0819692	-0.0178933	0.420047	0.107481	0.398897	1.17568	0.168573	0.398931	0.257889	0.0798648	0.0791332
0.205699	0.185692	0.0439395	0.285197	0.235373	0.0603418	-0.011499	0.0809588	-0.188427	0.237664	0.12664	0.139208	-0.145555	0.110781	0.206228	-0.136433	0.0328852	-0.0471281	0.565621	0.0537081	0.0704883	1.15599	0.207	0.395632	0.231337	0.152001	0.0391155
0.478599	0.154904	0.00605144	0.357623	0.221186	0.00976717	0.117616	0.12494	-0.0959964	0.335764	0.104249	0.155437	-0.0539462	0.120061	0.259464	-0.268026	0.0128169	-0.0114287	0.462097	0.0248568	0.179854	1.28799	0.222962	0.396312	0.244296	0.0537456	0.0329329
0.478507	0.181641	0.0120666	0.348207	0.25751	0.103761	0.0524992	0.0900301	-0.169114	0.0113154	0.0710025	0.174677	-0.138077	0.0962728	0.166878	-0.11544	0.0342221	-0.00994255	0.439966	0.129844	0.239667	1.23186	0.143997	0.444746	0.244604	0.098141	-0.0987103
0.399354	0.136164	-0.0163563	0.446192	0.232692	0.0273281	0.0361598	0.0596567	-0.181984	0.148069	0.132295	0.12546	-0.13574	0.11326	0.256061	-0.153591	0.0471763	-0.0585073	0.577308	0.00951681	0.151716	1.06411	0.156481	0.380948	0.237604	0.11225	-0.0165521
0.381787	0.134595	-0.0114579	0.314072	0.210954	0.0274186	0.116747	0.0514884	-0.156548	0.386173	0.132733	0.163994	-0.0944835	0.100396	0.210902	-0.301492	0.0387308	0.022736	0.472981	0.0344971	0.129624	1.17282	0.268402	0.409738	0.231654	0.0792803	-0.0316775
0.466388	0.147602	0.0131094	0.380713	0.266511	0.0232422	0.0978317	0.0965399	-0.162956	0.178619	0.153098	0.152895	-0.144242	0.115008	0.200327	-0.188016	0.0556822	-0.0627813	0.530099	0.0298165	0.115381	1.09496	0.238528	0.409466	0.206249	0.098018	-0.117802
0.340952	0.18405	0.035723	0.406258	0.238015	0.0428746	0.110262	0.118337	-0.069207	0.311519	0.144368	0.149317	-0.119334	0.121804	0.150509	-0.232693	0.043648	-0.0248312	0.495346	0.0721588	0.356346	1.19078	0.144036	0.392892	0.275219	0.1126	-0.11994
0.44322	0.152639	0.0319761	0.239447	0.216103	0.123762	0.0547449	0.161869	-0.111811	0.311344	0.126896	0.10799	-0.0576726	0.0843289	0.278548	-0.143076	0.0655288	0.0016578	0.427816	-0.0179568	0.180027	1.01925	0.212251	0.383115	0.251837	0.10172	-0.0681286
0.373712	0.13313	0.0279107	0.278264	0.259566	0.0115485	0.0610154	0.139548	-0.13474	0.202134	0.167744	0.100254	-0.0562065	0.134324	0.0284439	-0.13133	0.0875111	0.0116398	0.470736	0.0886617	0.290575	1.11683	0.0937085	0.413772	0.211292	0.113459	0.0455661
0.452088	0.171052	0.0382401	0.385375	0.238055	0.0777597	0.0296422	0.122871	-0.128617	0.0474385	0.141532	0.140216	-0.0576812	0.131658	0.225023	-0.0866343	0.0824072	-0.00707409	0.352974	0.161092	0.309622	1.02486	-0.0161336	0.412831	0.225491	0.132727	0.0621598
0.381692	0.178962	0.0275	0.297021	0.28636	0.0428053	0.126003	0.0576954	-0.143329	0.353937	0.167893	0.150234	-0.0699631	0.12907	0.20326	-0.116539	0.0577699	0.00764399	0.454928	0.0931479	0.222985	1.02701	0.231322	0.369037	0.240249	0.0809703	-0.0417754
0.2755	0.196168	0.0378932	0.352836	0.270453	0.0238106	0.122668	0.071479	-0.0653295	0.0294202	0.134243	0.137012	-0.0902245	0.0859657	0.0342819	-0.411583	0.08364	0.00529276	0.368716	0.0749702	0.291015	1.10717	0.235489	0.440769	0.243124	0.152144	-0.160044
0.449728	0.109728	9.81708e-06	0.317616	0.242683	0.0299994	0.087029	0.108122	-0.231471	0.285782	0.116542	0.184223	-0.0508965	0.13425	0.0923426	-0.0345137	0.0941272	-0.0285032	0.490533	-0.0284727	0.293373	1.20669	0.269188	0.368321	0.254084	0.125439	0.049989
0.463056	0.146896	0.00597788	0.296168	0.235388	0.0993426	0.0898502	0.105801	-0.152903	0.379692	0.179207	0.172983	-0.168014	0.113989	0.0709836	-0.210262	0.0448255	0.0121441	0.303096	0.0194437	0.29669	0.973258	0.183136	0.428598	0.19783	0.135314	0.0502686
0.464118	0.142051	0.0371818	0.332347	0.202134	0.0947253	0.121243	0.0774644	-0.30529	0.335516	0.0825787	0.166937	-0.0599433	0.0797708	0.198312	-0.0796444	0.0379073	0.00172371	0.555348	-0.078335	0.183786	0.939807	0.205288	0.426448	0.226032	0.130476	-0.123367
0.190291	0.161214	0.0348739	0.220626	0.257435	0.0288879	0.0463057	0.0365323	-0.155699	0.304556	0.142088	0.118137	-0.0802804	0.111681	0.018761	-0.159819	0.0927766	-0.0231169	0.456082	0.0635014	0.314288	1.13126	0.167369	0.361566	0.195825	0.114153	-0.0632733
0.487058	0.135672	-0.0418636	0.320195	0.189319	0.115283	0.0595628	0.0773663	-0.120127	0.0300901	0.145471	0.148111	-0.0823828	0.147246	0.269551	-0.108617	0.0513772	-0.0967521	0.510547	0.0474623	0.31449	1.21234	0.184982	0.408199	0.20114	0.0816248	-0.083865
0.383447	0.144471	0.054979	0.357899	0.234016	0.0916513	0.0436844	0.133315	-0.284674	0.383788	0.140999	0.151394	-0.0455085	0.0525473	0.241451	-0.0950249	0.0169972	-0.0457962	0.606022	0.155202	0.23478	1.11509	0.26371	0.311458	0.265576	0.110103	-0.198111
0.423999	0.140189	0.0214883	0.276742	0.207039	0.0613502	0.0950556	0.131565	-0.0289792	0.178178	0.0977108	0.172773	-0.0928756	0.127792	0.168247	-0.0725375	0.0779499	-0.08409	0.451339	0.048851	0.312617	1.20934	0.215631	0.402235	0.206305	0.109719	0.00221838
0.435477	0.124854	0.056793	0.249298	0.275717	0.0715672	0.0478205	0.0893461	-0.0890993	0.29044	0.107088	0.147516	-0.0534122	0.123985	0.126841	-0.136729	0.0696516	-0.0278571	0.462711	-0.022916	0.137752	0.924591	0.227892	0.363656	0.213824	0.112079	0.0873256
0.283504	0.160672	0.0109653	0.387672	0.235476	0.0753147	0.0831068	0.13419	-0.166885	0.214901	0.126667	0.155027	-0.0682421	0.0475884	-0.129955	-0.244965	0.0749278	0.0156954	0.516436	0.00290831	0.333613	1.21098	0.218936	0.425151	0.246233	0.0568666	-0.00301512
0.33206	0.135828	0.0388615	0.330757	0.20232	0.0253485	0.109532	0.138127	-0.301582	0.361528	0.109489	0.139537	-0.0360315	0.117997	0.169969	-0.168823	0.0756153	-0.00986657	0.527669	0.0182458	0.254416	1.09173	0.200777	0.420402	0.230231	0.124927	0.0167915
0.389793	0.110152	0.0506877	0.35847	0.227739	0.0973244	0.0985334	0.132235	-0.240639	0.283579	0.143484	0.171712	-0.113665	0.0906128	0.2192	-0.0567188	0.0805416	-0.0682598	0.483883	-0.0221565	0.310963	1.11068	0.122883	0.393963	0.213741	0.1459	-0.0050466
0.410492	0.159433	0.00869425	0.300151	0.25013	0.064063	0.109981	0.103975	-0.357323	0.270435	0.160247	0.1565	-0.116961	0.142076	0.25907	-0.160615	0.053797	-0.035169	0.50565	-0.0137428	0.363702	1.32776	0.210151	0.415812	0.233336	0.127346	0.0655485
0.450213	0.140506	0.0103318	0.423501	0.226477	0.0765823	0.00218062	0.0463828	-0.116684	0.135412	0.13331	0.127296	-0.0510207	0.128909	0.214939	-0.118891	0.0194708	-0.0702232	0.486512	0.0505411	0.278699	1.26939	0.118208	0.396593	0.239652	0.0453982	-0.200285
0.353592	0.153069	0.00829387	0.363226	0.136566	0.086192	0.0588018	0.100924	-0.16343	0.174139	0.154272	0.168765	-0.0604357	0.129112	0.201198	-0.120987	0.0803117	-0.00599282	0.534981	0.168335	0.206109	1.11353	0.251179	0.370283	0.248406	0.122681	0.049151
0.3533	0.163871	-0.0193809	0.288399	0.203908	0.0851567	0.0603321	0.118469	-0.0956794	0.173491	0.133198	0.147229	-0.0482365	0.123349	0.147952	-0.1575	0.0210814	-0.0871616	0.340412	0.0959292	0.345017	1.19439	0.212362	0.37507	0.267007	0.11963	0.0384977
0.423171	0.173786	0.0384774	0.390971	0.206411	0.0638254	0.109658	0.117214	-0.123894	0.384856	0.145487	0.162952	-0.0297776	0.0906762	0.207312	-0.258333	0.0991925	-0.177081	0.517343	0.106128	0.332557	1.20821	0.151979	0.364145	0.223002	0.117596	0.0212984
0.384695	0.176536	0.0359749	0.241746	0.170485	0.117796	0.0399023	0.0371675	-0.0826253	0.346703	0.147064	0.163932	-0.0774512	0.113639	0.106055	-0.0800687	0.0682411	-0.0304221	0.329101	0.0603247	0.260156	1.30788	0.133023	0.32957	0.236181	0.154465	0.0888478
0.37059	0.151657	-0.00149539	0.365644	0.280214	-0.00127648	0.0433087	0.114052	-0.0919332	0.35877	0.155129	0.134729	-0.0370362	0.134903	0.187541	-0.178242	0.0765185	-0.0164331	0.528931	0.142851	0.296358	1.27999	0.133358	0.415211	0.24943	0.0898569	-0.0482277
0.447682	0.154527	0.0337098	0.366092	0.249983	0.089709	0.0912668	0.0521733	-0.303896	-0.00504496	0.164762	0.165645	-0.10176	0.123047	0.194896	-0.170172	0.0534701	-0.00855859	0.588342	0.0522876	0.126286	0.983857	0.224864	0.337306	0.250307	0.140944	-0.059357
0.483648	0.149753	-0.0320188	0.27643	0.244788	0.116343	0.0239224	0.0490481	-0.166563	0.194058	0.124858	0.114465	-0.0779608	0.0834715	0.0240426	-0.142116	0.117039	-0.00059431	0.403714	-0.0355066	0.332925	1.00707	0.197441	0.408262	0.204566	0.106219	0.0103085
0.368614	0.159662	-0.00611523	0.400698	0.234915	0.128411	0.0834451	0.128672	-0.0802894	0.338726	0.139321	0.169015	-0.0237201	0.133558	0.213502	-0.188124	0.0379354	-0.0912009	0.560685	0.0232532	0.317547	1.17421	0.0930096	0.379779	0.194897	0.117314	0.067216
0.430377	0.152986	-0.00118925	0.246321	0.243682	0.0431467	0.0730474	0.104188	-0.1468	0.391736	0.157926	0.154958	-0.0676358	0.0840264	0.195226	-0.274137	0.0838754	-0.0263946	0.505312	-0.0412294	0.277425	1.16344	0.123566	0.391763	0.221155	0.0726151	0.128592
0.377939	0.146508	0.0295661	0.365612	0.26155	0.0787517	0.0810907	0.0900435	-0.223277	0.250027	0.156059	0.134766	-0.0792726	0.110848	0.115629	-0.0968646	0.0429486	0.000593642	0.436163	0.0992453	0.282961	1.03117	0.139135	0.422243	0.259267	0.109148	-0.148383
0.436002	0.143122	0.0189345	0.204763	0.247751	0.0930193	0.127001	0.0727164	-0.126104	0.361467	0.159895	0.165171	-0.139487	0.0682658	0.171296	-0.0760206	0.00245441	-0.046916	0.562666	0.0304073	0.264152	1.14712	0.276107	0.397536	0.230635	0.125099	0.0219806
0.264982	0.176571	0.0169925	0.325289	0.2321	0.0932198	0.110384	0.113827	-0.148662	-0.0384803	0.111704	0.12452	-0.0505016	0.16485	0.0992503	-0.10795	0.0541366	-0.0411221	0.495439	-0.0714104	0.302872	1.19437	0.144805	0.405971	0.257296	0.0715423	0.0585971
0.3972	0.132604	-0.0306561	0.356738	0.1963	0.0505905	0.0912351	0.0375442	-0.0691865	0.147341	0.158757	0.145545	-0.138241	0.108323	0.162628	-0.111538	0.0519764	-0.0973598	0.441959	0.0537838	0.2163	1.27319	0.242779	0.392615	0.243048	0.0715389	-0.102001
0.384093	0.164967	0.0113729	0.36231	0.228672	0.103379	0.0540108	0.0976516	-0.276743	0.128747	0.141758	0.168892	-0.0439217	0.147099	0.130071	-0.156689	0.0770279	0.00148169	0.606171	-0.0730654	0.323354	0.852509	0.222202	0.42325	0.268811	0.0538321	0.0106757
0.408711	0.160737	0.0276511	0.403185	0.239837	0.0819355	0.087885	0.116285	-0.141729	0.3643	0.174224	0.155308	-0.0448594	0.145857	0.235943	-0.153611	0.0765555	-0.0130044	0.474196	0.144351	0.320571	0.977756	0.104713	0.383793	0.227269	0.1213	0.0727542
0.375353	0.186031	0.0320989	0.37589	0.20626	0.0889885	0.0621987	0.108218	-0.0998828	0.238527	0.127944	0.154835	-0.0614478	0.115783	0.245961	-0.305654	0.0107466	-0.0687187	0.54402	-0.0931694	0.207999	1.2412	0.292083	0.384242	0.221471	0.109388	0.0781019
0.549261	0.170667	0.0222611	0.445033	0.233437	0.0649069	0.0664434	0.080489	-0.22735	0.202286	0.157565	0.119977	-0.0397028	0.130654	0.0990827	-0.263403	0.0452306	-0.0209392	0.309504	0.121415	0.218825	1.04389	0.168785	0.385952	0.176699	0.112348	-0.101175
0.398564	0.160151	0.00399384	0.300806	0.225677	0.0104152	0.0690044	0.0210622	-0.141971	0.343136	0.132858	0.129901	-0.179162	0.104376	0.159093	-0.226869	0.0267889	0.00194288	0.493157	0.0533563	0.100027	1.14248	0.27412	0.406838	0.227017	0.0960177	0.0854605
0.445229	0.158143	0.0507533	0.281136	0.242277	0.117729	0.14139	0.130198	-0.0720575	0.205096	0.0914317	0.118856	-0.034698	0.128112	0.252114	-0.395104	-0.0109218	0.00526131	0.537706	0.0301101	0.31029	1.25976	0.275325	0.404233	0.244638	0.141218	-0.0944582
0.490087	0.12493	0.0382475	0.310758	0.138985	0.0833317	0.0724015	0.0954387	-0.170331	0.24095	0.146303	0.136745	-0.0898664	0.101553	0.181529	-0.183124	0.0796494	-0.0171093	0.44609	0.0918276	0.317008	1.16176	0.200753	0.43131	0.202988	0.127665	-0.072941
0.438831	0.183322	0.028428	0.37384	0.234735	0.0372062	0.099834	0.118531	-0.110531	0.128674	0.143777	0.127931	-0.0427757	0.125696	0.225288	-0.0554172	0.0527617	-0.000564716	0.444841	0.177592	0.3205	1.18398	0.194949	0.355335	0.181431	0.108834	0.053424
0.48253	0.15655	0.0147581	0.223665	0.258917	0.0445334	0.117662	0.0930553	-0.127142	0.103238	0.113231	0.151568	-0.0327622	0.117164	0.194415	-0.206293	0.0753812	-0.0536686	0.469175	0.0944049	0.179263	1.27009	0.196165	0.285856	0.246435	0.0941003	0.0547958
0.414016	0.154323	0.0260199	0.395797	0.249369	0.0311138	0.126783	0.0673171	-0.0848564	0.249721	0.150906	0.139915	-0.147453	0.136102	0.14304	-0.105449	0.0459696	-0.0159845	0.450743	0.00584411	0.363941	1.05912	0.209157	0.384766	0.189547	0.101682	-0.225924
0.481611	0.170698	-0.010444	0.348476	0.237836	0.0829166	0.0860665	0.155534	-0.023497	0.226381	0.17341	0.148293	-0.0766354	0.07064	0.124234	-0.152468	0.0392922	-0.0818348	0.56695	-0.0776529	0.283828	1.04775	0.253482	0.384109	0.219869	0.0670271	-0.00519448
0.424928	0.153772	-0.00295965	0.338372	0.192523	0.0558458	0.105158	0.0991683	-0.0785015	0.31613	0.17145	0.166328	-0.10242	0.110101	0.12015	-0.116488	0.0535659	-0.010943	0.572917	-0.178139	0.313349	1.17387	0.230119	0.311018	0.260881	0.056111	-0.0462916
0.440074	0.183935	0.00433444	0.415524	0.193529	0.100434	0.107018	0.108565	-0.0686164	0.416236	0.190308	0.155064	-0.0366351	0.136534	0.0897713	-0.179987	0.072698	0.00680677	0.548994	0.00643243	0.121639	1.18761	0.256414	0.384907	0.253523	0.0843524	-0.0714441
0.43889	0.149644	0.0237225	0.348027	0.258952	0.0684032	0.0529262	0.0469915	-0.113466	0.0497781	0.147147	0.137258	-0.150497	0.130945	0.143893	-0.0829346	0.0852694	-0.0195114	0.545082	0.0737853	0.259702	1.23044	0.241445	0.395957	0.239564	0.122714	0.0567886
0.464572	0.159026	0.0492055	0.37279	0.192592	0.090358	0.0833825	0.10002	-0.196556	0.32769	0.0909595	0.150186	-0.0480475	0.100137	0.208245	-0.185672	0.0894368	-0.0241701	0.37782	-0.176447	0.344641	1.18416	0.201456	0.409395	0.24723	0.0798056	-0.123502
0.412382	0.116413	0.0374623	0.28453	0.182323	0.0791755	0.0951825	0.0998665	-0.0107025	0.316364	0.132318	0.149186	-0.026731	0.123396	0.214399	-0.103004	0.0420732	-0.125307	0.46022	-0.040122	0.19866	1.22342	0.198597	0.278813	0.219273	0.0821735	0.0442169
0.410446	0.168506	0.0257133	0.292175	0.247963	0.0869895	-0.00434643	0.0653227	-0.118989	0.263616	0.160412	0.153499	-0.0628187	0.154485	0.0625789	-0.128574	0.0108497	-0.0699216	0.583288	0.0312532	0.279812	1.35087	0.279587	0.409658	0.209073	0.097253	-0.13306
0.403477	0.191188	0.029314	0.202947	0.210802	0.0563067	-8.8166e-05	0.116697	-0.225947	0.157062	0.136805	0.153208	-0.0635359	0.140459	0.14939	-0.101322	0.0713925	-0.0477472	0.498708	-0.0783844	0.286799	1.1903	0.224393	0.394402	0.291433	0.122509	-0.0541164
0.454818	0.144785	0.0311833	0.31773	0.268582	0.0861505	0.0436691	0.0993809	-0.099759	-0.0599128	0.143355	0.113978	-0.115687	0.138077	0.247969	-0.359277	0.0957859	0.0258481	0.51824	-0.102872	0.256802	0.945714	0.0528375	0.37668	0.199049	0.102448	-0.0180001
0.402299	0.140836	0.0271763	0.386045	0.289285	0.0793434	0.110526	0.14791	-0.1968	0.198922	0.108474	0.145479	-0.0334856	0.121885	0.291929	-0.0464146	0.0932213	-0.0689429	0.440545	0.070381	0.130381	1.15455	0.192157	0.413765	0.26402	0.0871584	-0.00643569
0.432253	0.168587	0.0318862	0.30435	0.232776	-0.00127649	0.0874013	0.0890138	-0.0501788	0.452528	0.141823	0.152691	-0.152045	0.129232	0.210478	-0.253154	0.0663548	-0.0730501	0.565223	0.0492753	0.303439	1.20986	0.271185	0.266938	0.272626	0.0943605	0.0301598
0.250129	0.148172	0.0224926	0.368955	0.253163	0.0719613	-0.0261144	0.150891	-0.170458	0.173322	0.156102	0.101242	-0.0950361	0.143934	0.170736	-0.0221099	0.0155358	-0.0254173	0.555651	-0.156127	0.197242	0.875035	0.133845	0.426944	0.213197	0.136976	-0.00114184
0.42934	0.149	0.0312777	0.30376	0.228743	0.112881	0.111378	0.0598779	-0.0376092	0.237504	0.17584	0.141903	-0.0571274	0.151744	0.195844	-0.129856	0.00137085	-0.0283668	0.504071	0.0870292	0.362936	1.18923	0.246075	0.391503	0.194554	0.101855	0.0925992
0.397458	0.174012	0.0129415	0.276062	0.230344	0.0654879	0.122122	0.0931489	-0.135703	0.16767	0.156298	0.148	-0.112256	0.120132	0.185058	-0.211933	0.0672535	-0.0370086	0.42691	0.0044746	0.288989	1.22317	0.108055	0.322154	0.19906	0.108336	0.0565692
0.388977	0.180301	0.0239181	0.330812	0.232212	0.0887863	0.0883306	0.0494623	-0.0949963	0.297321	0.113344	0.153264	-0.0628099	0.126657	0.148661	-0.108033	0.0833825	-0.0268218	0.395941	0.0710901	0.292566	1.23512	0.22912	0.427738	0.201834	0.0839186	0.0462365
0.442641	0.156009	0.0287098	0.301737	0.184404	0.0705764	0.101784	0.0493344	-0.231462	0.272421	0.151824	0.128837	-0.0531897	0.132452	0.0688236	-0.0423939	0.0503964	-0.0700358	0.679147	0.133158	0.341185	1.27994	0.202766	0.431456	0.197677	0.0959052	-0.0435866
0.289596	0.138949	0.0358818	0.206255	0.255031	0.110096	0.0685977	0.106161	-0.059173	0.242665	0.168975	0.141007	-0.0427442	0.129725	0.10548	-0.172112	0.0830866	-0.0309995	0.489911	0.139271	0.193248	1.25786	0.246431	0.419705	0.189152	0.110451	0.0240368
0.349007	0.162426	-0.0248275	0.137549	0.247426	0.105232	0.0199789	0.0963147	-0.0896629	0.114203	0.131953	0.154514	-0.0546989	0.133574	0.183957	-0.0820787	0.0859308	-0.0876819	0.546595	0.159206	0.2111	1.13027	0.171832	0.349103	0.245709	0.125955	-0.171982
0.404579	0.122739	0.0412162	0.421228	0.212234	0.101534	0.0614932	0.0132415	-0.097357	0.153455	0.169774	0.144972	-0.0910127	0.130654	0.15719	-0.0689176	0.072808	0.00782014	0.391817	-0.0220414	0.358214	1.28186	0.209479	0.387693	0.19202	0.104451	0.00331522
0.387384	0.177263	-0.0139735	0.388486	0.255161	0.0817122	0.0746577	0.113535	-0.0400412	0.355519	0.142195	0.16328	-0.0836912	0.0964188	0.257358	-0.263682	0.0850385	-0.0130745	0.468865	0.0404967	0.353594	1.09223	0.255689	0.337779	0.182791	0.109236	0.021098
0.438512	0.107872	0.0351042	0.329626	0.264302	0.0820336	0.0753364	-0.0181745	-0.168329	0.19466	0.176702	0.164851	-0.0228042	0.0839926	0.247376	-0.0309897	0.00459176	-0.0653372	0.45306	0.0675612	0.156746	1.4129	0.250093	0.415321	0.249706	0.0721004	-0.00439193
0.421649	0.176703	0.035262	0.210606	0.24409	0.0731617	0.0611421	0.103347	-0.202457	0.300556	0.156024	0.151703	-0.0727824	0.0970785	0.235614	-0.0790042	0.0402415	-0.0465346	0.586066	0.0454931	0.0969011	1.07214	0.246092	0.32945	0.231915	0.0720025	0.0283351
0.438629	0.180028	0.000852562	0.232938	0.225246	0.028181	0.062185	0.0784	-0.0543704	0.427972	0.113847	0.144824	-0.0661105	0.131453	0.0263718	-0.131306	0.0383721	-0.0226351	0.470018	-0.258968	0.208731	1.02921	0.235617	0.402062	0.205202	0.0663109	0.0621713
0.394635	0.159944	0.0313335	0.332751	0.115826	0.105873	0.094747	0.114471	-0.110101	0.0676311	0.148973	0.15651	-0.101917	0.0991427	0.181872	-0.110664	0.0625996	-0.0271523	0.524079	-0.023076	0.098655	1.21728	0.235477	0.423193	0.269488	0.092785	-0.0352823
0.427601	0.16051	0.0379197	0.227351	0.262176	0.0426907	0.0709371	0.0688128	0.000158945	0.526342	0.188158	0.142032	-0.144855	0.118585	0.235704	-0.133357	0.0665614	-0.0771295	0.43706	0.0682877	0.149303	1.14759	0.272702	0.311907	0.257326	0.0682077	0.0900827
0.327778	0.149268	0.0312587	0.391258	0.238999	0.030819	0.0814509	0.0677005	-0.162088	0.358131	0.100739	0.118751	-0.0584629	0.112927	0.274335	-0.0643429	0.0492344	-0.0266667	0.494435	0.153678	0.279973	1.04145	0.180047	0.418021	0.192558	0.105363	-0.0466197
0.435622	0.16685	0.0261607	0.431928	0.252081	0.0903262	0.0366287	0.121063	-0.0211021	0.277591	0.167509	0.162757	-0.0658154	0.121053	0.213119	-0.100894	0.0588012	-0.0326048	0.572164	0.0320852	0.225436	1.03791	0.16724	0.320931	0.221146	0.149239	0.026137
0.421161	0.172011	0.0184755	0.389644	0.218465	0.0867595	0.116286	0.130083	0.0469475	0.314808	0.137742	0.173329	-0.0186902	0.133033	0.227478	-0.0583795	0.0364961	-0.0213382	0.47318	-0.0618451	0.2631	1.15036	0.146066	0.403518	0.247295	0.0936848	0.0188003
0.395699	0.170046	0.00903315	0.285537	0.250782	0.0280504	0.0469664	0.073917	-0.163463	-0.02647	0.129869	0.113844	-0.0666262	0.0862371	0.15126	-0.14382	0.0267847	-0.0363699	0.329797	0.0352491	0.321018	1.16883	0.0225815	0.42334	0.171418	0.1318	0.0162051
0.505807	0.165681	0.00983062	0.270234	0.190843	0.0694847	0.046982	0.0727336	-0.0843502	0.294602	0.0972337	0.148223	-0.0931822	0.0956067	0.231405	-0.233237	-0.0397862	-0.131531	0.463615	0.00524473	0.308795	1.12253	0.237523	0.430097	0.240293	0.101121	-0.155597
0.3906	0.159694	0.0218557	0.364864	0.256841	0.0920633	0.0203122	0.037401	-0.137016	0.242446	0.159356	0.159373	-0.0547937	0.103059	0.185589	-0.14035	0.0446283	-0.0400128	0.36392	-0.00731443	0.197102	1.09232	0.272239	0.297992	0.24135	0.0411762	0.0706724
0.415286	0.116642	0.040683	0.288532	0.203306	0.0862756	0.0917669	0.0477011	-0.0357699	0.344488	0.133515	0.114369	-0.0957199	0.156285	0.206074	-0.16653	0.0136318	0.0192082	0.518444	-0.0423275	0.275326	1.22903	0.249949	0.339954	0.230185	0.0736412	0.016671
0.405762	0.166519	0.024206	0.295424	0.252892	0.0891948	0.0842434	0.0847405	-0.101882	0.298379	0.149815	0.147701	-0.0365722	0.0340506	0.106309	0.00744635	0.0309831	-0.112469	0.549903	-0.0242814	0.382512	1.21075	0.191283	0.40624	0.24988	0.1284	-0.0719133
0.442271	0.149531	-0.0026963	0.307029	0.16694	0.0908328	0.112138	0.108811	-0.0212721	0.0303618	0.144134	0.170014	-0.0497931	0.123517	0.180321	-0.278496	0.0531756	-0.0336152	0.580481	0.00863161	0.11228	1.06645	-0.00640508	0.411668	0.225964	0.0801098	0.0188884
0.534279	0.167947	0.019683	0.248737	0.233476	0.0886	0.0879369	0.111182	-0.218393	0.197315	0.159414	0.144971	-0.0983178	0.0915996	0.0802917	-0.382125	0.0740029	-0.0501068	0.525828	0.0432109	0.229373	1.22101	0.247472	0.411413	0.165762	0.120413	-0.0737489
0.378688	0.134567	0.0189308	0.381061	0.146052	0.0241606	0.140417	0.0168842	-0.0190622	0.368127	0.0914059	0.154289	-0.0910166	0.153971	0.141662	-0.159799	0.0505195	-0.00662417	0.510195	0.114289	0.432221	1.19483	0.233949	0.371362	0.227564	0.0964692	-0.020207
0.34826	0.131846	0.0494925	0.389597	0.261399	0.0925964	0.0541788	0.132983	-0.312633	0.253698	0.181819	0.171915	-0.162622	0.154163	0.0462523	-0.216581	0.013974	-0.0268549	0.406192	0.146307	0.289285	1.01916	0.0903616	0.421948	0.220105	0.054356	-0.151814
0.41559	0.158615	0.014452	0.341853	0.181569	0.0913095	0.0895299	0.103548	-0.0280598	0.359185	0.175681	0.132722	-0.0259884	0.0618868	0.214621	-0.199295	0.0486191	-0.0056659	0.557686	-0.0862126	0.279136	1.12468	0.234479	0.42016	0.289991	0.159167	-0.00799209
0.494099	0.186838	0.0370302	0.356418	0.244353	0.0578825	0.110943	0.123765	-0.172725	0.319411	0.0857843	0.140151	-0.12151	0.129575	0.185666	-0.135626	0.085674	-0.00131766	0.531386	0.11634	0.21662	1.23821	0.194979	0.333394	0.274156	0.102335	-0.0527585
0.45636	0.174434	0.0229111	0.390084	0.250113	0.0776868	0.0312218	0.120434	-0.102197	0.446148	0.138037	0.154685	-0.134499	0.123599	0.076105	-0.0928677	0.0584671	-0.0843097	0.696952	-0.0258741	0.315123	1.13167	0.0522174	0.370008	0.231013	0.0950778	-0.0283243
0.395011	0.204676	-0.00224004	0.286144	0.217654	0.0349147	0.0497398	0.139282	-0.0944455	0.227014	0.153524	0.126515	-0.106288	0.14091	0.262096	-0.298672	0.0894182	-0.00306775	0.485339	-0.0277248	0.227495	1.22287	0.161187	0.361856	0.2759	0.0766455	-0.0437686
0.430718	0.166945	0.0160181	0.247557	0.306497	0.10205	0.095479	0.139108	-0.146328	0.321369	0.139243	0.14108	-0.041941	0.162038	0.147916	-0.0203759	0.0259175	-0.0142191	0.570595	0.143826	0.19454	0.9987	0.18196	0.34619	0.239019	0.116914	-0.00463876
0.386174	0.169444	0.0432522	0.358589	0.246559	0.0592746	0.0556593	0.109453	-0.13493	0.411644	0.143886	0.129889	-0.0674823	0.141444	0.203401	-0.232472	0.06417	0.00978296	0.474772	-0.0751219	0.220342	1.25666	0.114874	0.385496	0.212676	0.104482	-0.044341
0.292087	0.146082	0.038479	0.267806	0.223397	0.0493007	0.0535982	0.116631	-0.14808	0.404526	0.205901	0.164211	-0.121409	0.12301	0.218438	-0.124761	0.0600592	-0.0255902	0.571319	0.0453918	0.280918	1.20812	0.294767	0.406148	0.232454	0.0716965	-0.15517
0.285456	0.16587	-0.00979298	0.313612	0.248482	0.0801437	0.101228	0.116656	-0.111705	0.279823	0.16863	0.135938	-0.091317	0.120183	0.158622	-0.260932	0.0209621	-0.0130913	0.518602	-0.119753	0.256072	0.990274	0.150412	0.370435	0.226625	0.130694	0.0771378
0.490894	0.180992	0.0295478	0.371035	0.205113	0.0305643	0.111789	0.13049	-0.0650896	0.406073	0.0877494	0.174639	-0.0758098	0.081409	0.225621	-0.140052	0.0749557	-0.0520901	0.459587	0.0975639	0.364453	1.25787	0.149683	0.402302	0.282041	0.0667749	0.045556
0.303861	0.155595	0.0132347	0.426538	0.235219	0.0371417	0.0596661	0.119141	-0.122017	0.351446	0.142871	0.167153	-0.115105	0.114524	0.19442	-0.13999	0.0633561	-0.0285217	0.544164	0.129026	0.24965	1.12177	0.193459	0.381868	0.173522	0.1407	0.00305251
0.223906	0.133622	0.00759167	0.389638	0.247197	0.0476059	0.0772847	0.136584	-0.0371456	0.0808154	0.156622	0.137766	-0.0774905	0.143713	0.214994	-0.100722	0.0269424	-0.00674457	0.506785	0.0723667	0.286441	1.04669	0.121919	0.40292	0.259459	0.0661082	-0.0500279
0.384527	0.141635	0.0414757	0.415555	0.24809	0.05915	0.101915	0.100501	-0.112805	0.279467	0.15677	0.188417	-0.134835	0.124823	0.174093	-0.184101	0.0719267	-0.0127613	0.488225	0.118349	0.302854	0.99583	0.197263	0.389801	0.234848	0.104656	0.00901173
0.4684	0.151122	-0.0277203	0.410584	0.278854	0.0112295	0.0181961	0.132977	-0.14503	0.313893	0.157953	0.149071	-0.106719	0.0962501	0.137958	-0.1877	-0.0161859	-0.028728	0.552845	-0.0378745	0.245921	1.17848	0.181443	0.307115	0.261706	0.0810258	-0.0291506
0.411507	0.168804	-0.0155829	0.190578	0.236735	0.122324	0.102911	0.0985529	-0.228236	0.156228	0.146319	0.183631	-0.101224	0.0297742	0.247904	-0.267761	0.0681941	-0.0112668	0.402696	0.148336	0.277312	1.23217	0.0845129	0.346654	0.254209	0.10399	-0.0537692
0.34855	0.131871	-0.00847473	0.340643	0.279971	0.0848802	0.105278	0.0605738	-0.173803	0.394008	0.168011	0.162945	-0.0915748	0.0602268	0.143321	-0.160471	0.0590692	-0.0152225	0.559238	0.0974275	0.246402	1.19739	0.163453	0.415061	0.244617	0.0125252	0.0411831
0.365618	0.123361	0.0414153	0.220514	0.218152	0.0781349	0.130262	0.130703	-0.0664716	0.31	0.148608	0.147145	-0.010229	0.123774	0.180036	-0.277647	0.0379284	-0.0300889	0.522168	0.0487108	0.434047	1.15647	0.163593	0.40442	0.257529	0.0940185	0.0714504
0.426352	0.170449	-0.020852	0.378865	0.209759	0.0753706	0.100925	0.0887334	-0.0269009	0.206751	0.169778	0.156875	-0.0951197	0.149934	0.0507035	-0.125775	0.0220331	-0.0443178	0.5369	-0.0187632	0.127783	1.07458	0.127137	0.308732	0.202715	-0.0220945	-0.012172
0.404878	0.182012	0.0113722	0.302501	0.233509	0.105757	0.116928	0.130005	-0.132223	0.29586	0.146685	0.157895	-0.127664	0.129958	0.0591707	-0.13241	0.0670991	-0.0415377	0.431195	0.0387059	0.296567	1.21554	0.0908045	0.402101	0.184765	0.0841138	0.0665214
0.445341	0.106192	0.0313045	0.340016	0.203857	0.104229	0.0561543	0.109889	-0.083005	0.205388	0.138034	0.147982	-0.0500482	0.142608	0.0780062	-0.17868	0.0980448	-0.0348225	0.372865	0.0485719	0.135096	1.18587	0.0992748	0.405849	0.193211	0.148371	-0.115018
0.34947	0.170706	0.0371936	0.386359	0.260066	0.0928531	0.0997662	0.123191	-0.0660745	0.16527	0.133959	0.161645	-0.1228	0.124813	0.144254	-0.204516	0.0771868	-0.0567151	0.441554	0.0360179	0.115033	1.12558	0.104322	0.36473	0.224297	0.116432	-0.0324566
0.349618	0.118281	0.0309605	0.35779	0.216132	0.0686199	0.145832	0.0307852	-0.219661	0.396426	0.147508	0.181226	-0.0472068	0.116477	0.206457	-0.106577	0.0492762	-0.0683367	0.5318	-0.0388046	0.241265	1.16492	0.18759	0.325236	0.239158	0.12825	0.044385
0.449034	0.164698	0.0283182	0.3366	0.20409	0.0392139	0.0907784	0.12356	-0.151434	0.339338	0.178257	0.144243	-0.0897102	0.154112	0.183767	-0.163577	0.0946268	-0.0457805	0.520512	-0.0102757	0.30088	1.01169	0.28333	0.433106	0.239519	0.096076	0.00514725
0.356611	0.162486	-0.000493935	0.319241	0.260217	0.103481	0.0664845	0.023358	-0.144165	0.0390119	0.119089	0.0911684	-0.00861141	0.136534	0.0758805	-0.153853	0.0590435	-0.0484492	0.47914	0.127611	0.250812	1.01896	0.203133	0.377313	0.280263	0.0720786	0.0568234
0.428426	0.136636	-0.0130804	0.296275	0.267486	0.0987076	0.0162947	0.131751	0.000931562	0.457793	0.168438	0.116082	-0.0813268	0.0957768	0.143804	-0.106181	0.0515197	-0.0931166	0.389765	0.0341033	0.272709	1.00795	0.175645	0.442838	0.239688	0.070827	0.0139428
0.25758	0.15126	0.00988478	0.395677	0.136605	-0.00287718	0.0742514	0.0934061	-0.165578	0.292122	0.133579	0.178647	-0.0540816	0.0984376	0.0952063	-0.200662	0.0563801	-0.0771134	0.546282	-0.0296244	0.317908	0.788223	0.257475	0.419635	0.246579	0.130377	0.0850605
0.488386	0.137248	0.0297599	0.314515	0.283813	0.123201	0.0869964	0.111089	-0.0860107	0.24204	0.158448	0.133595	-0.0904931	0.144848	0.23707	-0.317421	0.0826757	-0.0152432	0.58621	-0.0149273	0.306331	0.996978	0.185096	0.311101	0.239134	0.150631	-0.165202
0.477938	0.170452	-0.00164881	0.268583	0.243645	0.121042	0.0788315	0.0837883	-0.109693	-0.0336083	0.0780872	0.162932	-0.0478306	0.150115	0.162145	-0.233746	0.0803531	-0.0585555	0.434079	0.00531144	0.246302	1.20667	0.169661	0.373765	0.220786	0.156861	0.0117023
0.405697	0.167489	0.00253128	0.282589	0.259287	0.0747643	0.119414	0.0281278	-0.079141	0.18405	0.141893	0.131317	-0.0549352	0.124157	0.18206	-0.314278	0.0852316	-0.0982749	0.540848	-0.100646	0.336766	1.13029	0.286064	0.40307	0.248559	0.0716686	0.0920677
0.38996	0.162296	0.0405675	0.35043	0.245702	0.0113455	0.0970825	0.0875397	-0.186974	0.333359	0.117027	0.150262	-0.0201596	0.127053	0.0620775	-0.0958791	0.00328502	-0.0488115	0.521563	-0.141409	0.153333	1.08517	0.312457	0.432812	0.237269	0.133164	0.0765787
0.436232	0.177226	0.0296385	0.354604	0.150039	0.0928645	0.100309	0.149848	-0.202347	0.27227	0.16392	0.144157	-0.105332	0.123847	0.0948301	-0.232121	0.103307	-0.0304572	0.50367	0.101228	0.367749	1.0773	0.204956	0.40945	0.209593	0.124329	0.0765921
0.442465	0.189661	0.0124431	0.314491	0.19141	0.12103	0.0619186	0.125243	-0.140795	0.0142771	0.122531	0.111587	-0.058645	0.0955827	0.207237	-0.323872	0.101077	-0.118185	0.511836	0.0532033	0.2007	1.30813	0.270424	0.442859	0.251935	0.108794	0.102265
0.441248	0.135298	-0.0152306	0.391144	0.281282	0.0879639	0.0866846	0.0703833	-0.190898	0.345073	0.182709	0.124239	-0.0551725	0.0769629	0.175807	-0.116887	0.00635074	-0.00242752	0.376852	0.0184206	0.284335	1.27929	0.0921381	0.412078	0.211919	0.0648014	-0.0281461
0.437154	0.161007	-0.0165719	0.322114	0.245913	0.119792	0.0984265	0.0731939	-0.10185	0.264019	0.126621	0.1462	-0.0652233	0.164666	0.160164	-0.15255	0.0457109	-0.0576404	0.675953	0.0877416	0.308857	1.22666	0.23306	0.385328	0.158182	-0.00975722	0.0175753
0.462743	0.177798	0.031256	0.363193	0.250786	0.0966859	0.0726597	0.0303898	-0.0888027	0.471992	0.115953	0.162691	-0.122694	0.096784	0.129224	-0.320948	0.0614798	-0.0639257	0.550626	-0.0501303	0.255315	1.053	0.229779	0.410622	0.2274	0.0419757	0.0804221
0.386067	0.189003	-0.01928	0.368005	0.181558	0.115851	0.0695802	0.109945	-0.163038	0.178504	0.0994423	0.137526	-0.0129075	0.112957	0.0650461	-0.0510876	0.0574782	-0.0257716	0.640975	0.07019	0.279413	1.1768	0.122512	0.427116	0.252001	0.126278	0.0443573
0.464974	0.117997	0.0410791	0.401826	0.173886	0.0401006	0.0943674	0.141142	-0.167156	0.334915	0.142934	0.161085	-0.053785	0.107049	0.106119	-0.162662	0.0632398	-0.0171695	0.561839	-0.144894	0.27296	1.11598	0.264896	0.380366	0.234845	-0.00869636	-0.000560888
0.393799	0.171033	0.0403258	0.26043	0.19216	0.0770663	0.121025	0.0710039	-0.111199	0.208062	0.16411	0.169723	-0.0529953	0.119171	0.168091	-0.275745	0.0740315	-0.0447461	0.520495	0.140084	0.147282	1.37102	0.243454	0.409401	0.165198	0.142138	-0.00160798
0.475191	0.171723	-0.00242225	0.226556	0.170456	0.107941	0.0944237	0.0759647	-0.212616	0.206265	0.153757	0.147021	-0.0977481	0.158074	0.15265	-0.217685	0.0477836	-0.0129634	0.422844	0.0496262	0.306042	1.17824	0.151015	0.422508	0.240016	0.131191	-0.0294168
0.423849	0.157981	0.0153527	0.386233	0.223457	0.113191	0.0574503	-0.00596582	-0.247251	0.265953	0.134501	0.15595	-0.0251988	0.0909023	0.208888	-0.126048	0.054366	-0.0320237	0.543435	-0.145399	0.304064	1.12871	0.237891	0.40786	0.238116	0.0985508	0.066386
0.434466	0.149564	0.0182554	0.431808	0.235601	0.0906763	0.0992173	0.121241	-0.0308302	0.313832	0.151792	0.159404	-0.0557051	0.0924822	0.204359	-0.108853	-0.0157443	-0.0680576	0.44795	0.0985834	0.322714	1.12953	0.178373	0.431824	0.24962	0.155157	-0.00841089
0.459608	0.184386	0.0375952	0.353471	0.22949	0.0814077	0.12199	0.0919018	-0.0942442	0.220865	0.182545	0.125946	-0.0144618	0.105079	0.139306	-0.188266	0.0233532	-0.0312062	0.4439	-0.0186089	0.264089	1.08283	0.238057	0.411982	0.188364	0.119	-0.132766
0.426659	0.164252	0.00423152	0.357993	0.295781	0.0646463	0.0145193	0.14792	-0.0813448	0.377867	0.165575	0.153832	-0.0448717	0.102414	0.1498	-0.113659	0.0849799	-0.0627027	0.460264	-0.183132	0.349839	1.32968	0.244549	0.42727	0.223685	0.117506	0.00336969
0.443072	0.148106	0.0174983	0.19059	0.23941	0.0980692	0.0922461	0.0940183	-0.165544	0.272465	0.113886	0.118105	-0.128851	0.0283335	0.175692	-0.0732765	0.0528574	-0.00424236	0.414214	0.116712	0.312953	1.21305	0.143654	0.308833	0.209558	0.144143	-0.049843
0.419882	0.159988	0.0345057	0.304948	0.231891	0.0958666	0.0956255	0.0915115	-0.227613	0.204143	0.153996	0.147358	-0.0630798	0.095081	0.21219	-0.0739943	0.0864071	-0.0165294	0.584921	-0.0001852	0.163422	1.24187	0.249714	0.43374	0.289288	0.139399	0.0149668
0.360263	0.136697	0.00202795	0.318139	0.214571	0.0526113	0.0643433	0.145195	-0.197521	0.198096	0.198568	0.168729	-0.0739532	0.136671	0.231186	-0.22774	0.0426793	-0.0270997	0.478749	-0.025481	0.273215	1.14714	0.266156	0.414772	0.257829	0.136479	-0.0677374
0.405746	0.180829	0.0388358	0.311904	0.21055	0.0458386	0.086598	0.131093	-0.330733	0.0450503	0.144034	0.159339	-0.139618	0.0194379	0.211544	-0.228881	0.025021	-0.00662535	0.466424	0.0490468	0.337506	1.38599	0.218367	0.324091	0.206073	0.0902839	-0.0718714
0.371841	0.137914	0.0238194	0.325228	0.235708	0.0631041	0.0134386	0.0254879	-0.0465794	0.262605	0.170469	0.166847	-0.0527552	0.147058	0.0370535	-0.172862	0.0727039	-0.120105	0.584772	-0.0185207	0.25434	0.898403	0.259926	0.412528	0.205572	0.121177	0.0835747
0.379818	0.176103	-0.033152	0.334747	0.259561	0.0383653	0.0287515	0.104003	-0.216555	0.288161	0.125686	0.171324	-0.073124	0.0856503	0.181943	-0.0925922	0.0937192	-0.0920834	0.503113	-0.111877	0.288888	1.15027	0.159256	0.345051	0.24127	0.0577587	-0.0543587
0.432481	0.16917	0.00121305	0.315178	0.218546	0.0387767	0.0157764	0.0855304	-0.116367	0.16035	0.092469	0.141409	0.00310481	0.11796	0.192133	-0.114657	0.0748113	-0.026966	0.425003	-0.138055	0.2299	1.11833	0.0559792	0.374236	0.200665	0.108825	0.0741382
0.328132	0.170749	0.0547139	0.404773	0.236455	0.0551106	0.115278	0.124162	-0.149776	0.295092	0.172808	0.124822	-0.0397182	0.111535	0.121505	-0.193301	0.0201536	-0.0322091	0.34819	0.110908	0.187894	1.05475	0.235384	0.338432	0.177266	0.14347	-0.00626247
0.445483	0.142817	0.00505666	0.325187	0.228945	0.0942725	0.0555237	0.0403639	-0.027843	0.137342	0.127874	0.175766	-0.0691425	0.0986084	0.213491	-0.148178	0.0817804	-0.0564011	0.496211	0.00956094	0.357245	1.15554	0.203685	0.295223	0.218486	0.130301	0.0131433
0.37694	0.125821	0.00823803	0.32167	0.233625	0.10483	0.0706706	0.124652	-0.0458854	0.312253	0.152548	0.160902	-0.0373555	0.10914	0.158884	-0.131103	0.0348935	-0.0192114	0.431922	0.166668	0.245493	1.15608	0.170927	0.317021	0.263023	0.0338669	0.138868
0.446832	0.164602	0.0440742	0.222119	0.241678	0.0796471	0.10123	0.10897	-0.130435	0.0466685	0.0911769	0.166804	-0.0565195	0.0972834	0.135337	-0.137402	0.018372	-0.0706422	0.487216	-0.032869	0.263025	1.04263	0.196332	0.354874	0.270401	0.0748164	0.034345
0.470499	0.155305	0.0217045	0.301701	0.268762	0.0897251	0.0622994	0.126017	-0.0238196	0.233025	0.166199	0.173113	-0.0504196	0.098006	0.155809	-0.19465	0.0348084	-0.0461519	0.497332	0.0358116	0.0732809	1.23614	0.144813	0.375105	0.258058	0.0779782	-0.047541
0.450611	0.153892	0.00115416	0.3442	0.245759	0.0801559	0.0812348	0.0492234	-0.311883	0.240995	0.156454	0.13052	-0.0615238	0.150087	0.037516	-0.153522	0.0952736	-0.0611361	0.551413	-0.0459546	0.248467	1.1552	0.273988	0.373283	0.20061	0.0879011	0.0417612
0.412905	0.153053	0.0127852	0.370813	0.231312	0.102909	0.0993185	0.11931	-0.020685	0.300678	0.142742	0.126726	-0.0419753	0.126873	0.145402	-0.203258	0.0769779	-0.0473514	0.490148	0.105788	0.345093	1.17119	0.159768	0.397738	0.203436	0.0864235	-0.06175
0.37072	0.18	0.046322	0.295833	0.273088	0.100122	0.102402	0.0840312	-0.0564019	0.125408	0.130267	0.141473	-0.0403759	0.0996668	0.141847	-0.107864	0.0934652	-0.0418192	0.416419	0.0970724	0.313954	1.24076	0.238252	0.350777	0.232447	0.092854	0.0252914
0.346338	0.178229	-0.0179645	0.302044	0.178122	0.0408756	0.0465159	0.149832	-0.151791	0.174212	0.139782	0.14277	-0.0622613	0.147508	0.242174	-0.191761	0.0627739	-0.0540118	0.528125	0.064849	0.368013	1.12313	0.259379	0.404881	0.221777	0.0706208	0.00604533
0.254641	0.163939	-0.0258922	0.326317	0.214116	0.06749	0.0885576	0.0488772	-0.0892848	0.0752498	0.147179	0.164813	-0.0876096	0.100961	0.210207	-0.0967947	0.0893553	-0.0774282	0.572056	0.0700664	0.347444	1.21639	0.135367	0.320382	0.252012	0.135216	-0.0182195
0.435875	0.153229	0.00844931	0.407517	0.251038	0.112649	0.0919438	0.0914558	-0.183367	0.219972	0.160608	0.155058	-0.093582	0.132293	0.176933	-0.226252	0.0968911	-0.0155422	0.478399	0.0732645	0.270091	1.27204	0.263977	0.354068	0.202872	0.0904378	0.0218079
0.357541	0.179829	0.0112364	0.264573	0.259614	0.101195	0.0771348	0.0761019	-0.111754	0.0575598	0.175543	0.15624	-0.0409281	0.0987012	0.112761	-0.18228	0.0376303	-0.0476064	0.527515	0.0485741	0.25364	1.25918	0.264357	0.4019	0.180818	0.129304	-0.00826427
0.444485	0.137055	0.018662	0.300571	0.235112	0.0875033	0.0590194	0.114666	-0.197509	0.096304	0.158321	0.157927	-0.0758944	0.106711	0.198358	-0.216784	0.0303613	-0.0351099	0.572246	0.0463286	0.25162	1.00955	0.236099	0.422901	0.206951	0.12657	-0.137462
0.323302	0.131339	-0.0157843	0.338966	0.23061	0.0400234	0.0678086	0.0423699	-0.108963	0.21136	0.167191	0.167671	-0.0362911	0.15559	0.0870739	-0.136423	0.0604277	-0.0335937	0.581747	0.141178	0.304511	1.12094	0.0285275	0.329699	0.212576	0.134366	0.0440064
0.403599	0.154344	0.030403	0.420655	0.227666	-0.0806459	0.0976969	0.0880121	-0.0830794	0.330056	0.174802	0.13423	-0.0559666	0.129165	0.165202	-0.121504	0.0308555	-0.00580966	0.43568	0.0540465	0.228437	1.17046	0.128907	0.418313	0.225227	0.112347	0.0355849
0.435121	0.170767	0.000561197	0.398301	0.201137	0.11246	0.05939	0.13763	-0.0674539	0.192345	0.152474	0.158516	-0.0886608	0.168413	0.263481	-0.174221	-0.0112611	-0.00680649	0.476169	0.126311	0.185281	1.34311	0.185147	0.408785	0.220618	0.100213	-0.191335
0.392915	0.169471	-0.00737294	0.239605	0.2503	0.0993417	0.0859509	0.0391664	-0.121795	0.00454229	0.148762	0.116975	-0.111084	0.042451	0.1683	0.00460525	0.113356	-0.0148946	0.59097	-0.0225168	0.241772	1.0548	0.26582	0.355999	0.251389	0.155462	-0.0400096
0.305494	0.153363	-0.000318053	0.376155	0.312163	0.0886397	0.103726	0.0965203	-0.117196	0.270629	0.126419	0.156252	-0.0215827	0.11977	0.145397	-0.0498126	0.0689155	-0.126266	0.513074	0.092588	0.254034	1.12258	0.320857	0.378259	0.257298	0.11641	0.0660454
0.429668	0.166634	-0.00508656	0.131214	0.201207	0.0316667	0.0404047	0.0378311	-0.108455	0.202304	0.160645	0.159797	-0.229133	0.130785	0.233361	-0.103081	0.0100186	0.00417127	0.583703	0.181122	0.190208	1.01279	0.150857	0.424558	0.1963	0.109979	-0.0492068
0.377586	0.190104	0.0257485	0.366852	0.221608	0.114014	0.0969709	0.0507402	-0.0830432	0.247214	0.0998365	0.156097	-0.0798338	0.111541	0.185095	-0.213404	0.0822391	-0.0151729	0.578364	0.0657635	0.319707	1.13225	0.229926	0.387208	0.222443	0.144782	-0.0070631
0.457589	0.159448	0.0250716	0.392909	0.219893	0.117887	0.0928444	0.0495735	-0.0289167	0.354195	0.106927	0.145198	-0.017743	0.107103	0.259903	-0.0811924	0.09329	-0.0524292	0.573245	-0.010335	0.168431	1.03758	0.184259	0.356891	0.234147	0.0748168	0.0803271
0.447983	0.160102	0.0629922	0.253278	0.178392	0.0538306	0.100662	0.119975	-0.110755	0.173301	0.130784	0.118825	-0.0905886	0.138503	0.217763	-0.137668	0.00307806	-0.107146	0.261491	0.0992791	0.308136	1.23112	0.170754	0.383405	0.251913	0.109023	0.0182728
0.36472	0.151029	0.0205124	0.335705	0.256744	0.0575599	0.0842529	0.0876407	-0.167742	0.173762	0.197724	0.111666	-0.110665	0.13627	0.102673	-0.192626	0.0942134	-0.0135854	0.565366	0.055283	0.153645	1.1261	0.235279	0.397329	0.188062	0.137848	0.0750477
0.452258	0.171079	0.0283775	0.301841	0.259118	0.0195399	0.110049	0.139562	-0.130146	0.2162	0.144182	0.145004	-0.113544	0.0919537	0.171154	-0.111443	0.0881708	-0.0477602	0.470162	0.0761375	0.311233	1.16957	0.110536	0.274404	0.236374	0.0897463	0.0296326
0.416192	0.181659	-0.0140352	0.397235	0.237239	0.0989006	0.0614603	0.068134	-0.0529847	0.202305	0.120338	0.156263	-0.0880226	0.102521	0.116312	-0.204888	0.0778848	-0.00841243	0.537621	0.0652445	0.262446	1.10991	0.137408	0.395474	0.181234	0.0625047	-0.00947604
0.396583	0.15941	0.0193101	0.373266	0.251435	-0.0244665	0.0588705	0.140745	-0.11452	0.178354	0.0999223	0.145308	-0.0795375	0.109989	0.151428	-0.217459	0.0378836	-0.0240815	0.560458	0.0331238	0.297539	1.17562	0.22846	0.303773	0.182407	0.13236	-0.0969356
0.38316	0.173532	0.0469162	0.383161	0.222845	-0.0214802	0.0484302	0.089696	-0.0939463	0.0277329	0.127542	0.162872	-0.0363115	0.134437	0.168457	-0.15232	0.0118859	-0.133983	0.537998	0.0825901	0.316081	1.15802	0.207522	0.396037	0.264693	0.123693	0.101986
0.447323	0.134	0.0674096	0.390841	0.276115	0.0818033	0.0277989	0.0521684	-0.15007	0.246775	0.122079	0.150552	-0.0978236	0.133247	0.153177	-0.126403	0.0851819	-0.0313675	0.593425	0.0342475	0.278076	1.30597	0.133439	0.388663	0.246627	0.0310038	0.0518448
0.351215	0.166789	0.059628	0.263091	0.220596	0.0903561	0.109769	0.0693872	-0.119345	0.385993	0.160656	0.0976423	-0.0707223	0.111682	0.129013	-0.211755	0.0704118	-0.0435451	0.344843	0.0172094	0.161193	1.1935	0.117343	0.427701	0.213461	0.091605	0.0129451
0.328001	0.173967	0.0337486	0.31751	0.199696	0.0994464	0.113161	0.11115	-0.212226	0.408347	0.188543	0.146091	-0.0345834	0.105121	0.242595	-0.0324493	0.0935055	-0.102563	0.506297	0.101076	0.279976	1.24213	0.0962519	0.309204	0.235849	0.105839	-0.119403
0.371761	0.160829	0.0165539	0.454425	0.219554	0.09526	0.112616	0.104484	-0.175347	0.0863614	0.103436	0.151632	-0.141482	0.149075	0.130668	-0.228582	0.0110199	-0.0334147	0.480707	0.00493028	0.389971	1.20489	0.273923	0.390388	0.197958	0.12258	0.0510021
0.343358	0.197165	0.0206022	0.293864	0.236032	0.0634873	0.046811	0.141019	-0.0915125	0.178445	0.152923	0.156257	-0.0570422	0.0895414	0.109133	-0.128562	0.0263625	-0.0287194	0.548909	0.21299	0.228308	1.18663	0.184349	0.4065	0.23935	0.147506	0.0518379
0.436815	0.157839	-0.0111632	0.386587	0.219662	0.0128891	0.120696	0.0870952	-0.0960069	0.256128	0.0995363	0.175822	-0.0731525	0.110603	0.218968	-0.102394	0.0682689	-0.0566948	0.600676	-0.133594	0.306831	1.03402	0.187088	0.421239	0.208254	0.131488	0.085013
0.40729	0.190115	0.0439197	0.374106	0.184066	0.0679845	0.0541835	0.0317361	-0.111707	0.267594	0.147345	0.140913	0.0060446	0.128168	0.237839	-0.250977	0.00804052	-0.0253879	0.54929	0.0259148	0.334409	1.01407	0.179803	0.33997	0.232204	0.105315	0.0369273
0.42264	0.17249	0.0143391	0.211705	0.200759	0.0796876	0.101483	0.00851436	-0.124314	0.237624	0.164391	0.140694	-0.0559829	0.0804938	0.21267	-0.145905	0.103154	-0.0595878	0.52194	-0.120594	0.158841	0.923851	0.262078	0.382379	0.174983	0.12948	0.0183049
0.400447	0.169001	0.0111781	0.342197	0.243202	0.0271624	0.00748908	0.137877	-0.0624451	0.346847	0.174513	0.139247	-0.0976075	0.0965862	0.119323	-0.103633	0.0195577	-0.121784	0.500358	0.136844	0.320899	1.26035	0.250119	0.393783	0.175865	0.0354725	-0.019447
0.459742	0.151147	0.0575365	0.373817	0.211826	0.0135977	0.0619167	0.119823	-0.0920873	0.365078	0.153473	0.171695	-0.0817614	0.113698	0.0807599	-0.0672283	0.00788469	0.0200161	0.575016	-0.0393075	0.299657	1.02609	0.126896	0.3668	0.13784	0.0858947	0.0282622
0.463864	0.166921	0.017414	0.368883	0.203855	0.0656521	0.102389	0.162807	-0.214168	0.344514	0.15941	0.166395	-0.0452254	0.151361	0.0847292	-0.114148	0.0834013	-0.0247053	0.586929	-0.00717766	0.25106	1.19981	0.256939	0.388063	0.248161	0.114457	-0.0406334
0.364488	0.155591	-0.0202803	0.318801	0.241068	0.0469814	0.0635619	0.0778506	-0.153148	0.112377	0.152775	0.148595	-0.35062	0.131578	0.051436	-0.185907	0.0972851	0.0144137	0.54636	0.027522	0.103961	1.02834	0.263517	0.367014	0.205068	0.140845	-0.00684602
0.314442	0.175894	0.00955418	0.339003	0.206626	0.0157017	0.0389362	0.139246	-0.0942874	0.231714	0.149323	0.131777	-0.0374833	0.15702	0.182468	-0.202068	0.0671506	0.0117521	0.480856	0.13547	0.250648	1.13705	0.126963	0.370664	0.25798	0.0893426	0.0135947
0.351395	0.137474	-0.028718	0.375156	0.230852	0.0516058	0.0507612	0.0750971	-0.0694333	0.418942	0.139533	0.137822	-0.0361189	0.122424	0.209435	-0.189005	0.0993437	-0.0160683	0.523165	0.0683385	0.282988	1.07562	0.251203	0.350878	0.229661	0.124222	0.0186903
0.45167	0.165813	-0.0134076	0.328351	0.263596	0.0811662	0.0600098	0.152124	-0.0294375	0.325447	0.15737	0.156106	-0.0506049	0.0784361	0.184802	-0.304044	0.0682045	0.00708309	0.481765	0.079742	0.284864	1.29115	0.17098	0.273206	0.285797	0.138597	-0.120433
0.362782	0.178454	0.00684391	0.318833	0.162844	0.100862	0.0585408	0.162607	-0.0266784	0.236342	0.161553	0.1318	-0.0536478	0.109424	0.188559	-0.184331	0.0853656	-0.0267085	0.525247	0.163892	0.253194	0.981096	0.255869	0.305968	0.245884	0.0774167	0.0737862
0.32473	0.184078	0.0433914	0.270181	0.255567	0.0657342	0.0735724	0.0828274	-0.180177	0.094135	0.0965664	0.13604	-0.0772726	0.149988	0.275117	-0.174341	0.0723845	-0.0128108	0.624083	0.0625974	0.311457	1.20755	0.176559	0.290693	0.244302	0.107804	0.0334792
0.379731	0.175827	0.0453733	0.347404	0.206264	0.103703	0.0695257	0.103494	-0.13215	0.286795	0.131436	0.158233	-0.0704042	0.120423	0.22322	-0.124751	0.054857	-0.0174717	0.52172	0.119566	0.141762	1.22663	0.13721	0.319982	0.255338	0.0971694	-0.167483
0.443817	0.16553	0.0049861	0.270455	0.194889	0.111535	0.0928918	0.0247025	-0.0721481	0.281119	0.153947	0.16997	-0.0882174	0.121613	0.150991	-0.0724591	0.0472528	-0.0412152	0.549705	0.0578541	0.379049	1.09955	0.183904	0.353153	0.268937	0.109423	0.0268377
0.432155	0.183498	0.0519023	0.241762	0.220078	0.0883245	0.0792353	0.0982651	-0.0978175	0.191649	0.104008	0.15997	-0.0492225	0.141284	0.169603	-0.311851	0.0239016	-0.00651485	0.593308	0.0426613	0.263859	1.25386	0.110886	0.371111	0.223866	0.114751	0.0275775
0.35901	0.130824	0.0271596	0.302375	0.258104	0.0740243	0.0678693	0.0915608	-0.144136	0.400558	0.0871227	0.139984	-0.0704581	0.100929	0.206761	-0.132695	0.080447	-0.0722423	0.493422	-0.00301887	0.379765	1.05737	0.230116	0.40704	0.249069	0.132498	-0.0721202
0.386276	0.150543	0.0422249	0.365006	0.203454	0.101296	0.0249875	0.0893444	-0.135244	0.391289	0.145343	0.139525	-0.0516822	0.120387	0.0981715	-0.031351	0.0265867	-0.0399879	0.503151	0.0089002	0.313278	1.1771	0.217174	0.430647	0.218561	0.125251	0.0418183
0.421549	0.140663	0.0436388	0.308063	0.233106	0.0663575	0.118553	0.132104	-0.00829042	-0.143119	0.173846	0.138361	0.00912067	0.15795	0.166859	-0.101999	0.0840088	-0.102304	0.534837	0.137988	0.331291	1.14889	0.143408	0.334585	0.205769	0.0659165	0.0660684
0.338008	0.146933	0.0085694	0.378892	0.248104	0.0993241	0.0822662	0.0955172	-0.216546	0.121931	0.115087	0.149004	-0.0512718	0.0958291	0.175419	-0.0935861	0.0565259	-0.052242	0.453957	-0.00805725	0.327403	1.16593	0.215325	0.41572	0.216704	0.117866	0.0197939
0.314293	0.158842	0.0334479	0.319653	0.25125	0.0871522	0.0404954	0.098584	-0.271782	0.197981	0.128865	0.160413	-0.0635803	0.120008	0.241021	-0.141586	0.0814816	-0.00491013	0.439767	0.0217264	0.120244	1.13926	0.192742	0.462945	0.203358	0.0551651	0.064241
0.349696	0.139385	0.0190834	0.235039	0.199584	0.0574975	0.0716859	0.15194	-0.154205	0.350358	0.126345	0.120011	-0.0770204	0.072744	0.186454	-0.0624732	0.0636414	-0.00855709	0.571924	0.0455541	0.329165	1.12086	0.195291	0.335651	0.1783	0.0347215	-0.0456847
0.417431	0.130793	0.051092	0.270217	0.145227	0.0911007	0.0706297	0.113931	-0.0949534	0.296364	0.179251	0.165716	-0.0672076	0.127736	0.212634	-0.0964493	0.0863517	-0.0277628	0.493069	0.129321	0.450855	1.24341	0.178345	0.415463	0.272192	0.0247299	0.0601024
0.418659	0.146615	0.0305047	0.382728	0.208765	0.091175	0.0803076	0.131806	-0.157773	0.312196	0.164175	0.151997	-0.121263	0.118313	0.144733	-0.0710158	0.0423883	-0.0193899	0.533482	-0.0129985	0.422138	0.945641	0.223107	0.421509	0.235901	0.0986696	0.0811711
0.418828	0.133011	0.0326113	0.396359	0.265622	0.0779049	0.113491	0.149674	-0.114522	0.212288	0.0932067	0.139504	-0.0530058	0.123664	0.256979	-0.112902	0.0918374	-0.0803143	0.501821	0.0704595	0.294045	1.23267	0.193375	0.445219	0.278974	0.115819	0.0512044
0.367982	0.171577	0.00889288	0.316025	0.280669	0.0956996	0.0783708	0.125861	0.0122884	0.274873	0.134657	0.165603	-0.0562288	0.157554	0.145125	-0.206171	0.0849672	0.0264519	0.338802	0.0867564	0.319851	1.11352	0.160394	0.415317	0.230755	0.0600732	0.0839153
0.47891	0.168677	0.0251152	0.398913	0.285077	0.0434244	0.0668025	0.0819601	-0.0191637	0.217397	0.15864	0.120123	-0.0701405	0.0753444	0.0918772	-0.164907	0.104718	-0.0705483	0.576747	0.114207	0.397451	1.20532	0.316749	0.357495	0.245956	0.0689013	0.0320488
0.340322	0.144602	0.0324172	0.414512	0.271539	0.0618611	0.114843	-0.0401694	-0.156201	0.217974	0.0820398	0.181917	-0.120473	0.119064	0.233607	-0.207266	0.0868264	-0.0489379	0.477619	0.0815146	0.186691	0.978653	0.0135752	0.351022	0.279852	0.0519423	-0.0640001
0.272074	0.184817	0.0345112	0.252681	0.241805	0.0797043	0.10183	0.130244	-0.110826	0.305913	0.126253	0.129513	-0.0788922	0.133842	0.236243	-0.169605	0.0536674	-0.048107	0.527811	0.0786621	0.353137	1.32897	0.163593	0.320341	0.203912	0.119325	0.0718796
0.288663	0.13889	0.0337935	0.432497	0.232396	0.0717469	0.0952961	0.0577501	-0.278871	0.283969	0.15475	0.124219	-0.0510861	0.0756816	0.147629	-0.135683	0.062737	-0.045935	0.444132	0.017396	0.274102	1.33445	0.245438	0.369768	0.256793	0.12499	0.0200542
0.41608	0.16424	0.0236038	0.249078	0.2874	0.0863566	0.0899452	0.0165462	-0.0505118	0.266009	0.0894616	0.127809	-0.034185	0.115356	0.235742	-0.0423856	0.073387	-0.0255818	0.355678	0.0872947	0.345103	1.12883	0.285298	0.32285	0.244116	0.103065	-0.0181609
0.291723	0.19807	0.0419659	0.275862	0.267828	0.126446	0.0305621	0.0623128	-0.143243	0.320278	0.152252	0.161919	-0.102793	0.0413418	0.214752	-0.174828	0.0624163	-0.0529708	0.441771	0.108199	0.239525	1.25194	0.15465	0.349275	0.24525	0.11606	0.0766528
0.469344	0.166598	0.0212246	0.340331	0.194248	0.0680131	0.065452	0.14618	-0.069129	0.157848	0.125142	0.162242	-0.0961366	0.102589	0.197068	-0.0854145	0.106617	-0.0167345	0.5248	0.0481538	0.348316	1.00668	0.261594	0.327806	0.259196	0.14876	0.0266498
0.397988	0.126957	0.0241601	0.362193	0.262249	0.0927365	0.0673779	0.163429	-0.0942139	0.520347	0.169154	0.159216	-0.0585031	0.150039	0.172369	-0.223919	0.0928449	-0.0436628	0.59766	0.120518	0.406491	1.04139	0.11303	0.416226	0.165513	0.0748152	0.0164526
0.35931	0.157297	0.0422268	0.31676	0.186651	0.0125106	0.0802627	0.0953188	-0.133734	0.301238	0.142785	0.150997	-0.073652	0.156818	0.108596	-0.0868158	0.066936	-0.0551807	0.518014	0.0224363	0.305621	0.910275	0.217926	0.364196	0.227152	0.143143	-0.0778139
0.432367	0.170378	-0.00959834	0.311407	0.268539	0.0800915	0.085609	0.146762	-0.121239	0.299413	0.153191	0.119923	-0.0983768	0.0941228	0.164415	0.0108044	0.0650498	-0.0648004	0.403507	0.00721189	0.296841	1.24675	0.172843	0.451425	0.260224	0.162152	0.0898971
0.487931	0.171663	-0.010199	0.40246	0.1957	0.103534	0.0826065	0.0566973	-0.0985382	0.185353	0.135296	0.142246	-0.0469208	0.116581	0.136053	-0.14176	0.0554736	0.00539965	0.538038	0.00017437	0.248023	1.17591	0.263179	0.386988	0.228295	0.122653	-0.0349157
0.373199	0.172966	-0.0187517	0.363393	0.188646	0.113665	0.0267954	0.0443513	-0.12007	0.0499071	0.122112	0.122334	-0.039457	0.129158	0.125587	-0.0448369	0.0519025	-0.0222231	0.623639	-0.0765351	0.35321	1.27677	0.0823943	0.293756	0.220905	0.0963008	0.0450293
0.329099	0.154821	0.0384625	0.356269	0.172383	0.07476	0.0876168	0.129397	-0.305452	0.107343	0.133001	0.121642	-0.0856572	0.103942	0.190716	-0.112836	0.0795455	-0.0294027	0.463622	0.0711417	0.240817	1.26827	0.187609	0.371132	0.275559	0.136771	-0.0144534
0.382779	0.130484	0.0203365	0.243687	0.201115	0.0989077	-0.0158047	0.058417	-0.173045	0.0982144	0.139357	0.139413	-0.14056	0.0539506	0.221633	-0.125869	0.0719444	-0.0406808	0.525023	-0.139416	0.262242	1.14649	0.182973	0.361557	0.205256	0.00885045	0.06186
0.404925	0.161226	-0.026701	0.384268	0.126532	0.095373	0.00525868	-0.00483768	-0.166707	0.178632	0.158317	0.149449	-0.0463075	0.118326	0.176993	-0.137259	0.0854608	-0.0326618	0.440944	0.0949736	0.216401	0.923576	0.195977	0.368964	0.241715	0.068807	0.0361267
0.391179	0.16803	0.0168919	0.277523	0.268103	0.0623665	0.115612	0.0187437	-0.133914	0.376769	0.1623	0.147751	-0.0772745	0.140176	0.110622	-0.275983	0.0470842	-0.013147	0.466361	-0.0202279	0.291322	1.0401	0.0542001	0.348236	0.239051	0.0600605	-0.108702
0.42589	0.162553	0.0357314	0.323835	0.221747	0.104865	0.0679524	0.116546	-0.236313	0.228915	0.116123	0.157783	-0.119017	0.0605372	0.209238	-0.109737	0.0646581	0.0144502	0.46467	0.123714	0.434245	1.09073	0.0377524	0.386943	0.213568	0.0988446	-0.00964466
0.389852	0.169916	0.0252007	0.39665	0.216863	0.0226868	0.0943183	0.0661841	-0.108135	0.13535	0.134452	0.140059	-0.0137447	0.0805662	0.131597	-0.276749	0.0703035	-0.00749265	0.527055	0.0723453	0.266271	1.11645	0.177936	0.382889	0.252187	0.141673	-0.0720867
0.361965	0.162006	0.0145048	0.331615	0.254774	0.0731714	0.124221	0.119067	-0.120603	0.256042	0.135289	0.144058	-0.092617	0.138539	0.16845	-0.171538	0.105426	-0.0274865	0.476295	0.149096	0.214801	1.24619	0.224162	0.392086	0.214788	0.133257	-0.0703026
0.524603	0.133872	0.0340138	0.371795	0.207072	0.0220199	0.0599443	0.158317	-0.0746577	0.331138	0.16124	0.138709	-0.108921	0.114779	0.259479	-0.206798	0.0691287	-0.0344486	0.393922	-0.151525	0.315755	1.30399	0.203015	0.386822	0.256216	0.0345551	0.104273
0.423863	0.158409	0.0146129	0.358491	0.2317	-0.00732339	0.0549314	0.157851	-0.190194	0.215444	0.145029	0.162169	-0.0285171	0.0772743	0.209094	-0.143273	0.0785169	-0.0315459	0.533752	0.0236415	0.359327	1.16492	0.19924	0.417565	0.221401	0.107659	0.00674941
0.360818	0.158071	0.0337466	0.335677	0.226532	0.0670268	0.0971302	0.0291863	-0.11712	0.160897	0.123383	0.11353	-0.0669231	0.105648	0.101355	-0.13135	0.074939	-0.086083	0.435414	0.0647888	0.187778	1.15714	0.165712	0.427699	0.235966	0.0703829	0.0110171
0.428836	0.164243	0.0170987	0.329161	0.233621	-0.0176048	0.0413089	0.0582564	-0.1436	0.121748	0.13584	0.13313	-0.0668208	0.104675	0.240177	-0.145004	0.0653901	0.00540688	0.359025	0.0584839	0.192952	1.01979	0.125014	0.353394	0.25931	0.18396	0.0256824
0.434593	0.165466	-0.00491423	0.332505	0.264007	0.090749	0.0709454	0.082537	-0.120027	0.273628	0.145735	0.145488	-0.157801	0.109575	0.178782	-0.152778	0.0766616	-0.0602472	0.514922	0.0275356	0.289364	1.22737	0.0245253	0.368275	0.235	0.107388	-0.0958627
0.304592	0.172734	0.00840941	0.361478	0.255599	0.062255	0.0974507	0.104649	-0.133066	0.42962	0.146297	0.162619	-0.0835688	0.133171	0.21938	-0.268123	0.0274056	-0.0187703	0.61747	-0.0475973	0.264827	1.19033	0.131838	0.247661	0.278816	0.0972158	0.0188218
0.461436	0.141567	0.00877772	0.363124	0.21001	0.102847	0.0760118	0.13357	-0.0990222	0.270524	0.108669	0.146728	-0.132156	0.127237	0.0724381	-0.0816955	0.0872672	-0.0790598	0.507241	-0.0502079	0.265468	1.14184	0.0683994	0.38422	0.248018	0.145035	-0.0776996
0.332584	0.117166	0.0124762	0.36698	0.235662	0.0806163	0.072466	0.114712	-0.0977233	0.187456	0.14829	0.152	-0.122136	0.144161	0.0492811	-0.167445	0.0665099	0.00165923	0.562422	0.0375484	0.258777	1.25463	0.278468	0.417683	0.231965	0.119677	0.00550437
0.254401	0.147053	0.0249741	0.343376	0.21519	0.00782826	0.0976229	0.101408	-0.16497	-0.11592	0.12888	0.162481	-0.02582	0.159455	0.259673	-0.0339926	0.0142246	-0.0286712	0.520873	-0.0356902	0.277166	0.97903	0.238729	0.38625	0.249186	0.0972284	0.0757861
0.382032	0.147001	0.0311545	0.254605	0.184171	0.0740396	0.122876	0.146032	-0.189946	0.323696	0.152257	0.141804	-0.0898327	0.106472	0.177733	-0.151903	0.101609	0.0185736	0.566415	-0.0308598	0.230005	1.37753	0.176715	0.329106	0.242179	0.129999	0.0214326
0.43169	0.169482	0.0255906	0.344827	0.213274	0.0623229	0.0978225	0.10862	-0.0990172	0.0143597	0.202782	0.147095	-0.0410942	0.0945544	0.0678418	-0.226814	0.0244879	-0.107873	0.53906	-0.0918045	0.304199	1.35261	0.236639	0.40818	0.253468	0.117743	0.0363457
0.447422	0.155328	-0.00607106	0.39296	0.266224	0.109038	0.109799	0.116957	-0.154821	0.270329	0.175437	0.127714	-0.110073	0.134962	0.233539	-0.058968	0.0386794	-0.0102687	0.379533	0.0285914	0.212101	1.08373	0.126081	0.424898	0.258814	0.0983858	0.0554566
0.552234	0.151358	-0.0239832	0.352895	0.280226	0.0165139	0.0884671	0.102974	-0.0494233	-0.0306415	0.116173	0.151779	-0.0614407	0.119107	0.0223629	-0.167854	0.089158	0.0221667	0.568732	-0.0125466	0.294604	1.14389	0.0348988	0.380044	0.242954	0.113095	0.0839522
0.506147	0.190289	-0.0125833	0.139815	0.276587	0.0747483	0.064488	0.0808085	-0.161986	0.213102	0.166751	0.156539	0.012706	0.12932	0.140364	-0.114591	0.0551844	-0.034277	0.479069	0.0514542	0.131898	1.13798	0.246048	0.404903	0.192263	0.127323	-0.02377
0.368159	0.123313	0.0258334	0.324373	0.243582	0.0552582	0.117228	0.0243479	-0.191531	0.388309	0.11683	0.168004	-0.0627049	0.134175	0.209815	-0.0354391	0.0789809	-0.0625343	0.512369	0.0945208	0.367084	0.890551	0.217076	0.376762	0.206032	0.14112	-0.208768
0.380059	0.16129	0.0316131	0.243477	0.238351	0.0928472	0.0865585	0.108904	-0.15432	0.189733	0.172498	0.113769	-0.118886	0.140876	0.228142	-0.138304	0.0664584	-0.0495709	0.496516	0.0860146	0.327887	1.03882	0.0726445	0.383555	0.226896	0.127862	0.0311461
0.423382	0.162231	0.0280122	0.223529	0.239365	0.0858542	0.0452207	0.063774	-0.110881	0.0126426	0.123931	0.151793	-0.0570969	0.0835654	0.198132	-0.228181	0.00693011	-0.00121482	0.479665	0.0117731	0.292905	1.11336	0.158875	0.426554	0.233637	0.0898718	0.0231702
0.512338	0.141324	0.0446357	0.395162	0.162664	0.0602775	0.0185745	0.0857647	-0.105806	0.355801	0.119349	0.156122	-0.109539	0.112289	0.170095	-0.281303	0.0692025	-0.0113047	0.529663	0.0601009	0.233533	0.988824	0.221918	0.373396	0.277137	0.101419	-0.0579787
0.479187	0.155792	0.0326699	0.288487	0.275195	0.0989102	0.0856548	0.144946	-0.086375	0.328587	0.139524	0.159411	-0.0728827	0.139125	0.162308	-0.17946	0.00298874	-0.029926	0.492756	0.0260022	0.344132	1.05407	0.266818	0.376885	0.234137	0.0406261	-0.0778688
0.322885	0.139386	0.0258515	0.212845	0.267535	0.125355	0.131153	0.0844214	-0.202169	0.386618	0.143797	0.168771	-0.0500953	0.135473	0.129941	-0.080867	0.00128562	-0.0595508	0.560579	0.0397165	0.295959	1.13853	0.167796	0.333447	0.240237	0.143849	-0.0555463
0.446892	0.145476	0.0256889	0.329168	0.264838	0.0705976	0.0294851	0.128528	-0.339148	0.395267	0.121871	0.140252	-0.0751121	0.0893467	0.103889	-0.163856	0.0309566	0.0168231	0.433734	0.0987326	0.389664	1.13037	0.240511	0.334526	0.235794	0.105884	0.123136
0.403832	0.162756	0.0473465	0.383828	0.252467	0.0367447	0.0541366	0.175081	-0.0320041	0.28283	0.151747	0.128749	-0.0557396	0.153759	0.169791	-0.120303	0.0144389	-0.0111006	0.61646	-0.0184157	0.382073	1.17255	0.232453	0.403846	0.221193	0.143377	-0.0292607
0.492295	0.161784	0.0450249	0.380139	0.180173	0.114024	0.0852585	0.112705	-0.278909	0.209064	0.133557	0.12285	-0.0200099	0.102831	0.0744887	-0.0990373	0.0425136	-0.027203	0.536001	-0.0275008	0.21513	1.07051	0.25489	0.377433	0.221494	0.143076	0.0343562
0.406122	0.152564	0.0318008	0.379231	0.231033	0.0814231	0.120173	0.0885567	-0.0313566	0.342291	0.163114	0.156279	-0.0766938	0.0917444	0.174654	-0.0701334	0.0866792	-0.00807322	0.551	0.0942938	0.0229436	1.20861	0.157065	0.391016	0.10887	0.019272	0.0202813
0.412065	0.165087	0.0197058	0.403436	0.227939	0.0993385	0.0949653	0.0243922	-0.0843985	0.212544	0.142308	0.125452	-0.0938283	0.132481	0.263791	-0.0955507	0.0345194	0.0263141	0.525851	0.0887521	0.30202	1.25112	0.149133	0.280106	0.291286	0.0799702	-0.00367221
0.445925	0.135927	-0.0533376	0.41555	0.233482	0.0479976	0.0642318	0.117375	-0.109736	0.335097	0.117249	0.152209	-0.0964302	0.084746	0.202606	-0.140694	0.00469773	-0.0392765	0.427049	0.0569792	0.244209	1.18088	0.182897	0.403638	0.153173	0.0948196	0.0370304
0.487446	0.168333	0.0145871	0.369109	0.216554	0.089502	0.0817189	0.125947	-0.136459	0.326271	0.136196	0.141455	-0.0522135	0.103095	0.0290434	-0.341378	0.0808254	-0.0423424	0.433486	-0.00170148	0.264586	1.20052	0.0840351	0.382947	0.271619	0.126001	-0.00035278
0.449935	0.129627	0.0465742	0.384847	0.17893	0.0928388	0.0822256	0.0951792	-0.212294	0.251022	0.122796	0.14739	-0.0616247	0.103273	0.146604	-0.0917096	0.0330779	-0.00779655	0.586978	0.0196955	0.290044	1.01592	0.265857	0.443823	0.253927	0.104821	0.0356663
0.396843	0.161517	0.0258421	0.303556	0.200023	0.0628442	0.104258	0.0943798	-0.156483	0.0430824	0.155754	0.193442	-0.0998757	0.110836	0.169137	-0.0546947	0.00523715	-0.0189035	0.500446	0.0931467	0.356538	1.05561	0.126263	0.457281	0.228274	0.110103	0.0549015
0.355288	0.150246	-0.00344215	0.236551	0.250166	0.121581	0.0927544	0.113244	-0.136168	0.229121	0.158489	0.165134	-0.0342215	0.118224	0.0517877	-0.142065	0.0995543	-0.0188444	0.569159	0.00431186	0.373488	1.06582	0.264389	0.356375	0.121626	0.0224546	-0.0697273
0.474462	0.178568	0.00871155	0.445254	0.189632	0.0671823	0.0809937	0.0857664	-0.134445	0.229315	0.150577	0.1483	-0.0716049	0.124953	0.141204	-0.046126	0.0266287	-0.0877877	0.627597	-0.00469274	0.354934	1.1053	0.214435	0.448381	0.24119	0.0684186	-0.115012
0.416812	0.170622	0.0600006	0.347241	0.256981	0.061442	0.0840738	0.0585237	-0.165855	0.10842	0.12687	0.127276	-0.116665	0.134406	0.159459	-0.130806	0.0247509	-0.0351241	0.537455	0.072879	0.297524	1.24257	0.132306	0.303182	0.196499	0.134307	-0.0119333
0.288148	0.142871	-0.00426448	0.385024	0.203522	0.0963631	0.0692989	0.144928	-0.0847658	0.0928054	0.132005	0.160117	-0.165003	0.139919	0.0876994	-0.158138	0.0358244	-0.029008	0.611102	0.0633	0.341959	0.939478	0.144119	0.372809	0.254192	0.0978909	0.0411695
0.40722	0.126512	0.00934957	0.324193	0.221953	0.0221951	0.0363222	0.146473	-0.0861273	0.289403	0.161456	0.155872	-0.0325528	0.106468	0.1501	-0.22604	0.0349647	-0.0597194	0.549852	0.0674194	0.305154	0.895728	0.149465	0.405901	0.261127	0.119843	0.0406158
0.421828	0.163458	0.0126559	0.358142	0.257826	0.0989308	0.0114004	0.123469	-0.0703738	0.280515	0.182921	0.167874	-0.0573056	0.0992979	0.176022	-0.0991766	0.0416517	-0.0299507	0.481941	0.0945451	0.224255	1.26299	0.173951	0.387476	0.215629	0.127007	0.0561811
0.451642	0.109918	0.0256316	0.241085	0.19779	0.088958	0.109782	0.0373301	-0.239422	0.256007	0.161081	0.176897	-0.186087	0.0752138	0.151451	-0.16933	0.00354298	-0.0656907	0.502574	-0.0713715	0.322374	1.1356	0.206006	0.392126	0.269693	0.146417	-0.0172403
0.334498	0.16643	-0.00381993	0.286451	0.232665	0.0716834	0.0554332	0.0718869	-0.0681506	0.241714	0.148349	0.160169	-0.0667519	0.117161	0.078163	-0.200632	0.0726204	-0.00277909	0.466924	-0.0789906	0.3087	1.10754	0.171745	0.413792	0.189244	0.126052	-0.0166825
0.475936	0.142084	0.0370371	0.238109	0.288144	0.0556051	0.10506	0.0990912	-0.0776457	0.264778	0.145289	0.122022	-0.0609547	0.127522	0.26029	-0.168681	0.0945074	-0.117822	0.401148	0.0817038	0.178068	1.02328	0.178662	0.468127	0.241008	0.115885	0.0443005
0.417511	0.15961	-0.00271222	0.198645	0.251081	0.0796161	0.0791409	0.0934845	-0.23695	0.467181	0.121415	0.135339	-0.038844	0.115076	0.212832	-0.122926	0.0667778	-0.0587948	0.371807	-0.085962	0.330073	1.26817	0.206248	0.355105	0.26262	0.119452	0.0847296
0.430918	0.151217	0.00367253	0.399541	0.262971	0.08565	0.0775065	0.0765576	-0.0612386	0.0533065	0.131775	0.156913	-0.0533486	0.10501	0.0939833	-0.257892	0.0356611	-0.0403946	0.37305	0.147747	0.411458	1.25331	0.144823	0.402072	0.255703	0.124441	0.0576581
0.411418	0.159242	0.0285898	0.398742	0.249268	0.107154	0.0915385	0.109695	-0.181614	0.180875	0.148511	0.157996	-0.111735	0.115588	0.225892	-0.121271	-0.0651749	0.0107957	0.564033	0.0934606	0.285691	1.1262	0.236687	0.345014	0.259323	0.0503608	0.0877033
0.420491	0.178727	0.0240272	0.252012	0.244463	0.0748238	0.0857073	0.137344	-0.190751	0.173442	0.148249	0.175045	-0.0687468	0.132339	0.0939891	-0.167084	0.0404693	-0.0546014	0.581584	0.0696447	0.224548	1.06505	0.175632	0.392584	0.210281	0.110388	-0.00872052
0.339247	0.163253	0.0066018	0.35363	0.257293	0.0739213	0.12292	0.0294009	-0.182638	0.152091	0.143144	0.121122	-0.126229	0.139695	0.221414	-0.178608	0.0482331	-0.0834281	0.518459	-0.00858642	0.193359	1.28023	0.177202	0.392807	0.194912	0.0756247	0.014047
0.32481	0.167109	0.031476	0.366085	0.205298	0.070433	0.0589468	0.0829842	-0.0742766	0.11275	0.164378	0.174752	-0.0849286	0.143669	0.237986	-0.23494	0.0666241	-0.017495	0.463963	0.0448486	0.0691559	1.13218	0.262344	0.386188	0.185323	0.0316537	0.0223562
0.451809	0.184724	0.0694823	0.352529	0.190363	0.0860863	0.0701051	0.108731	-0.164635	0.296139	0.149007	0.1473	-0.0804274	0.0974994	0.192764	-0.124012	0.0570139	-0.0606412	0.456975	-0.0227442	0.27916	1.0519	0.287005	0.400521	0.183993	0.0771121	0.042889
0.425392	0.122272	0.0141432	0.329677	0.180882	0.0676159	0.0785687	0.0868516	-0.0458022	0.382593	0.156437	0.120182	-0.0612564	0.150777	0.150698	-0.196297	0.0647242	-0.100411	0.370463	0.08912	0.356668	1.18086	0.14878	0.364797	0.252489	0.0977799	-0.0631373
0.483138	0.15557	0.0140917	0.343111	0.260937	0.0564582	0.135588	0.0519586	-0.0522829	0.32663	0.133765	0.179053	-0.0378598	0.142582	0.190076	-0.134199	0.0621846	-0.106624	0.525835	0.0461744	0.308498	1.2774	0.17423	0.386518	0.238244	0.086068	0.0364618
0.397607	0.173087	0.0254106	0.2828	0.219128	0.0900637	0.125914	0.108203	-0.121376	0.191252	0.146423	0.125819	-0.101181	0.100487	0.0935061	-0.220809	0.0684119	0.0536722	0.546175	-0.153318	0.128966	1.17048	0.170315	0.430925	0.281751	0.170087	-0.0609026
0.43381	0.147014	-0.0174479	0.319474	0.204303	0.0632132	0.074736	0.0545611	-0.332055	0.0455757	0.160534	0.127187	-0.0551394	0.0796182	0.237427	-0.0728289	0.0309278	-0.0598928	0.536597	0.11334	0.113539	0.972958	0.274237	0.389417	0.226256	0.0303977	0.00167264
0.419198	0.132218	0.0441418	0.310862	0.169377	0.0825357	0.00803359	0.0647705	-0.0978651	0.0469063	0.141163	0.16232	-0.174879	0.120431	0.161813	-0.182571	0.04262	-0.0242648	0.494439	-0.0198617	0.0936781	1.10991	0.129404	0.394912	0.217847	0.0898941	0.0198363
0.41567	0.183404	0.0152867	0.306735	0.170152	0.114948	0.0992486	0.120039	-0.156263	0.328793	0.163225	0.144717	-0.103505	0.103486	0.0800962	-0.183082	0.0734229	-0.0229287	0.408576	0.0969324	0.280025	1.15275	0.265274	0.365884	0.250009	0.0544719	0.0917744
0.404077	0.161725	-0.0216033	0.371058	0.244794	0.0806202	0.07452	0.0964981	-0.196811	0.420162	0.131193	0.127354	-0.0445758	0.096749	0.193312	-0.248296	0.0160226	-0.129378	0.558309	0.0516812	0.269382	0.953783	0.268666	0.345804	0.195405	0.0833289	0.0221225
0.330167	0.170297	0.0514626	0.365557	0.223785	0.0667904	0.0931166	0.114264	-0.0625548	0.149714	0.108462	0.14644	-0.0890988	0.151758	0.0764116	-0.270326	0.067977	-0.0543609	0.472668	0.130289	0.313719	0.919809	0.244575	0.418858	0.245747	0.0767053	0.000650042
0.326552	0.157507	0.00824098	0.364336	0.258927	0.0912608	0.0648595	0.118561	-0.130997	0.251967	0.0955508	0.148561	-0.0791112	0.109028	0.216208	-0.237568	-0.0354557	-0.0492659	0.464782	0.0171561	0.336589	1.15046	0.209487	0.359269	0.244967	0.102721	0.141487
0.352347	0.141476	0.0152721	0.347409	0.256022	0.07948	0.122052	0.132278	-0.0295037	0.218232	0.1051	0.171204	-0.00953793	0.137307	0.172602	-0.254751	0.0637153	0.0138636	0.469544	0.0801274	0.30519	1.12716	0.193296	0.431582	0.243328	0.0524866	0.0381134
0.458649	0.165054	0.0331846	0.234713	0.128341	0.0787841	0.0735156	0.0928289	-0.0473143	0.182135	0.176834	0.125964	-0.0629516	0.127794	0.201467	-0.104467	0.0612034	-0.0155328	0.442494	0.131098	0.398603	1.13797	0.197329	0.420639	0.248938	0.0765798	0.0257899
0.468819	0.119117	0.0461116	0.396671	0.255021	0.00758797	0.022269	0.144132	-0.156141	0.222451	0.142048	0.140905	-0.0436438	0.0985324	0.147698	-0.07656	0.112315	-0.0786646	0.467228	0.101594	0.286009	1.04862	0.318858	0.444408	0.268695	0.122709	0.0678472
0.344069	0.171082	0.0454747	0.3907	0.196398	0.0778826	0.0576026	0.158098	-0.103404	0.252745	0.144431	0.146758	-0.0251706	0.0915395	0.198781	-0.123195	0.0873917	-0.041597	0.573496	0.110678	0.20323	1.15599	0.120122	0.388202	0.222296	0.063732	0.112438
0.407021	0.174105	0.0200846	0.383478	0.232582	0.139209	0.103115	0.0847726	-0.142464	0.414157	0.131531	0.146184	-0.00466387	0.118462	0.213312	-0.116725	0.0808844	-0.0761053	0.458456	0.056797	0.327992	1.21404	0.165709	0.417637	0.254646	0.114932	0.0452913
0.481905	0.166314	0.0192837	0.308837	0.252895	0.0548468	0.0751198	0.11477	-0.254057	0.227613	0.11929	0.174971	-0.186705	0.102339	0.190541	-0.187839	0.0789977	0.015425	0.58795	0.0754732	0.109535	1.20119	0.0575164	0.364338	0.274466	0.110108	0.112071
0.425364	0.165056	0.0431955	0.39576	0.230459	0.0732913	0.079939	0.124918	-0.177029	0.0590607	0.121317	0.126696	-0.168019	0.11743	0.0738968	-0.176922	0.0485303	-0.142606	0.49126	0.0904179	0.270261	1.09772	0.0343761	0.402435	0.245539	0.107427	0.0431113
0.355749	0.150916	0.0223109	0.277997	0.236373	0.0450617	0.14114	0.047118	-0.167991	0.456101	0.16511	0.165965	-0.196168	0.133493	0.170703	-0.0312592	0.00718753	-0.0536503	0.466397	0.1038	0.25035	1.00524	0.191602	0.393512	0.224349	0.108418	0.0167849
0.401044	0.159519	0.0183464	0.338896	0.220408	0.00108986	0.0740652	0.00544119	-0.0550634	0.232899	0.155129	0.151828	-0.146776	0.0940057	0.211455	-0.186471	0.0374544	-0.102968	0.436585	0.015579	0.400214	1.17879	0.239951	0.368517	0.260454	0.0834264	0.0314589
0.385073	0.153794	0.00505241	0.193935	0.219175	0.059262	0.134766	0.139111	-0.149748	0.254458	0.161786	0.160932	-0.100405	0.132636	0.132043	-0.0288826	0.0820686	-0.0837052	0.559535	-0.0539937	0.242605	1.35153	0.193317	0.431635	0.201191	0.0991233	-0.000140948
0.447366	0.166427	0.0218738	0.331181	0.229575	0.115465	0.121668	0.0945127	-0.125485	0.288093	0.150325	0.16374	-0.053664	0.145477	0.0555987	-0.0343244	0.101987	-0.144518	0.536237	0.0261432	0.404179	1.03853	0.140646	0.445171	0.212607	0.12859	0.0498947
0.386113	0.121087	-0.0220063	0.306922	0.249158	0.0454839	0.0707398	0.115605	-0.176305	0.325225	0.0976002	0.142472	-0.0745683	0.136691	0.192237	-0.157234	0.0733375	-0.0131727	0.349486	-0.00874576	0.222927	1.29027	0.171779	0.394419	0.242396	0.0566566	0.00892597
0.351331	0.12475	0.0112279	0.38752	0.258209	0.107912	0.0634783	0.0776498	-0.15729	0.277202	0.171543	0.135977	-0.086989	0.117764	0.100631	-0.067218	-0.00492056	-0.0204622	0.370871	0.134657	0.27792	1.11235	0.00560187	0.356576	0.249	0.115575	0.04471
0.363242	0.116924	0.0128035	0.304979	0.204361	0.0531298	0.0757194	0.130523	-0.0804358	0.35827	0.161417	0.127434	-0.072432	0.0852213	0.195176	-0.162136	0.0667832	-0.0511763	0.450906	0.0604418	0.238792	1.16914	0.180772	0.404221	0.272825	0.06623	0.0624847
0.486703	0.142752	0.0558722	0.368157	0.213504	0.0549661	0.0899057	0.159082	-0.153586	0.0691656	0.133621	0.167527	-0.0790519	0.107994	0.204126	-0.099764	0.0412236	-0.0321013	0.426382	0.0879563	0.111461	1.14461	0.284162	0.367417	0.230762	0.152264	0.031314
0.442758	0.156086	0.0175938	0.314139	0.208576	0.0202419	0.0914242	0.12796	-0.148944	0.010775	0.124606	0.146811	-0.0827195	0.0920441	0.206581	-0.202031	0.0256242	-0.0433221	0.491735	-0.158141	0.284298	1.19569	0.246311	0.360808	0.234706	0.132257	0.0294264
0.3948	0.17095	0.0218377	0.241425	0.252237	0.0666143	0.0917004	0.140496	-0.183905	0.437184	0.134271	0.153062	-0.0554483	0.135013	0.100396	-0.212916	0.0645105	-0.0114139	0.498222	0.0537752	0.301213	1.14877	0.209686	0.372018	0.221042	0.0860481	0.00212819
0.43128	0.1713	-0.0501345	0.366854	0.242773	0.0660554	0.069763	0.108732	-0.0665421	0.282857	0.045965	0.167932	-0.071127	0.132583	0.225495	-0.159364	0.0799259	-0.0183914	0.575356	-0.0359752	0.295922	1.25158	0.0048411	0.339296	0.217286	0.118151	0.0241868
0.510507	0.121096	-0.0197135	0.423308	0.229142	0.0965921	0.0365381	0.11573	-0.178615	0.336342	0.0992519	0.16714	-0.0897075	0.120664	0.153146	-0.156612	0.0922256	-0.0338584	0.490427	0.073566	0.356555	1.03505	0.124264	0.30472	0.234614	0.10557	0.0561805
0.425527	0.127005	0.0305856	0.24526	0.229047	0.0856576	0.0787939	0.120605	-0.022278	0.140982	0.143867	0.12241	-0.074864	0.114671	0.212686	-0.0508437	0.0480012	-0.0708138	0.546956	0.0591284	0.25135	1.01597	0.113308	0.377433	0.271784	0.0722363	0.0721508
0.441602	0.160256	-0.0757023	0.421095	0.223629	0.0884017	0.128802	0.153862	-0.0732522	0.346711	0.150617	0.151392	-0.0791457	0.10928	0.116368	-0.134549	0.00491736	-0.0802371	0.529848	0.0119671	0.344541	1.01207	0.219295	0.358926	0.265306	0.0954687	0.0292633
0.484353	0.166106	-0.00487989	0.333615	0.259826	0.07212	0.097899	0.086816	-0.179423	0.241402	0.126778	0.164742	-0.131787	0.118398	0.0740477	-0.122947	0.0967407	-0.0925586	0.465176	0.0205525	0.247319	1.0066	0.12542	0.380282	0.217257	0.109499	-0.0343241
0.349542	0.120477	0.0250516	0.389124	0.227799	0.0907005	0.075303	0.113509	-0.0580656	0.228622	0.177291	0.138579	-0.0991511	0.157304	0.132164	-0.167787	0.0587998	-0.0945398	0.59821	0.069654	0.400043	1.08268	0.158404	0.401142	0.179022	0.104788	0.073134
0.395926	0.164464	0.0418082	0.394979	0.141058	0.112964	0.0652725	0.121236	-0.0993774	0.438279	0.131324	0.151624	-0.0654817	0.133819	0.200795	-0.109936	0.0621146	-0.0404535	0.568334	0.0812533	0.296607	1.24036	0.172699	0.435645	0.179567	0.145693	-0.0169645
0.449147	0.149833	-0.0103013	0.297508	0.271832	0.0982182	0.0617074	0.174516	-0.167368	0.363965	0.17178	0.0999253	-0.0457007	0.13	0.202655	-0.243264	0.0638937	-0.0742313	0.643043	0.0990711	0.279104	1.05365	0.0737061	0.283231	0.225525	0.0311289	0.0405406
0.213678	0.137444	0.023157	0.289737	0.199456	0.0622349	0.0722229	0.116341	-0.0232192	0.314687	0.167028	0.169448	-0.0515425	0.110733	0.162578	-0.187992	0.042604	-0.0430623	0.542168	0.0383291	0.286339	0.822575	0.295472	0.43162	0.231894	0.0689618	0.040688
0.349466	0.163522	0.0102001	0.316844	0.174224	0.0853755	0.0926434	0.119476	-0.0939975	0.161009	0.178061	0.155154	-0.0361649	0.0694787	0.178308	-0.283861	0.0738968	-0.0892545	0.438467	-0.0427416	0.299654	0.895556	0.203076	0.286852	0.225546	0.0858888	0.0289304
0.415193	0.192405	0.0316051	0.238058	0.222054	0.120916	0.101837	0.0533766	-0.182792	0.187205	0.179078	0.163294	-0.0531416	0.108638	0.0796345	-0.163027	0.0737419	-0.0227477	0.600141	0.0250696	0.257586	1.16708	0.230262	0.300925	0.267017	0.130196	-0.113578
0.362601	0.134399	0.0233059	0.322263	0.224639	0.135831	0.0661311	0.038047	-0.0715955	0.449583	0.173627	0.14815	-0.0137987	0.134401	0.148528	-0.141395	0.0615245	-0.0380782	0.540311	0.119738	0.425143	1.26778	0.288203	0.440155	0.223162	0.128756	-0.0063041
0.389321	0.177797	0.040083	0.337211	0.227849	0.0927065	0.100002	0.086806	-0.088082	0.287649	0.126018	0.135417	-0.0679255	0.0784436	0.212396	-0.238277	0.0786622	-0.0144645	0.511748	0.000293943	0.26341	1.20263	0.222223	0.454704	0.222807	0.0786343	-0.316573
0.356885	0.192621	0.0300328	0.272285	0.246756	0.0450914	0.111241	0.1415	-0.118351	0.342219	0.154539	0.152991	-0.101556	0.0982895	0.229444	-0.168441	0.0779918	-0.0895587	0.458295	0.0655607	0.242706	1.17603	0.345799	0.41562	0.23684	0.113306	0.0738916
0.330179	0.141495	0.0461101	0.326648	0.257591	0.0597437	0.102779	-0.0512577	-0.105783	0.375665	0.15515	0.177189	-0.116237	0.0832555	0.130062	-0.274939	0.0841441	-0.144531	0.549266	-0.0314725	0.292394	1.06601	0.133712	0.407186	0.187205	0.114359	-0.0125024
0.379013	0.18601	0.0370894	0.309506	0.273414	0.122527	0.0650135	0.084524	-0.135767	0.3147	0.132224	0.147978	-0.0101539	0.131798	0.120016	-0.254449	0.0785774	-0.050976	0.580112	0.140006	0.258995	1.23244	0.217271	0.416024	0.234006	0.156666	0.020613
0.437481	0.185382	-0.0118685	0.349896	0.26392	0.0596046	0.0360259	0.107831	-0.157227	0.166576	0.136063	0.158659	-0.0566135	0.137718	0.157045	-0.0978515	0.0754998	-0.0617608	0.53005	-0.0492403	0.402551	1.29482	0.344619	0.415245	0.243088	0.0592899	-0.0403026
0.491697	0.162632	0.00116498	0.361088	0.239261	0.0942816	0.0631912	0.0301964	-0.043917	0.185884	0.144757	0.155568	-0.111956	0.101785	0.116259	-0.16381	0.08065	-0.0012791	0.566681	0.0409376	0.181094	1.09695	0.15402	0.349984	0.224996	0.124461	0.0696169
0.430595	0.150018	-0.0111012	0.314938	0.210786	0.115955	-0.00507825	0.0196044	-0.0943455	0.207303	0.153053	0.14155	-0.0710724	0.133819	0.169586	-0.138372	0.0277139	-0.0749592	0.48896	-0.0813953	0.313953	1.00789	0.0678872	0.382341	0.260985	0.0927913	-0.155332
0.340262	0.158877	0.0201123	0.322441	0.252861	0.0664731	0.111797	0.0730226	-0.170268	0.122177	0.172384	0.151715	-0.143075	0.0716837	0.130624	-0.0761682	-0.0172059	-0.0393836	0.424702	-0.0536961	0.298064	1.13198	0.195919	0.360376	0.240503	0.0672	-0.0551749
0.428702	0.179192	0.0284986	0.408437	0.271986	0.0836108	0.105056	0.0838861	-0.0192045	0.25841	0.150585	0.159166	-0.0798847	0.131469	0.187035	-0.163846	0.015704	-0.127756	0.51782	0.0735063	0.0872872	1.26265	0.0315861	0.333409	0.273283	0.149591	-0.02302
0.308006	0.175529	-0.0102622	0.240172	0.240211	0.142351	0.0684369	-0.00991518	-0.0566381	0.241533	0.12105	0.171139	-0.107306	0.124283	0.16273	-0.150243	0.0466053	0.0104281	0.564558	0.0298412	0.363268	0.953732	0.269402	0.36565	0.251174	0.0851142	0.0131868
0.468976	0.187831	0.0335294	0.327059	0.259963	0.0780251	0.0953742	0.136825	-0.0729813	0.126213	0.159278	0.169477	-0.0911095	0.160458	0.249282	-0.118106	0.0743295	-0.0128397	0.418846	0.0750418	0.278007	1.12775	0.180302	0.328384	0.303381	0.105653	-0.168536
0.399267	0.155973	0.0254383	0.402896	0.193563	0.0361434	0.00525228	0.122905	-0.0434038	0.0527346	0.124571	0.137062	-0.133937	0.0484058	0.197566	-0.184133	0.0829536	-0.00880668	0.377555	-0.0276372	0.213071	0.970733	0.141754	0.386447	0.275104	0.0617648	0.127137
0.383404	0.140437	0.0154228	0.40248	0.249364	0.0215206	0.14671	0.0673183	-0.164836	0.411042	0.159623	0.15668	-0.0559055	0.112362	0.109883	-0.099259	0.0411636	-0.0836309	0.512832	0.11006	0.319012	1.16489	0.251918	0.402118	0.178649	0.101594	0.0431219
0.391862	0.147683	0.0127578	0.228633	0.146643	0.0892159	0.0673297	0.123151	-0.129477	0.142389	0.156799	0.174882	-0.0478347	0.119351	0.17825	-0.319488	0.0833845	-0.0789263	0.568851	0.0594299	0.262038	1.21633	0.170086	0.326263	0.241899	0.123863	-0.093997
0.438421	0.127598	0.0235165	0.355347	0.226739	0.0592019	0.101802	0.133114	-0.119872	0.237054	0.153476	0.120842	-0.0280107	0.136061	0.147375	-0.288092	0.0550113	-0.0299227	0.586869	0.0874084	0.225485	1.24888	0.241609	0.354448	0.247233	0.10799	0.0420265
0.427711	0.134724	0.0160456	0.292729	0.195802	0.077466	0.0879616	0.0962799	-0.0706469	0.226548	0.128	0.176441	-0.0391563	0.107656	0.128888	-0.185706	0.0865674	-0.0402029	0.522403	-0.0661826	0.296549	1.21943	0.225814	0.393383	0.220377	0.103382	-0.0949794
0.340448	0.144343	0.0351828	0.313077	0.193963	0.106496	0.118783	0.124601	-0.233668	0.140082	0.126289	0.14927	-0.0185969	0.0937754	0.194791	-0.186533	0.0130519	0.0240996	0.526683	0.0395635	0.316644	1.39448	0.234546	0.283595	0.232648	0.159375	-0.070872
0.434423	0.176501	0.036366	0.279757	0.222421	0.0771986	0.0394219	0.0823128	-0.0407094	0.188271	0.125741	0.171307	-0.053109	0.128309	0.209566	-0.211894	0.0560471	0.00169847	0.467099	0.0694378	0.290453	1.23518	0.225353	0.348177	0.288961	0.104057	-0.0969941
0.49259	0.168601	0.0242869	0.300388	0.222842	0.103199	0.0374275	0.100193	-0.110382	0.227275	0.187782	0.145443	-0.0180858	0.130484	0.15764	-0.168311	0.0235868	-0.00409394	0.405501	0.0283091	0.203432	1.16358	0.245527	0.430032	0.265625	0.0930673	0.0790397
0.351389	0.170238	0.0281697	0.352792	0.222458	0.107733	0.0981546	0.0991712	-0.124301	0.154724	0.1262	0.161456	-0.0928375	0.147232	0.223706	-0.0947072	0.0497017	-0.149241	0.559915	0.149599	0.353964	1.23431	0.251137	0.390727	0.187137	0.116385	-0.100634
0.469294	0.12177	0.006177	0.317147	0.239958	0.0936838	0.107453	0.105115	-0.0769982	0.135893	0.179926	0.154313	-0.152539	0.176074	0.13346	-0.204411	0.0826722	-0.038625	0.469037	0.0461561	0.39249	1.15376	0.114536	0.379755	0.202237	0.109161	0.074441
0.446312	0.177864	0.0231583	0.339079	0.190317	0.0726727	0.0884175	0.118675	-0.00829123	0.294591	0.131153	0.129407	-0.0411248	0.182061	0.167358	-0.288822	0.0700676	-0.0325955	0.472667	0.0769837	0.324798	1.23572	0.274227	0.341313	0.282203	0.0990543	-0.0168629
0.467039	0.110462	0.0455709	0.279314	0.26603	0.0117015	-0.0140978	0.121013	-0.171358	0.27031	0.144336	0.193962	-0.131467	0.147249	0.198028	-0.0753578	0.0821066	-0.089153	0.556597	-0.004419	0.29644	1.02645	0.14797	0.38353	0.283137	0.109614	0.0192167
0.431832	0.109536	-0.00861247	0.302488	0.283996	0.110445	0.0391433	0.110145	-0.102614	0.319653	0.158177	0.156022	-0.0650502	0.134248	0.0884434	-0.159654	0.0466048	-0.0341563	0.464777	0.00349082	0.272597	0.977186	0.187368	0.351201	0.256818	0.0963339	-0.00160481
0.454477	0.180055	0.0375717	0.430977	0.233859	0.034985	0.0813032	0.163997	-0.10286	0.333638	0.13773	0.142619	-0.172498	0.0833274	0.0464832	-0.106048	0.0772636	0.00226733	0.53278	0.0320166	0.241256	1.08031	0.234378	0.375747	0.257019	0.124204	0.0111577
0.383675	0.16003	0.036247	0.272018	0.253691	-0.0246805	0.0248305	0.0963122	-0.155778	0.143333	0.120504	0.131956	-0.142282	0.154054	0.208059	-0.0803821	0.0151984	-0.048754	0.519065	-0.103312	0.261877	1.19339	0.139663	0.31956	0.243443	0.115414	0.0333151
0.395873	0.118478	0.0544608	0.342825	0.270712	0.092411	0.0849872	0.138203	-0.0839478	0.283049	0.153681	0.131811	-0.0641862	0.164116	0.0861875	-0.187716	0.05354	-0.118227	0.430787	0.062449	0.290992	0.951388	0.274564	0.406341	0.246238	0.0405985	-0.00748553
0.408746	0.174941	0.0383383	0.319796	0.239196	0.0417121	0.131218	0.174472	-0.0693284	0.304122	0.176527	0.13207	-0.0890284	0.126338	0.182189	-0.13615	0.0339371	-0.0250933	0.533806	0.109079	0.23004	0.93306	0.13279	0.459225	0.151118	0.0898967	0.0314672
0.467672	0.14336	0.0289021	0.24769	0.25415	0.072263	0.0901271	0.14109	-0.076248	0.350284	0.175143	0.130351	-0.107813	0.10199	0.164616	-0.095406	0.0614918	-0.0690829	0.567631	0.113094	0.273231	1.24929	0.228223	0.386308	0.179688	0.075544	0.139935
0.380596	0.131465	0.0120939	0.249364	0.198973	0.0728706	0.0683189	0.0669806	-0.0871006	0.297393	0.138932	0.149585	-0.0497942	0.126461	0.197439	-0.128825	0.0172834	-0.0208044	0.543075	0.117841	0.321801	1.25278	0.191317	0.403467	0.264707	0.131011	-0.111916
0.451155	0.162531	-0.0114014	0.365234	0.270399	0.0468178	0.111131	0.0778334	-0.156822	0.287576	0.136291	0.123282	-0.0648656	0.140435	0.195173	-0.0814875	0.102933	-0.0465895	0.526526	0.117933	0.374571	0.978885	0.15906	0.392286	0.236888	0.0468962	0.0335502
0.387203	0.154156	0.0342726	0.373946	0.243161	0.0163224	0.116245	-0.0202003	-0.223357	0.289455	0.134827	0.11366	-0.0681585	0.121869	0.212065	-0.240683	0.0693262	-0.0752313	0.370395	0.0440817	0.311945	1.13884	0.2329	0.375616	0.271908	0.107922	0.0143985
0.366547	0.170458	0.0323001	0.382203	0.124299	0.0632242	0.128154	0.152	-0.10489	0.0912313	0.152644	0.166551	-0.00847681	0.153943	0.114769	-0.150228	0.0710432	-0.021555	0.541959	-0.0981273	0.247265	1.19633	0.182784	0.292971	0.238405	0.0821718	0.113327
0.488728	0.170034	-0.00539468	0.368077	0.280102	0.00912391	0.0554972	0.094563	-0.0930262	0.20353	0.145137	0.130498	-0.177781	0.126979	0.0485892	-0.187433	0.0777082	-0.0138478	0.539014	0.103582	0.231568	1.14763	0.203999	0.413486	0.282981	0.128086	0.0425205
0.4458	0.17423	0.00254332	0.334633	0.253619	0.110506	0.0367237	0.114337	-0.0520913	0.124009	0.127819	0.137916	-0.0800249	0.141149	0.170458	-0.0368734	0.0364874	-0.0558087	0.458097	0.0266306	0.242587	1.24213	0.244794	0.367167	0.159614	0.117176	-0.0637026
0.38426	0.16344	0.00212574	0.396851	0.201193	0.0873334	0.0769721	0.0316198	-0.138364	0.241921	0.128311	0.132591	-0.0779546	0.0927052	0.213175	-0.183458	0.0379846	-0.0643847	0.622258	0.0659367	0.173268	1.25679	0.116041	0.422649	0.245349	0.159381	0.0298402
0.464485	0.169369	-0.000790449	0.333302	0.167695	0.0634574	0.0370802	0.0708311	-0.164312	0.0281535	0.132883	0.150961	-0.0637791	0.176261	0.134111	-0.170966	0.0742771	-0.0181361	0.533209	0.0733713	0.107212	1.10847	0.196206	0.370567	0.227023	0.0651175	0.0421632
0.427412	0.173616	0.018207	0.367126	0.234528	0.0670265	0.111075	0.101603	-0.148837	0.35599	0.110178	0.165785	-0.0253405	0.077445	0.170763	-0.0833874	0.0839745	-0.0609528	0.538691	0.0679257	0.203844	1.05799	0.161803	0.388731	0.213172	0.0503986	0.0259897
0.311297	0.149247	0.0432151	0.384532	0.214344	0.0580239	0.0485365	0.139629	-0.0491195	0.347311	0.130121	0.160779	-0.039292	0.121461	0.195426	-0.169967	0.0787193	-0.0678771	0.562577	0.14664	0.222247	1.12688	0.230912	0.378365	0.229627	0.0471371	0.0466602
0.447708	0.14833	0.00704762	0.253721	0.187325	0.032856	0.102571	0.152374	-0.33186	0.147952	0.126572	0.144759	-0.0978336	0.128022	0.0648112	-0.252307	-0.00947996	-0.0165307	0.489477	-0.0117717	0.35062	1.17079	0.222346	0.38584	0.191343	0.107963	-0.0254343
0.404612	0.177954	0.0361728	0.294571	0.24174	0.104089	0.113116	0.0949585	-0.116969	0.290808	0.15377	0.14029	-0.0541272	0.138004	0.172734	-0.111844	0.0640597	-0.0100684	0.538531	-0.0395635	0.170694	1.26346	0.181041	0.3007	0.192363	0.121819	-0.0457233
0.440453	0.132335	0.0384545	0.218191	0.236276	0.0754412	0.0687412	0.0984959	-0.176451	0.210186	0.127383	0.150805	-0.145423	0.107825	0.10306	-0.121253	0.0363485	-0.0966422	0.509007	0.07938	0.304819	1.20074	0.260804	0.381958	0.176096	0.127086	0.0884663
0.421456	0.14086	0.0146179	0.349258	0.262824	0.0488644	0.124063	0.101629	-0.139446	0.293463	0.147235	0.166034	-0.0714561	0.125648	0.15423	-0.194518	0.0669658	-0.0286822	0.544381	0.0442086	0.334975	1.31145	0.270728	0.366319	0.208413	0.0843021	-0.033721
0.348151	0.174373	0.00743556	0.365155	0.11423	0.0980659	0.0731771	0.0664913	-0.101447	0.0832291	0.16277	0.106146	-0.0958898	0.104005	0.112129	-0.228664	0.0331614	-0.0952302	0.533096	0.121204	0.178376	1.17116	0.204914	0.358016	0.219498	0.0908122	0.0963675
0.433331	0.136074	0.031079	0.303514	0.213922	0.0957768	0.0987142	0.0337806	-0.101335	0.263075	0.122517	0.150141	-0.125886	0.0815573	0.271889	-0.234302	0.0869918	-0.0236833	0.491195	0.104	0.319879	1.24756	0.18144	0.326805	0.270856	0.0747427	0.0542135
0.433072	0.118532	0.00223293	0.381412	0.229343	0.0908384	0.124838	0.0894034	-0.262274	0.375358	0.171929	0.154586	-0.111212	0.0744144	0.222057	-0.16929	0.0520476	-0.0801958	0.522899	-0.00789315	0.189108	1.11981	0.116571	0.42923	0.208317	0.111229	0.0615391
0.472946	0.165558	0.0240683	0.173107	0.287825	0.121984	0.0727725	0.130982	-0.129932	0.154859	0.0875058	0.132305	-0.119749	0.122717	0.190007	-0.123109	0.027201	-0.0376574	0.539791	0.0832787	0.301639	1.30276	0.277893	0.410543	0.168016	0.124506	-0.0458881
0.436238	0.14667	0.0299483	0.384293	0.217279	0.102925	0.0126185	0.0667312	-0.140428	0.251991	0.137405	0.157425	-0.0890157	0.115712	0.0330041	-0.128216	0.0381573	-0.0727472	0.639785	0.136702	0.287902	1.15893	0.237197	0.454751	0.260627	0.0965475	0.0186109
0.326356	0.168597	-0.000737145	0.366382	0.192312	0.0790945	0.0931056	0.0729657	-0.102328	0.327253	0.153869	0.177267	-0.0779311	0.139983	0.202059	-0.0372114	0.124345	-0.0224082	0.434917	0.0399591	0.380144	1.12472	0.240471	0.454092	0.216804	0.0429559	0.042437
0.434653	0.142043	-0.0413171	0.462206	0.237636	0.0825185	0.0889991	0.0988754	0.0394581	0.329096	0.152794	0.15401	-0.060744	0.139506	0.188314	-0.151725	0.0515447	-0.00963335	0.397357	0.068771	0.264509	1.11517	0.231565	0.3932	0.229717	0.0659055	-0.0302513
0.398705	0.190739	0.00246633	0.345479	0.215481	0.0597271	0.0704537	0.11255	-0.0196741	-0.0683416	0.15254	0.136151	-0.052972	0.132834	0.206576	-0.0557115	0.0657132	-0.0145893	0.358839	0.0365665	0.245462	1.21576	0.184809	0.430765	0.2304	0.0693236	-0.0517921
0.414527	0.186542	0.0321283	0.353726	0.168217	0.0590219	0.101074	0.13207	-0.145184	0.269029	0.124532	0.162709	-0.0753499	0.0803988	0.201467	-0.0980677	0.00824565	-0.0193638	0.549797	0.0884535	0.288311	1.20374	0.181693	0.39698	0.262206	0.124081	0.0184983
0.417874	0.147438	0.0167538	0.272636	0.237556	0.0936296	0.0875855	0.100336	-0.0859259	0.290267	0.148699	0.160686	-0.0272496	0.129291	0.0650956	-0.106946	0.0945659	-0.136538	0.572756	-0.0626196	0.210917	1.07103	0.12224	0.3888	0.241917	0.143974	-0.127298
0.345594	0.156541	0.0311546	0.341913	0.188765	0.0709595	0.0926817	0.0857642	-0.141916	0.314469	0.154001	0.133019	-0.137942	0.133686	0.157537	-0.207428	-0.016942	-0.00656985	0.524572	0.0118896	0.302242	1.10836	0.0701651	0.345949	0.25545	0.0584535	0.0346295
0.432651	0.18408	-0.0102272	0.280704	0.244206	0.0852358	0.0956105	0.125076	-0.0991625	0.144808	0.158851	0.172803	-0.0552326	0.0993639	0.140284	-0.249055	0.0580645	-0.0144999	0.538218	-0.0220138	-0.0384806	1.09699	0.210135	0.419232	0.242537	0.156436	0.0229037
0.352668	0.176865	-0.0369044	0.319675	0.232575	0.0237586	-0.0121524	0.02264	-0.0747115	0.368901	0.14217	0.0985686	-0.117701	0.128077	0.163609	-0.082774	0.0569528	-0.0512849	0.48537	0.0717658	0.28891	1.09888	0.244259	0.391744	0.212187	0.0358732	-0.00152499
0.451569	0.160362	-0.0438521	0.285536	0.187798	0.047732	0.108897	0.172371	-0.203611	0.321888	0.104054	0.150402	-0.1095	0.119267	0.161267	-0.11904	0.0765524	-0.102772	0.567246	-0.071266	0.211916	1.17234	0.234244	0.427758	0.217629	0.14741	0.0360702
0.482217	0.155798	0.0155604	0.252385	0.222032	0.0934413	0.0882134	0.0737402	-0.091484	0.299094	0.135663	0.139942	-0.0650184	0.126666	0.120211	-0.195412	0.0719723	-0.0566036	0.379364	-0.00843333	0.32727	1.34619	0.173619	0.373498	0.25002	0.128703	-0.101755
0.400522	0.14453	0.0498576	0.326759	0.254249	0.0797625	0.0872809	0.0323604	-0.0163847	0.245181	0.140184	0.130494	-0.0856542	0.0471563	0.200291	-0.164231	0.0631899	0.0265232	0.554944	0.0607824	0.302671	1.19682	0.0717247	0.423	0.202927	0.127319	-0.0666846
0.439941	0.148714	0.0214227	0.283676	0.244792	0.0721465	0.0459358	0.081296	-0.201909	0.144259	0.0876391	0.162398	-0.0382712	0.124072	0.135113	-0.36453	0.0611521	-0.0649367	0.533819	0.0750081	0.257587	0.926982	0.293734	0.391117	0.188749	0.0840016	0.00806012
0.38438	0.10123	0.0528148	0.322104	0.230097	0.0960573	0.128295	0.137439	-0.0207529	0.119354	0.159576	0.126232	-0.042842	0.111999	0.154125	-0.164106	0.036354	-0.0856616	0.582016	-0.0204761	0.368701	1.13103	0.161433	0.354302	0.207723	0.103614	0.0734201
0.422515	0.161525	0.00512993	0.25557	0.258484	0.0695802	0.10988	0.160234	-0.0701169	0.320701	0.12389	0.129772	-0.0978614	0.114152	0.177822	-0.218421	0.0820818	-0.0124829	0.564427	0.127537	0.285078	0.795816	0.176184	0.417661	0.265506	0.075991	0.0643443
0.461995	0.155242	0.036916	0.339361	0.324704	0.1196	0.00524786	0.133285	-0.13464	0.342866	0.152591	0.0843653	-0.13168	0.117756	0.17369	-0.0559215	0.0123594	-0.0545137	0.543627	0.0559505	0.313611	1.18331	0.0840359	0.308426	0.205852	0.164063	0.0264917
0.463086	0.179819	-0.000648385	0.250012	0.266083	0.0847238	0.0743189	0.0994778	-0.0752821	0.396476	0.156143	0.165893	-0.104791	0.10973	0.229165	-0.116	0.0447541	-0.0717777	0.504222	-0.0152784	0.317153	0.918418	0.213711	0.321861	0.21427	0.125469	0.101642
0.453389	0.161311	-0.0435975	0.345976	0.225077	0.105361	0.0899784	0.0792093	-0.111215	0.384379	0.139086	0.105029	-0.0593937	0.123563	0.202039	-0.1989	0.0307207	-0.111854	0.571903	-0.0513499	0.405605	1.22419	0.188467	0.374411	0.18522	0.0216129	0.0189283
0.423806	0.179533	0.0503417	0.313162	0.152805	0.101922	0.0387374	0.150374	-0.121649	0.416322	0.146744	0.129369	-0.0427399	0.123576	0.18095	-0.0427081	0.088299	-0.0219108	0.427398	-0.00168756	0.452258	1.20714	0.182246	0.403098	0.23351	0.0316386	-0.0314764
0.496864	0.134959	-0.0414198	0.361499	0.152749	0.0787297	0.11097	0.0926244	-0.119362	0.294085	0.160532	0.145963	-0.0767206	0.123836	0.259661	-0.139836	0.0738137	-0.0398452	0.481267	0.144038	0.312327	1.34942	0.168733	0.375737	0.271267	0.140495	0.0698245
0.431347	0.124055	0.0346066	0.35942	0.252011	0.0845388	0.0977852	0.124331	-0.17024	0.317286	0.152119	0.161091	-0.0960637	0.0686391	0.243537	-0.132573	0.0417752	-0.0128342	0.454181	0.0408057	0.267136	1.28809	0.164072	0.350068	0.235846	0.0848736	0.0852689
0.460011	0.154355	0.0314213	0.294762	0.207493	0.0213482	0.121387	-0.0611942	-0.091584	0.330746	0.110905	0.173278	-0.116191	0.0930792	0.16341	-0.267653	0.0070136	0.0186101	0.574198	0.0790553	0.256269	1.11722	0.238045	0.383767	0.216279	0.128364	0.0439167
0.452844	0.171205	0.0313983	0.367369	0.223053	0.100167	0.0385548	0.107821	-0.038939	0.251544	0.149601	0.114257	-0.0642218	0.0569875	0.249564	-0.126478	0.0352988	-0.0609142	0.450379	-0.109738	0.178957	1.0917	0.237584	0.435451	0.247497	0.111682	0.0456487
0.458635	0.129106	0.0430872	0.299091	0.286067	0.0569571	0.0827842	0.0870232	-0.203699	0.1932	0.121781	0.137058	0.00555142	0.110456	0.130318	-0.238353	0.0408999	-0.0306812	0.477392	-0.0578057	0.232367	1.10676	0.272952	0.373044	0.229233	0.0849688	0.0731518
0.371599	0.150678	0.017539	0.355362	0.240979	0.0924873	0.0766287	0.140692	-0.12881	0.182881	0.150965	0.149715	-0.0535518	0.128885	0.198589	-0.141796	0.0544529	-0.0434536	0.576581	0.0833315	0.271329	1.22685	0.178251	0.400299	0.237984	0.134372	0.036668
0.371197	0.169156	-0.0180753	0.388839	0.144797	0.098524	0.0831068	0.011199	-0.058855	0.290065	0.0967748	0.163802	-0.0868563	0.1288	0.193549	-0.0179723	0.0929063	-0.0329066	0.52661	-0.0434039	0.355794	1.042	0.0422047	0.383703	0.260702	0.097282	0.0288649
0.431477	0.153886	0.0203252	0.296481	0.205074	0.0302486	0.0831769	0.0555529	-0.193169	0.343253	0.163509	0.1647	-0.0328283	0.119625	0.18503	-0.289401	0.0667168	0.0104844	0.527784	0.0772212	0.295442	1.15229	0.18077	0.4018	0.196342	0.0605675	0.100705
0.339354	0.129247	0.0054719	0.345977	0.230039	0.0358949	0.0622085	0.160372	-0.301547	0.378459	0.179355	0.157032	-0.0720411	0.156018	0.232874	-0.154094	0.0595243	-0.0258693	0.507188	-0.00876552	0.248289	1.13792	0.222338	0.410131	0.22165	0.0906782	0.0501034
0.318699	0.168313	0.051397	0.281954	0.210719	0.0950513	0.0285737	0.0893116	-0.043691	0.338983	0.17689	0.161886	-0.0206508	0.115508	0.153476	-0.22229	0.0613087	-0.154631	0.550721	0.0659002	0.318076	1.10829	0.216691	0.339269	0.242882	0.0785102	0.0932527
0.36852	0.128038	0.00805437	0.372456	0.293243	0.0636915	0.093195	0.0966295	-0.109482	0.284059	0.171377	0.158711	-0.053021	0.141337	0.228572	-0.150772	0.0833809	-0.000128332	0.524219	0.00855999	0.222243	1.30619	0.0511237	0.432156	0.239686	0.0811811	0.0811442
0.435528	0.16624	0.00150515	0.368982	0.193882	0.0893676	0.110575	0.143002	-0.0321325	0.161278	0.154133	0.137632	-0.133922	0.145551	0.147723	-0.147208	0.0694289	-0.051446	0.470914	0.0808134	0.198919	1.12195	0.250999	0.333141	0.248865	0.156348	0.072948
0.444003	0.153128	0.0157261	0.36715	0.239787	0.0928676	0.11475	0.12257	-0.0252918	-0.000152529	0.162655	0.160131	-0.0767128	0.0789993	0.183809	-0.198821	0.0704215	-0.0283809	0.517908	-0.0813835	0.37601	1.23477	0.200724	0.399949	0.215186	0.0666754	0.0693652
0.500471	0.174306	0.00480679	0.391912	0.255133	0.0360684	-0.00287772	0.0871935	-0.0861968	0.423961	0.124729	0.158545	-0.0789542	0.0749471	0.165092	-0.156419	0.0734889	-0.0351216	0.47353	0.090155	0.328134	1.26591	0.251951	0.324585	0.272921	0.102633	0.0755829
0.468123	0.128487	0.01688	0.418216	0.277128	0.043432	0.0625977	0.0572418	-0.238514	0.107065	0.147798	0.113812	-0.0607516	0.135795	0.168113	-0.253336	0.0881804	0.00377899	0.515327	0.0840061	0.32285	1.23298	0.278918	0.449433	0.237691	0.125814	0.00227935
0.372823	0.1417	0.034961	0.39742	0.187555	0.133648	0.0856637	0.0668475	-0.112909	0.264997	0.127231	0.161168	-0.0678908	0.135146	0.170312	-0.140879	0.0794554	-0.0970878	0.540259	0.00974492	0.241954	1.07932	0.107058	0.399047	0.237123	0.167873	0.0308388
0.446257	0.169749	0.0279297	0.358908	0.27687	0.0410743	0.0491961	0.12478	-0.011567	0.328775	0.131667	0.160951	-0.0321681	0.0684508	0.203337	-0.132901	0.0291467	-0.0180711	0.459592	0.061524	0.141149	0.791367	0.221741	0.417346	0.241251	0.146697	-0.0241243
0.441022	0.147318	0.033698	0.244454	0.229556	0.0886574	0.0252964	0.0672267	-0.140813	0.039486	0.166014	0.127229	-0.0538831	0.107601	0.11574	-0.384642	0.0196538	-0.0888542	0.551649	-0.0848182	0.399289	1.07869	0.316875	0.330182	0.233918	0.0991154	0.0643276
0.465008	0.162583	0.0452781	0.329442	0.253169	0.0440082	0.10554	0.088779	-0.132089	0.0692607	0.0965869	0.099287	-0.0513575	0.0880034	0.123486	-0.2616	0.0912459	-0.103408	0.600798	-0.0187724	0.301088	0.990876	0.208174	0.378811	0.214524	0.155095	0.000886167
0.355537	0.142224	0.0497795	0.346877	0.248054	0.0754078	0.104224	0.0336579	-0.076825	0.385378	0.161853	0.162485	-0.0572542	0.108279	0.0668154	-0.0587614	0.0264724	-0.00551895	0.5719	0.203139	0.228194	1.1359	0.238095	0.466682	0.238276	0.0964692	-0.0265127
0.430043	0.123528	0.0201553	0.406088	0.265828	0.0697565	0.101526	0.152691	-0.175647	0.24745	0.162912	0.100122	-0.0535483	0.102028	0.109673	-0.0759925	0.0545106	-0.0634283	0.504256	0.103759	0.298817	1.12102	0.116602	0.346648	0.284209	0.0850433	0.122678
0.439664	0.170442	0.0326119	0.352773	0.17082	0.0597659	-0.0053614	0.0996417	-0.0867703	0.258093	0.138673	0.124244	-0.0435334	0.142264	0.278627	-0.213403	0.0513294	-0.00737912	0.330347	-0.00243334	0.295583	1.04579	0.251892	0.437809	0.281001	0.0874028	0.0564603
0.365113	0.172257	0.0206042	0.341133	0.262653	0.082009	0.0914023	0.110184	-0.0982575	0.311482	0.126662	0.141078	-0.178994	0.106275	0.167741	-0.0840742	0.0277921	0.0310565	0.60297	0.0613848	0.250045	1.19645	0.0687868	0.34101	0.203481	0.0837969	0.017923
0.45868	0.162696	0.0334865	0.391829	0.257615	-0.00301062	0.103745	0.0997474	-0.103276	0.364291	0.159678	0.153278	-0.107385	0.12173	0.132769	-0.128832	0.0276681	-0.00326259	0.442885	0.107074	0.308296	1.03288	0.19307	0.375577	0.225116	0.0921041	-0.00413511
0.36401	0.138432	-0.00304098	0.215223	0.26134	0.105523	-0.030146	0.0876608	-0.120975	0.304518	0.1577	0.154968	-0.0793578	0.130349	0.200411	-0.131253	0.0584785	-0.00724158	0.442414	0.0380737	0.269241	1.17818	0.17161	0.38075	0.223984	0.0962214	-0.158911
0.465932	0.167707	0.0316322	0.261047	0.215928	0.130754	0.0575941	0.104589	-0.167615	0.0104235	0.168024	0.146461	-0.0814954	0.120765	0.0969917	-0.127058	0.0320199	-0.00159858	0.546164	0.106594	0.221532	1.16041	0.0571448	0.342454	0.277504	0.125153	-0.00746452
0.39732	0.151831	0.00299942	0.354432	0.170627	0.0365869	0.0799829	0.128325	-0.130192	0.379686	0.17211	0.156351	-0.0372624	0.132703	0.140624	-0.118811	0.106639	0.00236572	0.387632	0.0547869	0.283797	1.10798	0.227562	0.349595	0.192136	0.0616027	0.0916701
0.430016	0.16201	-0.00786923	0.264512	0.243813	0.0745273	0.0915413	0.0770556	-0.119597	0.00788977	0.150824	0.153354	-0.0778274	0.110996	0.0974586	-0.259225	0.060081	0.00260809	0.57375	0.0915463	0.226217	1.08418	0.245312	0.395673	0.276629	0.148726	0.131251
0.499458	0.144263	0.0391819	0.134792	0.225693	0.0410235	0.0995032	0.0942924	-0.0763662	0.29286	0.0931067	0.127208	-0.122345	0.12213	0.192951	-0.0532881	0.056464	-0.0458059	0.361251	0.0242335	0.253419	1.04921	0.0658816	0.363752	0.215442	0.129835	-0.0108148
0.421889	0.172067	0.00943488	0.291795	0.26173	0.036345	0.114087	0.132105	-0.175084	0.337747	0.127426	0.145519	-0.0858642	0.146629	0.146792	-0.110444	0.100097	0.00744293	0.564685	0.0667704	0.294742	1.14995	0.24851	0.427917	0.223208	0.112128	0.0397632
0.456485	0.159579	0.0231448	0.403012	0.112891	0.0876287	0.0508185	0.081302	-0.134152	0.326636	0.147123	0.158502	-0.0997025	0.105394	0.198963	-0.131564	0.0745346	-0.0379737	0.520506	-0.0394121	0.291792	1.13828	0.235333	0.352533	0.230709	0.125178	0.0568838
0.441589	0.143944	0.0130878	0.370962	0.216962	0.0795595	0.140499	0.117693	-0.179249	0.188824	0.140647	0.141288	-0.0629853	0.120837	0.185254	-0.176998	0.0116601	0.00299947	0.473247	0.022906	0.218365	1.01179	0.201558	0.393262	0.230756	0.134162	0.0861754
0.393377	0.150499	0.000491045	0.353228	0.175891	0.0673598	0.0978245	0.13956	-0.0581034	0.3659	0.113892	0.145218	-0.0821369	0.147405	0.163284	-0.147781	0.0656922	-0.0208301	0.397057	0.00696626	-0.0550267	1.00722	0.053024	0.413344	0.209242	0.135908	-0.00205203
0.439827	0.141942	-0.0151964	0.335971	0.208943	0.0330015	0.0611718	0.121744	-0.0760937	0.335065	0.13929	0.15446	-0.0635809	0.116435	0.262392	-0.032827	0.0383384	-0.029343	0.53267	0.0545893	0.23071	1.32147	0.234662	0.37021	0.244478	0.0906752	-0.0066651
0.405797	0.141144	0.0373814	0.34666	0.244722	0.0316419	0.0706585	0.0587317	-0.0917223	0.233607	0.16266	0.176088	-0.0997178	0.097149	0.214215	-0.182241	0.0474306	0.000767488	0.596632	-0.068364	0.275983	1.21241	0.184308	0.415434	0.208013	0.0314354	-0.0731485
0.42058	0.157431	-0.0144023	0.232132	0.256529	0.0441642	0.0405192	0.159949	-0.0823207	0.351377	0.143757	0.160713	-0.00129762	0.0985637	0.176898	-0.0783658	0.0754226	-0.027384	0.29076	0.0312986	0.335253	1.24771	0.18564	0.412435	0.2386	0.0497404	0.0391708
0.302372	0.135171	-0.0561793	0.423494	0.232441	0.0944202	0.079413	0.10243	-0.107848	0.166163	0.138125	0.160776	-0.0700547	0.0828449	0.186928	-0.165666	0.0770365	-0.0552003	0.538155	0.0155986	0.33546	1.20647	0.194825	0.393016	0.244355	0.125062	-0.0506179
0.446653	0.132339	0.0280589	0.455985	0.228993	0.0167964	0.107959	0.0338668	-0.131229	0.165052	0.0878385	0.137502	-0.0495558	0.0992334	0.0981339	-0.118568	0.091346	-0.169751	0.499114	0.0531336	0.155069	1.07217	0.00924128	0.438368	0.262899	0.0865627	-0.0398372
0.462961	0.0871673	0.0141154	0.359801	0.22298	0.0527401	0.0968245	0.0438249	-0.0938186	0.380858	0.184312	0.160087	-0.0675014	0.122406	0.127858	-0.0792099	0.0445112	-0.0132618	0.540446	0.0404847	0.31085	1.23029	0.0632046	0.391972	0.249333	0.141959	-0.116032
0.450662	0.184902	0.00483586	0.354799	0.247533	0.0789783	0.0675247	0.106349	-0.263166	0.342297	0.100931	0.146908	-0.0303788	0.132585	0.206786	-0.198698	0.0767023	-0.0368472	0.554947	0.0659016	0.251035	0.950416	0.286382	0.353206	0.204527	0.107017	-0.127257
0.439262	0.173424	0.0441452	0.289543	0.201177	0.00534936	0.058117	0.15247	-0.111759	0.382356	0.0953748	0.159888	-0.189746	0.119038	0.107078	-0.219013	0.0577481	-0.0207439	0.553875	0.0899422	0.248297	1.11761	0.260479	0.382345	0.226843	0.0861059	-0.0187523
0.301532	0.151562	0.0460337	0.338921	0.241382	0.0415149	0.0887448	0.104844	-0.0407714	0.330728	0.165457	0.160625	-0.0635446	0.116864	0.218457	-0.138007	0.0862757	-0.00356814	0.549656	0.02197	0.36209	1.18357	0.209851	0.391577	0.206341	0.123037	0.025584
0.41736	0.177037	-0.0179374	0.350488	0.244437	0.109196	0.0968543	0.119761	-0.161488	0.315349	0.106322	0.158128	-0.053413	0.123595	0.204139	-0.0839377	0.0429399	-0.0151247	0.452937	0.0245672	0.238731	0.973591	0.234082	0.43236	0.196527	0.0968617	-0.006835
0.381405	0.158287	0.0282632	0.354079	0.212445	0.0632587	0.110479	0.0688804	-0.106132	0.326813	0.160433	0.164901	-0.0546987	0.150169	0.143539	-0.38891	0.0896737	-0.0457365	0.407184	0.111968	0.341675	1.17304	0.220444	0.405339	0.220974	0.125622	0.0265749
0.430252	0.146116	0.0266779	0.353604	0.240217	0.0963082	0.0708642	0.0792252	-0.302616	0.159733	0.138179	0.176063	-0.170092	0.107304	0.180639	-0.289617	0.0633427	-0.0364258	0.522341	-0.0286372	0.316546	1.14878	0.243748	0.344096	0.237749	0.126474	0.02865
0.267208	0.117326	0.0342444	0.19855	0.224831	0.093486	0.123092	0.102274	-0.218676	0.0179538	0.16115	0.172495	-0.0359116	0.118741	0.156576	-0.168764	0.0660628	-0.0121532	0.626095	-0.127198	0.255318	1.16378	0.114296	0.41359	0.270695	0.0834409	-0.00754243
0.430409	0.156238	0.0288051	0.215381	0.168587	0.0990268	0.0505025	0.0223447	-0.119096	0.0653556	0.142848	0.155551	-0.0406982	0.0754134	0.207659	-0.195724	0.0757012	0.0187327	0.61813	0.0155538	0.298352	1.15451	0.158385	0.302565	0.188059	0.0677473	0.0186763
0.448375	0.160361	0.0441207	0.281937	0.158234	0.105831	0.0859618	0.0923321	-0.167758	0.418898	0.167648	0.130005	-0.077616	0.101864	0.193721	-0.167937	0.105578	0.000256973	0.490119	-0.0099898	0.281696	1.19513	0.246002	0.354915	0.227289	0.0677742	-0.0211322
0.449275	0.15026	-0.0147678	0.386323	0.251421	0.0943614	0.0495861	0.130163	-0.111178	0.295635	0.164678	0.140757	-0.0848968	0.101532	0.179214	-0.200181	0.0745333	-0.0344632	0.436048	0.183942	0.334759	1.203	0.222481	0.365062	0.185662	0.129845	-0.0564308
0.366929	0.144929	0.0336049	0.338567	0.199627	0.108056	0.00403179	0.139622	-0.264688	0.210199	0.184161	0.163806	-0.0357975	0.110409	0.210002	-0.107975	0.0913756	0.00375422	0.588383	0.0481506	0.327279	1.21957	0.152581	0.402779	0.235828	0.109101	-0.0993041
0.415037	0.150868	-0.0487942	0.349619	0.190241	0.0141688	0.0998844	0.0929871	-0.421155	0.31663	0.105628	0.143294	-0.057868	0.154934	0.126641	-0.189848	0.0760293	-0.0394168	0.551481	0.0886424	0.251466	0.93235	0.212742	0.376253	0.227476	0.116477	0.0414974
0.335063	0.154744	0.00504058	0.358071	0.234329	0.0850052	0.134883	0.105241	-0.257019	0.21216	0.14541	0.163586	-0.0250971	0.0897314	0.216216	-0.147863	0.0495677	-0.0352518	0.409414	-0.0415953	0.250298	1.1685	0.282062	0.37915	0.211716	0.0827689	0.0152179
0.378058	0.1318	0.0184187	0.359229	0.189255	0.0490541	0.0862384	0.108067	-0.246225	0.241238	0.167248	0.149009	-0.126138	0.134727	0.175982	-0.121416	0.0625092	0.0491013	0.418314	0.113413	0.359994	1.01946	0.206018	0.333401	0.241381	0.120364	-0.0419008
0.320161	0.178055	0.0300748	0.208688	0.193904	0.05384	0.0548952	0.0729139	-0.194533	0.325906	0.186946	0.132237	-0.0969612	0.119564	-0.0667502	-0.108433	0.0117115	-0.0390185	0.528821	-0.137113	0.237603	1.17135	0.266893	0.446329	0.245103	0.112341	0.0974898
0.351526	0.17653	-0.00215729	0.146512	0.239705	0.0601837	0.0865464	0.136264	-0.0441712	0.328949	0.15497	0.16124	-0.0826762	0.146257	0.115786	-0.0983896	0.0207565	-0.0626177	0.419835	-0.0431565	0.297138	1.1327	0.151729	0.360975	0.264467	0.0881564	0.0568914
0.449475	0.152485	-0.00175184	0.372356	0.236271	0.0518032	0.0224932	0.0837553	-0.21442	0.246103	0.159494	0.0959418	-0.0567888	0.114186	0.190592	-0.168024	0.0630817	-0.0489481	0.520071	-0.115508	0.28325	1.03523	0.243549	0.370227	0.194534	0.128718	0.0401177
0.472101	0.150273	-0.0164253	0.304951	0.196396	0.0597732	0.0837584	0.119412	-0.191654	0.270862	0.148664	0.153407	-0.0627183	0.120635	0.191331	-0.336245	0.0590426	0.010562	0.536844	0.0400596	0.276965	1.14287	0.304957	0.36021	0.17912	0.0718144	-0.001102
0.411137	0.152693	0.0228837	0.341322	0.134297	0.0690124	0.0989787	0.0578957	-0.0181492	0.183372	0.170312	0.153675	-0.0950586	0.0975541	0.103495	-0.107263	0.0557857	-0.0217589	0.516643	0.0640801	0.306286	1.08727	0.279963	0.454241	0.269728	0.127669	-0.00950155
0.509858	0.14451	0.0253043	0.395489	0.271066	0.0823748	0.0433787	0.038336	-0.0186357	0.169633	0.0775681	0.11687	-0.118106	0.14153	0.18766	-0.225747	0.0508474	-0.0499956	0.521545	0.0440702	0.223572	1.18525	0.173847	0.328668	0.236912	0.0682461	0.0284217
0.416701	0.174856	0.0415267	0.304789	0.182074	0.0219969	0.000860032	0.0162034	-0.211109	0.292095	0.0995439	0.106719	-0.0841793	0.119372	0.166258	-0.154904	0.0495404	-0.0314714	0.519249	0.141866	0.300754	1.08709	0.141224	0.344098	0.288248	0.0786686	-0.071769
0.391289	0.173519	0.0207093	0.387989	0.252867	-0.0201601	0.0431042	0.133131	-0.115875	0.370969	0.0947098	0.168258	-0.0434047	0.115635	0.293639	-0.0638396	0.037836	-0.0480985	0.568563	0.141251	0.261612	1.0516	0.326067	0.348315	0.249944	0.0841904	-0.139836
0.479341	0.121301	0.0428844	0.361174	0.216431	0.0558384	0.098392	0.133071	-0.111661	0.281384	0.177981	0.129512	-0.0876506	0.131125	0.194887	-0.1225	0.0489283	-0.0308939	0.505763	0.184973	0.362895	0.892799	0.190624	0.382874	0.21997	0.106995	0.0355141
0.372714	0.12185	0.0109219	0.34315	0.227224	0.0621928	0.0612317	0.130982	-0.121267	0.270731	0.143993	0.132614	-0.0462997	0.13159	0.231515	-0.0166469	0.0540106	-0.125376	0.49673	0.0806178	0.329798	1.07708	0.18536	0.424666	0.257664	0.162751	0.0154815
0.249338	0.163437	0.0226134	0.340004	0.226788	0.113351	0.097597	0.110287	-0.168296	0.0959768	0.115562	0.156468	-0.0321769	0.0906533	0.223291	-0.162446	0.042584	-0.06424	0.545316	0.119867	0.263099	1.28913	0.184253	0.412915	0.238419	0.103839	-0.224308
0.398411	0.160089	0.0503741	0.354546	0.264096	0.0737465	0.0972241	0.0907037	-0.0765858	0.0849252	0.0906487	0.122199	-0.0716245	0.100996	0.209314	-0.152004	0.0692184	0.0459203	0.434301	0.0509226	0.268943	1.05777	0.191717	0.358	0.232466	0.106005	-0.0331075
0.394339	0.132116	0.00353292	0.392222	0.268147	-0.0117953	0.109862	0.120064	-0.134299	0.199817	0.109812	0.160319	-0.119092	0.140025	0.106682	-0.148895	0.07917	-0.0081269	0.586264	0.120218	0.375221	1.34763	0.138378	0.36296	0.252688	0.107895	-0.122189
0.351556	0.180512	0.00861958	0.268238	0.194161	0.0482446	0.0629845	0.147968	-0.148071	0.318809	0.160444	0.150694	-0.0748533	0.145342	0.193417	0.0180298	0.0641513	-0.0509137	0.497595	0.0909126	0.253243	0.96188	0.23455	0.322945	0.212645	0.0627438	0.0513134
0.399491	0.200911	0.00727928	0.200672	0.233824	0.0732033	0.0475032	0.136519	-0.165797	0.189962	0.106969	0.165597	-0.0263872	0.131822	0.0863016	-0.122211	0.0278168	-0.0600936	0.445627	0.167907	0.226597	0.908994	0.206111	0.394238	0.210866	0.108786	0.0343462
0.467956	0.157277	0.0314055	0.25005	0.216486	0.0103874	0.130285	0.097593	-0.09652	0.0773793	0.139262	0.143672	-0.0480876	0.102564	0.1706	-0.140123	0.0413066	-0.00508337	0.519049	0.0182902	0.270412	1.11027	0.283068	0.466829	0.224734	0.136398	0.0336732
0.454336	0.154678	0.0340662	0.293025	0.233781	0.055383	0.0590187	0.0269233	-0.114829	0.116462	0.147358	0.155576	-0.0335435	0.0998537	0.227512	-0.111876	0.0779167	-0.00208003	0.372593	0.0560128	0.172541	1.02193	0.227366	0.370681	0.202657	0.109404	-0.0193189
0.383932	0.167276	-0.00521545	0.285902	0.278264	0.0467665	0.0624966	0.138591	-0.09131	0.436091	0.160622	0.180818	-0.0629618	0.137459	0.0465582	-0.17835	0.0544799	-0.0817922	0.429518	0.0273607	0.126107	1.18105	0.312391	0.463989	0.211397	0.137345	0.0251286
0.421313	0.190211	0.0116318	0.382125	0.249885	0.0836163	0.0393766	0.0986599	-0.0923719	0.26802	0.123503	0.159539	-0.154568	0.0713063	0.184862	-0.15215	0.0586035	-0.0690622	0.472133	-0.0167005	0.322376	1.26232	0.272695	0.402465	0.207704	0.13455	-0.0113614
0.294425	0.157501	-0.00919889	0.415589	0.212409	0.0912632	0.080957	0.0776933	-0.0376702	0.263103	0.105936	0.140805	-0.0735903	0.109517	0.06276	-0.247012	-0.00705101	-0.037383	0.542231	0.126683	0.249313	1.3308	0.265982	0.404235	0.255748	0.0507842	0.0629716
0.458133	0.146615	0.0481034	0.339819	0.229351	0.0466235	0.0717631	0.0318936	-0.117166	0.259256	0.123174	0.144904	-0.174882	0.115876	0.1106	-0.317009	0.0780507	-0.0196121	0.570015	0.0153506	0.234461	1.25473	0.251633	0.403766	0.272011	0.12633	0.0230102
0.361073	0.168102	0.0467592	0.315709	0.180442	0.108516	0.0844238	0.102367	-0.143031	0.238029	0.148106	0.165132	-0.10553	0.149032	0.0866165	-0.0793549	0.097701	-0.105362	0.425677	0.0833477	0.286379	1.16872	0.165118	0.378586	0.216168	0.129248	-0.00411377
0.400625	0.159603	-0.00472737	0.212772	0.244259	0.0117346	0.0500518	0.129585	-0.111722	0.134324	0.10188	0.137882	-0.0605972	0.137882	0.128854	-0.18779	0.0917839	0.0127499	0.569087	0.158213	0.214	1.23426	0.259898	0.382219	0.247426	0.036135	0.00107297
0.455712	0.133528	0.0284528	0.272295	0.240893	0.0600696	0.0295243	0.0964574	-0.164893	0.344892	0.138437	0.14319	-0.0528201	0.135723	0.117034	-0.150769	0.0934748	0.01191	0.557	0.0643693	0.381169	1.13713	0.190115	0.380451	0.196778	0.0863363	0.00176004
0.440087	0.141013	0.0229899	0.276478	0.228226	0.0411538	0.0178068	0.0801002	-0.233572	0.248149	0.146792	0.146211	-0.0529728	0.0905425	0.179947	-0.0712578	0.0155569	-0.00211567	0.359416	0.0856358	0.310164	1.20388	0.190669	0.405457	0.169662	0.0103296	-0.00724345
0.466743	0.10838	-0.0202341	0.339785	0.240454	0.115269	0.0847723	0.0575356	-0.27512	0.366032	0.148178	0.138759	-0.0566273	0.0994268	0.238523	-0.163795	0.0350517	-0.0592215	0.503131	0.0656582	0.247777	1.11225	0.153318	0.39202	0.262652	0.0372138	-0.00975822
0.306689	0.14286	0.0279463	0.421568	0.152215	0.102649	0.0922968	0.0923904	-0.114754	0.318702	0.0665309	0.169494	-0.00486424	0.0965717	0.218441	-0.194021	0.0477591	-0.00761895	0.398359	0.0712416	0.280217	1.2593	0.18722	0.397348	0.262885	0.120824	-0.121519
0.443982	0.175345	0.0654575	0.432153	0.242565	0.0711776	0.063925	0.102343	-0.150923	0.188542	0.119601	0.163762	-0.139633	0.148815	0.22889	-0.198667	0.0818033	-0.0215755	0.414811	0.0445349	0.134652	1.03542	0.183082	0.407657	0.206838	0.146469	0.00346418
0.477421	0.149086	-0.000798209	0.382093	0.1668	0.0700979	0.0477347	0.119202	-0.107018	0.284209	0.168878	0.150796	-0.0509988	0.0814818	0.111421	-0.139307	0.0778064	-0.0514158	0.55708	0.150154	0.312502	1.29701	0.192708	0.42961	0.273208	0.123701	0.046041
0.439431	0.16562	0.0246626	0.345561	0.188923	0.0818641	0.100701	0.131771	-0.15213	0.324905	0.0897232	0.126846	-0.0601397	0.0817997	0.0445431	-0.109067	0.0249178	-0.031687	0.556358	0.110659	0.179183	0.968054	0.291073	0.359504	0.217196	0.0978239	0.0700853
0.305498	0.171173	0.0196511	0.312008	0.199783	0.0942437	0.017963	0.104504	-0.0344733	0.07506	0.160061	0.148273	-0.0537166	0.12953	0.144309	-0.122383	0.0770994	-0.0776916	0.56346	0.041264	0.164344	1.27258	0.200344	0.393573	0.256193	0.143348	-0.0960214
0.39373	0.112433	-0.0473369	0.350261	0.226024	0.0274776	0.0243222	0.0726175	-0.19735	0.224995	0.154742	0.134485	-0.119907	0.129619	0.166597	-0.134836	0.0939734	-0.0471134	0.52025	0.0174912	0.0992768	1.21767	0.24876	0.387007	0.22255	0.119146	0.0242408
0.464984	0.156388	0.0153449	0.245726	0.277579	0.0946754	0.0295067	0.0999587	-0.178599	0.231928	0.146127	0.0963601	-0.0621155	0.137609	0.207958	-0.202433	0.0668513	-0.0404664	0.550416	0.000398114	0.315218	0.955396	0.0305167	0.405658	0.221988	0.0968961	0.0361698
0.402626	0.131146	0.0231964	0.282572	0.226812	0.0424826	0.0955595	0.136814	-0.208898	0.140668	0.18618	0.149725	-0.0376003	0.0856405	0.225123	-0.0522416	0.0255407	-0.0114059	0.522765	-0.00502384	0.293297	1.11514	0.179236	0.313337	0.171392	0.101391	0.0437817
0.452888	0.181611	0.0397862	0.330883	0.234823	0.0976861	0.101429	0.131672	-0.24694	0.291161	0.145891	0.143066	-0.161309	0.0857463	0.227576	-0.161664	0.046809	-0.0602388	0.454918	0.0841076	0.284562	1.03525	0.191944	0.37679	0.216704	0.0360918	0.0886661
0.414161	0.181345	0.0530603	0.316896	0.244224	0.0697726	0.045729	0.103391	-0.101811	0.211836	0.106755	0.148046	-0.0604359	0.131081	0.162587	-0.207409	0.0831297	-0.068628	0.526636	0.0678852	0.395715	1.01116	0.244614	0.373676	0.244291	0.0398654	-0.0786929
0.408349	0.131562	0.0362872	0.400675	0.251728	0.105455	0.0257953	0.0683357	-0.189342	0.0914244	0.134552	0.131013	-0.0342424	0.119731	0.208183	-0.0959645	0.0413409	-0.0039305	0.53	0.0771714	0.106457	1.18389	0.117569	0.440698	0.250124	0.111541	-0.131628
0.418616	0.143168	0.0162146	0.37621	0.234614	0.0771589	0.066231	0.142806	-0.0730038	0.110319	0.160331	0.165537	-0.0550165	0.147712	0.181057	-0.212806	0.0895186	-0.0292785	0.47173	0.0599302	0.360331	1.26698	0.240259	0.357964	0.176517	0.110483	0.0355959
0.450511	0.156011	0.0307746	0.34621	0.206602	0.117688	0.0638667	0.118363	-0.0687722	0.192299	0.149851	0.134187	-0.136893	0.0823406	0.187309	-0.200038	0.083326	-0.0421328	0.606149	-0.00143853	0.324458	1.138	0.114045	0.307728	0.252858	0.0859741	0.0725994
0.402788	0.118883	-0.00504918	0.419103	0.227465	0.0295596	0.106961	0.108171	-0.238679	0.433852	0.14386	0.153592	-0.083429	0.119413	0.116228	-0.230561	0.0295305	-0.0443976	0.573532	0.134577	0.00705428	1.15411	0.276521	0.312163	0.222256	0.0755197	0.0248477
0.407922	0.162193	-0.0175617	0.168077	0.207195	0.0988143	0.0709068	0.0803584	-0.157457	0.317513	0.166121	0.146962	0.0141118	0.120704	0.202327	-0.295376	0.0468181	-0.0535245	0.310807	-0.0913537	0.208765	1.15124	0.178186	0.333696	0.212883	0.120707	-0.0369864
0.420177	0.183668	0.0122483	0.376841	0.191551	0.0801337	0.114768	0.169445	-0.0463554	0.324622	0.120422	0.147054	-0.0952804	0.159042	0.219484	-0.0300082	0.0580377	-0.134238	0.543648	-0.0191917	0.361776	0.848155	0.210096	0.362669	0.244904	0.110901	0.0793733
0.432104	0.161264	-0.0372813	0.463271	0.245161	0.0414568	0.045789	0.0226928	-0.240125	0.214009	0.116758	0.171241	-0.0375364	0.135186	0.162423	-0.218756	0.0712699	0.0147892	0.558347	0.0446869	0.303197	0.906599	0.180342	0.416406	0.170703	0.120551	-0.0487426
0.407167	0.174622	-0.00729486	0.355738	0.213938	0.0819678	0.111496	0.106575	-0.105409	0.202367	0.151936	0.134266	-0.0667679	0.135112	0.107687	-0.212889	0.0553691	-0.0266354	0.521733	-0.0183883	0.317943	1.31453	0.248275	0.396104	0.224854	0.0924937	0.0827508
0.428854	0.164001	0.0135387	0.37984	0.256049	0.0147687	0.0800439	0.0877649	-0.115637	0.332239	0.173253	0.153778	-0.0543238	0.129134	-0.0169804	-0.0617123	0.0411664	-0.00969512	0.590635	0.129914	0.34008	1.20133	0.20814	0.419933	0.275336	0.147169	-0.00627775
0.45635	0.138182	0.0350171	0.302282	0.226643	0.0605211	0.0884573	0.0960976	-0.0287594	0.257919	0.134328	0.138134	-0.0403313	0.122265	0.273043	-0.134583	0.0886192	-0.0419479	0.539253	0.046898	0.0888036	1.20623	0.22938	0.381944	0.248332	0.115056	0.023084
0.39031	0.174027	0.047102	0.355856	0.27293	0.0451365	0.0911567	0.12769	-0.0566772	0.115025	0.134574	0.12849	-0.0142441	0.111687	0.18425	-0.187063	0.0658684	-0.0138168	0.472994	0.126719	0.352104	1.25923	0.206491	0.415969	0.216366	0.131316	0.0809183
0.434937	0.180023	-0.052034	0.39363	0.288473	0.0419767	0.0645306	0.0770996	-0.108797	0.194808	0.173184	0.147619	-0.0655736	0.114602	-0.00439925	-0.223749	0.0149146	-0.0626641	0.611402	0.16019	0.298673	1.26625	0.179869	0.340577	0.224932	0.0875531	0.0675082
0.439829	0.137588	-0.0215399	0.354761	0.238415	0.0795476	0.0707511	0.128787	-0.0610364	0.342078	0.150504	0.162986	-0.158652	0.161411	0.176388	-0.177298	0.100043	-0.0241949	0.520848	-0.183882	0.169784	1.25711	0.0453121	0.380737	0.22836	0.117681	0.0418199
0.40646	0.167357	0.0258558	0.398855	0.246548	0.0612315	0.0754735	0.0599417	-0.0668895	0.279426	0.126121	0.136886	-0.161801	0.115064	0.105131	-0.0415013	0.073403	-0.0286179	0.394475	0.120363	0.216171	1.13919	0.0954693	0.376653	0.22657	0.138466	0.000607191
0.266679	0.145314	0.0111076	0.357636	0.196519	0.0443839	0.104568	0.0711093	-0.0350712	0.132413	0.154551	0.165888	-0.0178343	0.0752759	0.142445	-0.189383	0.0982914	0.0208783	0.509511	-0.0517799	0.228125	1.22678	0.233782	0.414337	0.212208	0.0892574	-0.0335425
0.476491	0.176065	0.0102635	0.336425	0.222052	0.103661	0.0845713	0.076023	-0.109413	0.306487	0.153986	0.163813	-0.169499	0.057144	0.281242	-0.157062	0.0618439	-0.0441162	0.493422	0.0461466	0.162904	0.82691	0.145876	0.395513	0.227756	0.135567	0.00754254
0.376651	0.118007	0.00614257	0.27265	0.209594	0.0471203	0.0488544	0.121572	-0.10786	0.175839	0.167105	0.174161	-0.0410286	0.107349	0.172565	-0.118331	0.0156458	0.0174866	0.605814	0.0604825	0.305323	1.29225	0.180268	0.351872	0.218082	0.0729765	0.0290213
0.335769	0.129239	0.0353746	0.270409	0.209029	0.0989567	-0.0204469	0.105257	-0.222144	0.134336	0.131876	0.14329	-0.0957822	0.12729	0.252865	-0.269749	0.0713126	-0.0741128	0.413841	0.044538	0.297536	1.1857	0.21523	0.417112	0.258763	0.122325	0.0419094
0.331937	0.166793	0.0205513	0.265929	0.231804	0.0837609	0.0423819	0.104356	-0.09857	0.242934	0.164262	0.124887	0.00187328	0.132951	0.0950307	-0.0962033	0.0489977	-0.0303905	0.459957	-0.0292345	0.32872	1.02651	0.278449	0.400185	0.264341	0.121873	0.0291925
0.361972	0.161181	0.00445221	0.309302	0.243383	0.045433	0.0763511	0.0717918	-0.197939	0.278492	0.176937	0.161991	-0.0833203	0.0952352	0.141002	-0.103741	0.0685525	0.0249995	0.556766	0.0753159	0.160122	1.10549	0.221404	0.427016	0.216343	0.08963	0.0321309
0.349957	0.122335	0.00225502	0.137039	0.2241	0.043264	0.0907077	0.131659	-0.102274	0.196762	0.0982788	0.158051	-0.107337	0.124075	0.200557	-0.0556013	0.067357	-0.0275818	0.514967	0.000236258	0.321008	1.088	0.191607	0.365621	0.258591	0.0911256	0.0650402
0.428055	0.126462	0.0283243	0.421723	0.244618	0.133636	0.0828906	0.0632385	-0.195609	0.401862	0.155079	0.128464	-0.0964129	0.111412	0.171473	-0.198554	0.0329645	-0.0756943	0.440153	0.114094	0.307422	1.30677	-0.0455542	0.427561	0.179423	0.0734018	0.0487866
0.446287	0.172631	0.0146034	0.38562	0.260082	0.0232193	0.116702	0.127799	-0.291464	0.16922	0.158143	0.135423	-0.117054	0.0790257	0.19874	-0.257582	0.00483705	-0.0726964	0.437256	0.0853714	0.300666	1.21316	0.0964433	0.378989	0.227976	0.0778918	-0.000679172
0.407584	0.17098	0.040501	0.303491	0.25691	0.0905438	0.105987	0.116765	-0.199971	0.442942	0.0723113	0.172792	-0.0462862	0.100227	0.128707	-0.0464606	0.0462688	-0.0471923	0.465244	0.0420922	0.299989	1.09523	0.275093	0.347161	0.266322	0.135022	-0.0429045
0.25809	0.164026	-0.0225177	0.363258	0.231721	0.131166	0.0933607	0.122935	-0.194114	0.268717	0.145108	0.140165	-0.087215	0.112554	0.13353	-0.0374221	0.0453203	-0.155422	0.46487	0.129831	0.274878	0.911349	0.127664	0.39616	0.168365	0.0825827	-0.0548551
0.352237	0.16853	0.0588911	0.306255	0.248679	0.0414063	0.103405	0.158472	-0.000952313	0.336934	0.161158	0.182248	-0.0715539	0.110692	0.103114	-0.192285	0.0691884	-0.0797909	0.469339	0.0788698	0.374057	1.18536	0.255969	0.41493	0.234605	0.0811147	0.000731804
0.421879	0.154511	0.0357071	0.24715	0.250045	0.090628	0.0475949	0.0628268	-0.221878	0.0492523	0.137852	0.167054	-0.0512544	0.0936131	0.202315	-0.0446537	0.0747443	-0.011901	0.436678	0.16611	0.190531	1.14007	0.0662407	0.414158	0.24799	0.0844134	-0.0739765
0.376386	0.138633	0.0450204	0.311902	0.273782	-0.0406228	0.0891522	0.125409	-0.137504	0.309665	0.177471	0.177098	-0.13624	0.116017	0.220069	-0.137548	0.0433281	-0.0488416	0.49949	-0.0364721	0.300981	0.835363	0.189821	0.381724	0.202975	0.129741	-0.0298804
0.429038	0.185538	0.0211472	0.346594	0.220952	0.0936545	0.0503461	0.105424	-0.173964	0.127941	0.158084	0.145968	-0.065898	0.12839	0.0210321	-0.153085	0.0572028	-0.00742436	0.44833	0.0444278	0.214794	1.17207	0.191532	0.374582	0.235765	0.072749	0.0475842
0.425345	0.126946	0.0192094	0.193421	0.232641	0.0827773	0.0693524	0.0944875	-0.10411	0.36987	0.158882	0.136394	-0.122541	0.133848	0.0713557	-0.0817557	0.0668981	-0.0081088	0.510535	0.0385034	0.216886	1.2191	0.146318	0.412374	0.200714	0.0894254	-0.0879604
0.470776	0.143505	0.0418405	0.290416	0.188544	0.0596694	-0.0177647	0.0992218	-0.281979	0.296087	0.16285	0.151601	-0.0788864	0.105789	0.14645	-0.239893	0.100467	-0.12334	0.4278	0.0477651	0.309786	1.1955	0.115436	0.411425	0.255949	0.120454	0.00499931
0.54948	0.160713	0.0285874	0.3705	0.214112	0.0112366	0.0512411	0.0493261	-0.0631267	0.384255	0.177894	0.170115	-0.0771207	0.104556	0.0104236	-0.0234107	0.0421215	-0.0549276	0.510429	0.00509739	0.267787	1.04651	0.142679	0.422498	0.245631	0.0851596	-0.136681
0.435965	0.162885	-0.00449282	0.26433	0.189234	0.0880165	0.130791	0.0609994	-0.0950251	0.410864	0.159568	0.132385	-0.091276	0.11485	0.228403	-0.155659	0.0963768	-0.0557373	0.577967	0.0319641	0.333515	1.25631	0.242191	0.386419	0.169439	0.0841124	0.0414721
0.424986	0.181736	0.00667355	0.408255	0.266802	0.0866582	0.105169	0.150159	-0.121527	0.250846	0.145179	0.14978	-0.0499056	0.0763698	0.215853	-0.119266	0.0808218	0.000757689	0.519631	-0.0431744	0.320428	1.17626	0.199336	0.309031	0.233626	0.0946852	-0.0400361
0.523613	0.161402	0.047778	0.328195	0.240181	0.118665	0.0427411	0.142077	-0.16221	0.234933	0.160753	0.15751	0.0107369	0.138419	0.202824	-0.0886787	0.0931178	-0.0153353	0.523045	0.0970364	0.324668	1.10113	0.158102	0.390687	0.272233	0.118797	0.0535118
0.370007	0.181087	0.0488143	0.342905	0.206414	0.0546958	0.0746395	0.115174	-0.24035	0.227167	0.202055	0.148011	-0.0627502	0.104602	0.00465828	-0.215695	0.0561164	-0.0891555	0.45561	-0.0108397	0.282567	1.13062	0.262667	0.383093	0.23978	0.112524	0.0100319
0.411382	0.165711	0.0335662	0.390607	0.232761	0.103884	0.0219362	0.140616	-0.083648	0.364908	0.131536	0.152724	-0.0998087	0.0689122	0.244699	-0.0722599	0.0477482	-0.0424357	0.574581	0.0751453	0.0739799	0.926353	0.115243	0.398684	0.153728	0.067931	0.0747633
0.406032	0.125989	0.0417157	0.399528	0.256601	0.0621635	0.0348644	0.117586	-0.145878	0.0916414	0.17557	0.120726	-0.090304	0.126365	0.087193	-0.210422	0.0621523	-0.00112975	0.41409	0.112604	0.171736	1.02504	0.25835	0.433289	0.199047	0.139108	-0.038286
0.446333	0.162597	0.023629	0.307215	0.168187	0.0827583	0.103097	0.138656	-0.0782672	0.247417	0.153896	0.166753	-0.0511485	0.124779	0.236707	-0.326804	0.0756509	-0.087117	0.384323	0.0657188	0.257707	1.24542	0.248362	0.428706	0.193726	0.124298	0.0639289
0.455192	0.124077	0.0130813	0.213237	0.199855	0.0818283	0.0800073	0.0455057	-0.116686	0.406133	0.175767	0.150405	-0.0506302	0.128788	0.288951	-0.160187	0.0622219	-0.0396956	0.604206	0.0715711	0.341174	1.2165	0.117795	0.41797	0.218125	0.124415	-0.0330029
0.391593	0.164395	0.0171692	0.347444	0.275791	0.106038	0.0462811	0.100751	-0.16101	0.14552	0.0994413	0.164211	-0.108414	0.108737	0.232066	-0.0865769	0.0869654	-0.0513458	0.494083	0.156962	0.230228	1.23039	0.194349	0.37026	0.22621	0.10102	0.000210036
0.39786	0.144225	0.0273632	0.385435	0.264733	0.129697	0.0333281	0.0985305	-0.134505	0.286646	0.119761	0.159163	-0.0315391	0.0958635	0.179779	-0.156144	0.0658751	-0.0628783	0.524038	-0.0686659	0.206257	1.07907	0.236127	0.3991	0.250238	0.122182	-0.186604
0.426466	0.150571	0.000213872	0.244942	0.217944	0.0606816	0.0370715	-0.0214387	-0.13361	0.286667	0.135208	0.162826	-0.0753153	0.0789173	0.265604	-0.0644756	0.0656946	-0.000270842	0.443669	0.111848	0.0693814	1.14107	-0.0674353	0.383145	0.229281	0.0489674	0.0355893
0.467877	0.151114	0.031459	0.346852	0.253492	0.0918022	0.058662	0.0813722	-0.145025	0.391752	0.136677	0.133663	-0.0927492	0.128293	0.211791	-0.0820986	0.0523349	-0.0671835	0.459916	-0.0674592	0.231825	1.09729	0.27391	0.303113	0.252898	0.12663	-0.0589731
0.324453	0.141971	0.0711501	0.380688	0.246164	0.0739703	0.0629413	0.085019	-0.0892482	0.169993	0.177257	0.171441	-0.182966	0.0472697	0.19698	-0.165353	0.0812979	-0.0415888	0.4497	0.046798	0.259259	1.30138	0.262478	0.427848	0.248837	0.119752	-0.00550947
0.264382	0.189779	0.030238	0.349177	0.23085	0.0651993	0.039869	0.131906	-0.10969	0.246804	0.132853	0.159498	-0.0429507	0.110894	0.176777	-0.270359	0.0516286	-0.00797352	0.430309	0.00640498	0.300092	1.15215	0.18248	0.40513	0.256756	0.039021	-0.0225081
0.332215	0.127585	0.0128766	0.335434	0.20909	0.0708306	0.0776564	0.107617	-0.019945	0.253088	0.132543	0.183546	-0.114193	0.133609	0.158226	-0.166276	0.11875	-0.0192025	0.442069	0.0214162	0.0984098	1.04079	0.0878126	0.402474	0.241661	0.0440594	-0.0130818
0.456553	0.139483	0.0359604	0.382434	0.205183	0.0998967	0.100234	0.0657821	-0.123633	0.367865	0.143353	0.158805	-0.036331	0.141637	0.212121	-0.118739	0.0661979	-0.00728064	0.500808	0.171496	0.154905	1.09695	0.243128	0.440472	0.286486	0.0917158	-0.0687633
0.409371	0.174586	0.00475173	0.292071	0.242359	0.066357	0.0423778	0.152576	-0.149497	0.236319	0.143162	0.154134	-0.131455	0.0674493	0.0268658	-0.11139	0.0704459	-0.0607748	0.446112	-0.0457593	0.169626	1.09127	0.184836	0.321716	0.252979	0.125454	0.0456329
0.348147	0.16497	0.0296638	0.392193	0.20818	0.0465161	0.0712583	0.123949	-0.0617213	0.224618	0.124832	0.159821	-0.11878	0.101427	0.0571847	-0.263622	0.0171843	-0.0535446	0.457654	0.127099	0.13778	1.07402	0.246649	0.408179	0.250526	0.0898768	0.0642726
0.32772	0.169505	0.0528314	0.30735	0.19606	0.053773	0.0575651	0.0159054	-0.140822	-0.00181475	0.139578	0.165646	-0.0922502	0.0543762	0.259996	-0.146823	0.0637349	-0.0442991	0.507796	0.11887	0.319705	1.07634	0.239063	0.375723	0.22668	0.097623	0.118284
0.457292	0.0924558	0.0400752	0.330114	0.283921	0.0652834	0.096556	0.0931672	-0.11598	0.0689337	0.121769	0.150377	-0.0277406	0.124551	0.228281	-0.100772	0.029832	-0.0348009	0.438722	-0.115769	0.158859	0.887535	0.316148	0.314102	0.203168	0.0419386	-0.0437902
0.50116	0.149497	0.0233458	0.335925	0.232644	0.0855078	0.0480446	0.136724	-0.0275466	0.355328	0.160026	0.148637	-0.0193803	0.116651	0.180499	-0.192143	0.0846454	-0.0137881	0.468285	0.0900438	0.260247	1.09726	0.103845	0.423544	0.248772	0.120678	0.0113651
0.368935	0.142108	-0.0296778	0.390407	0.174495	0.0197676	0.0939635	0.0832075	-0.106279	0.127978	0.126875	0.140861	-0.071639	0.121186	0.189795	-0.286263	0.0442172	-0.0748002	0.514351	0.0320996	0.326286	1.06936	0.171351	0.288037	0.196747	0.159775	-0.0181097
0.383492	0.122754	0.0365217	0.207424	0.298268	0.0588247	0.0955503	0.0509057	-0.0858142	0.373187	0.0409289	0.118867	-0.105207	0.170964	0.184193	-0.176795	0.056749	-0.0431275	0.473954	-0.0351303	0.31805	1.08073	0.185058	0.447307	0.286029	0.10902	0.0697331
0.438094	0.152619	0.0245314	0.246354	0.226577	0.0650883	0.100921	0.131532	-0.195038	0.282636	0.154436	0.156869	-0.0362751	0.10734	0.120569	-0.20604	0.120502	-0.0158469	0.526892	-0.00764795	0.321864	1.00176	0.256089	0.399889	0.240389	0.148867	0.0151004
0.415854	0.130324	0.0440186	0.374623	0.251709	0.0476214	0.0434192	0.0622414	-0.167814	0.318402	0.136605	0.147817	-0.0322978	0.10023	0.212225	-0.266094	0.0847646	-0.112665	0.641709	0.0195031	0.284254	0.732621	0.22629	0.325664	0.237896	0.0829336	-0.135415
0.37353	0.176383	0.0674956	0.393641	0.215353	0.0664346	0.0439685	0.135581	-0.120204	0.318544	0.14821	0.140272	-0.0279041	0.133059	0.0892168	-0.0894744	0.0637211	-0.022793	0.51145	0.132619	0.286675	1.33157	0.299498	0.411395	0.232264	0.109587	0.0586537
0.441233	0.157113	0.0186577	0.212065	0.252072	0.0848382	0.111112	0.113509	-0.041886	0.297931	0.0853213	0.13461	-0.0657292	0.128355	0.171324	-0.222046	0.0298101	-0.0282272	0.568455	0.0201136	0.270996	0.811871	0.165404	0.387758	0.196154	0.0669725	0.0428047
0.348311	0.150555	0.0285779	0.335783	0.207273	0.125756	0.0753659	0.133312	-0.0841257	0.271646	0.117968	0.148016	-0.0793601	0.0803455	0.119317	-0.117956	0.0395004	0.00392274	0.538458	0.0456187	0.22293	1.3459	0.225761	0.374485	0.228976	0.0788971	-0.00677541
0.41201	0.145159	-0.0110692	0.223893	0.274177	0.0817778	0.0395257	0.162976	-0.07789	0.128291	0.153998	0.16601	-0.0502379	0.0647381	0.0266345	-0.0839049	0.105337	0.0211181	0.565691	0.0701058	0.0527165	1.06258	0.179722	0.437245	0.256844	0.0519518	-0.0182257
0.44192	0.179018	0.0106444	0.262956	0.260179	0.0662052	0.0377579	0.111225	-0.124704	0.295661	0.154204	0.162527	-0.0618294	0.12384	0.209893	-0.158102	0.0926456	-0.0335127	0.566395	0.0563939	0.213375	1.30763	0.0603853	0.342665	0.177333	0.111423	-0.00178919
0.417048	0.136487	0.0552365	0.399739	0.241642	0.0583164	0.0562197	0.0797929	-0.240952	0.252316	0.147106	0.130436	-0.0439198	0.104723	0.144879	-0.143501	-0.00210809	-0.0750715	0.42473	0.0607731	0.224557	1.05371	0.135919	0.385257	0.198455	0.111871	0.00311886
0.424183	0.184969	0.0223415	0.257382	0.213617	0.098405	0.0779694	0.0442113	-0.126885	0.426797	0.123211	0.157513	-0.0778881	0.119655	0.055559	-0.142366	0.0556505	-0.0148635	0.482547	0.119328	0.208197	1.18285	0.207605	0.405293	0.273755	0.145987	-0.0365039
0.398086	0.17138	0.0471187	0.215459	0.254883	0.0889719	0.0500393	0.0978012	-0.150855	0.454895	0.151179	0.114961	-0.081128	0.124575	0.155344	-0.425094	0.0575785	-0.0558694	0.429059	0.0368856	0.359643	1.08884	0.122439	0.252168	0.256684	0.131633	0.0607889
0.462786	0.15464	0.0131095	0.360225	0.246479	0.105545	0.0883399	0.104301	-0.0329319	0.202472	0.156779	0.152076	-0.171272	0.107583	0.197878	-0.138147	0.0192938	-0.0478231	0.565009	0.108894	0.231478	1.07635	0.205511	0.371336	0.26255	0.051106	0.0383386
0.421238	0.174851	-0.036087	0.311442	0.235681	0.13127	0.103267	0.142144	-0.247396	0.390253	0.151721	0.130143	-0.107743	0.108776	0.3009	-0.087308	-0.00390915	-0.0484378	0.531053	0.0141335	0.247071	1.1178	0.205696	0.375393	0.187937	0.0660762	0.0438811
0.374832	0.12456	-0.0141955	0.392482	0.22525	0.0739633	0.107192	0.123662	-0.205594	0.446857	0.138887	0.16068	-0.0482383	0.113593	0.15226	-0.0548311	0.0702244	-0.0180189	0.651174	0.00244126	0.311689	1.08007	0.105186	0.415031	0.233063	0.113698	0.0324389
0.34281	0.137283	0.0172018	0.408718	0.244994	0.0974847	0.0784934	0.128594	-0.0873392	0.176073	0.117976	0.163638	-0.0737149	0.0905871	0.0136141	-0.115811	0.0500767	-0.0403499	0.535259	0.104906	0.347371	1.04196	0.221271	0.386229	0.293057	0.0936377	0.0173894
0.427945	0.161894	0.0354909	0.370853	0.244132	0.0985895	0.0932772	0.0776159	-0.200085	0.0901619	0.174031	0.157518	-0.0836994	0.111567	0.241638	-0.147513	0.0549027	0.0206963	0.466268	-0.0862348	0.332922	0.931917	0.226539	0.387314	0.251429	0.115075	-0.0888229
0.345706	0.145419	0.042425	0.380843	0.267463	0.092697	0.0581405	0.0587627	-0.247496	0.271442	0.0954693	0.128587	-0.103236	0.118889	0.168655	-0.250857	0.0186656	-0.105857	0.555378	0.0748453	0.346139	1.13868	0.180452	0.368208	0.179368	0.0272679	0.0156938
0.451761	0.16042	-0.0044204	0.307641	0.240463	0.0924555	0.109394	0.086087	-0.267103	0.306277	0.110156	0.144126	-0.156686	0.111058	0.173203	-0.0679849	0.0366379	-0.0914296	0.563585	0.112176	0.273638	0.906106	0.0495709	0.390088	0.252544	0.153221	0.0545255
0.438971	0.164165	0.0159937	0.282554	0.229974	0.0903247	0.0319629	0.0290044	-0.0644456	0.306732	0.140204	0.175789	-0.0074633	0.145137	0.182009	-0.197715	0.0281163	-0.0259098	0.562511	0.154228	0.256363	1.12366	0.187745	0.411198	0.268151	0.0378092	0.0722362
0.360497	0.146612	-0.0468664	0.369234	0.19242	0.0773328	0.0788629	0.11117	-0.0474814	0.310921	0.137833	0.14397	-0.0649654	0.0876652	0.131887	-0.110871	0.0637533	-0.0833478	0.43516	0.0211576	0.377005	1.26118	0.110676	0.406552	0.260637	0.140403	0.0379111
0.409071	0.174647	0.00533223	0.354018	0.241317	0.101753	0.0683136	0.116037	-0.0828938	0.181686	0.143222	0.158319	-0.0883006	0.116338	0.128103	-0.0574185	0.0556888	-0.0218368	0.498641	0.0676103	0.178869	1.13075	0.262076	0.397216	0.247171	0.0825063	0.0598601
0.435397	0.152435	0.0560186	0.249795	0.135752	0.0357698	0.0973806	0.0997285	-0.0919387	0.238946	0.159345	0.11192	-0.0526245	0.106074	0.195432	-0.247768	-0.0180822	0.00545784	0.359534	0.0537821	0.345686	0.77737	0.120738	0.337696	0.258963	0.146502	0.0767004
0.359701	0.162275	0.0444422	0.439585	0.215052	0.0387353	0.094302	0.117826	-0.0542302	0.182299	0.137814	0.146592	-0.0708571	0.123913	0.123481	-0.115839	0.0460667	-0.014861	0.563969	0.0853243	0.278617	1.17512	0.256653	0.420641	0.163761	0.11471	0.0935179
0.460126	0.157266	0.0276213	0.450934	0.251022	0.0540655	0.0992518	0.114922	-0.140307	0.392077	0.129132	0.163449	-0.108165	0.0961724	0.10239	-0.0768441	0.0616453	0.00132557	0.387833	0.156158	0.22577	1.23422	0.215647	0.331428	0.244427	0.132099	0.0727265
0.458995	0.15117	0.0155146	0.400405	0.23388	0.0858629	0.106159	0.0635204	-0.0863728	0.217858	0.18444	0.144752	-0.0681413	0.119325	0.167351	-0.157369	0.0664231	0.00494639	0.401812	0.0987782	0.273113	1.20126	0.203844	0.39917	0.236523	0.0672427	0.0548444
0.368477	0.144304	0.00942573	0.237571	0.194864	0.0800641	0.0450531	0.0843613	-0.225734	0.397548	0.163759	0.143098	-0.096759	0.156544	0.241906	-0.110873	0.0442955	-0.00838152	0.283288	-0.0142114	0.224944	1.1638	0.261041	0.373018	0.204763	0.104052	-0.0745794
0.279857	0.16708	-0.0037142	0.273914	0.185159	0.0656625	0.12544	0.115303	-0.10585	0.320778	0.111309	0.166331	-0.0939868	0.135617	0.167101	-0.0521758	0.0777499	-0.133258	0.577083	0.111449	0.344961	0.891378	0.0903818	0.410156	0.211757	0.0851265	-0.0496647
0.377699	0.178229	0.011231	0.266296	0.186708	0.0760916	0.0764132	0.10751	-0.0582732	0.180176	0.184948	0.154099	-0.0554559	0.118756	0.223803	-0.19574	0.0761988	-0.0219248	0.548673	-0.0805721	0.127602	1.23435	0.263549	0.388013	0.162055	0.00810868	-0.00133571
0.443902	0.158242	0.0105498	0.403574	0.22894	0.0485056	0.072191	0.0521198	-0.108229	0.34725	0.150063	0.153625	-0.0779531	0.118627	0.178255	-0.290846	0.0580983	-0.0147805	0.473164	0.0245778	0.312771	1.33736	0.265943	0.412278	0.228603	0.0697693	-0.0409954
0.381385	0.164465	0.0382105	0.282462	0.245065	0.00864716	0.0662997	0.115859	-0.150975	-0.108972	0.169932	0.134235	-0.0823763	0.137147	0.237787	-0.102895	0.0820714	-0.0193607	0.511248	0.019839	0.282032	1.19762	0.0973945	0.329759	0.277077	0.137178	0.138776
0.416358	0.124909	-0.0231458	0.261511	0.298137	0.094819	-0.0205807	0.0879271	-0.0520326	0.287567	0.137489	0.155782	-0.148078	0.173662	0.138969	-0.145593	0.0538303	-0.0882421	0.438852	0.0767232	0.256891	1.20782	0.0521635	0.409436	0.244125	0.0803236	0.0161105
0.443536	0.148497	0.0394359	0.350688	0.238363	0.0701023	0.140074	0.121753	-0.0500264	0.211976	0.180772	0.130764	-0.0904856	0.138437	-0.0351271	-0.35992	0.0833299	-0.020223	0.549432	0.0597435	0.344435	1.08882	0.0862113	0.380443	0.235406	0.113634	0.0621092
0.422117	0.178399	0.0206786	0.364191	0.2513	0.112005	0.0756597	0.127139	-0.208677	0.271736	0.158163	0.178008	-0.0526138	0.108516	0.174143	-0.0969515	0.0809042	-0.0255923	0.530258	-0.0535917	0.27598	1.10135	0.210023	0.414288	0.194465	0.121494	-0.0114869
0.397769	0.158725	0.0391246	0.34538	0.208854	0.120517	0.125112	0.057381	-0.117025	0.327038	0.181889	0.141728	-0.0352384	0.162912	0.207817	-0.0382127	0.0494567	0.0273879	0.484677	0.111363	0.345987	1.21415	0.217024	0.402777	0.243552	0.108346	-0.0690932
0.410429	0.190922	-0.00703109	0.348104	0.263062	0.0556799	0.118115	0.0977015	-0.131915	0.265652	0.162784	0.163307	-0.0874583	0.120045	0.120662	-0.17154	0.0682853	-0.0181864	0.565449	0.0452714	0.282038	0.967312	0.182784	0.414655	0.250365	0.0645629	0.0645176
0.312965	0.183726	0.0178782	0.166366	0.239242	0.0835242	0.0871643	0.104502	-0.216977	0.285042	0.149521	0.121586	-0.0464932	0.133877	0.252622	-0.142101	0.0358964	-0.0145731	0.475851	0.0767138	0.240239	1.27014	0.244698	0.467149	0.237864	0.098108	0.0825964
0.379081	0.174849	0.0242104	0.38031	0.285389	0.0623094	0.020519	0.0931197	-0.159234	0.557595	0.116088	0.148415	-0.0565818	0.0996055	0.245048	-0.130743	0.078741	-0.129265	0.545923	0.112225	0.264995	1.13466	0.215536	0.30392	0.194448	0.126598	0.0752734
0.438753	0.162037	0.0399643	0.238512	0.233194	-0.0744287	0.0515313	0.0533707	-0.0805397	0.050344	0.147086	0.143295	-0.0244011	0.14634	0.130624	-0.15886	0.0910208	-0.0351781	0.384206	-0.0325836	0.275916	1.18033	0.148366	0.421012	0.212349	0.0459175	-0.024319
0.451737	0.121021	0.0404504	0.317342	0.247174	0.0339024	0.0900921	0.135471	-0.220593	0.342216	0.152959	0.120653	-0.0627932	0.148288	0.1645	-0.180606	0.0634006	-0.129198	0.449968	0.0590064	0.230703	1.16539	0.293135	0.376582	0.13172	0.0866024	0.132183
0.387382	0.15477	0.00824977	0.240986	0.2453	0.0746487	0.0739827	0.0823167	-0.104865	0.112138	0.13169	0.174878	-0.059989	0.154055	0.241772	-0.236474	0.0941852	-0.061455	0.477057	0.011595	0.306301	1.12619	0.10165	0.37994	0.247711	0.118981	-0.107831
0.435574	0.130989	0.0342202	0.357592	0.181339	0.0994501	0.11529	0.146307	-0.0354787	0.278347	0.134939	0.138227	-0.122992	0.121784	0.163976	-0.24407	0.0739354	-0.0348154	0.458664	0.0657665	0.119075	1.1272	0.239697	0.392051	0.264739	0.1222	0.0768533
0.421053	0.138941	-0.0350502	0.360749	0.219036	0.0433854	0.0496677	0.0627757	-0.25545	0.337161	0.12179	0.145159	-0.126997	0.0589469	0.190117	-0.147665	0.0874508	-0.0228547	0.420598	0.169676	0.179613	1.21007	0.279592	0.404454	0.242166	0.107321	0.0115884
0.392542	0.167657	0.0054801	0.352323	0.152767	0.0270321	0.105661	0.135817	-0.161677	0.197843	0.167528	0.125538	-0.0478659	0.0369024	0.167875	-0.109106	0.0735196	-0.0444899	0.489582	0.0564929	0.25653	1.10286	0.128641	0.352912	0.184796	0.10205	-0.117371
0.388062	0.123167	0.00692352	0.39692	0.247611	0.0916946	0.129988	0.118994	-0.134713	0.195599	0.146771	0.114222	-0.117346	0.0853366	0.221346	-0.189456	0.0942103	-0.0300664	0.617847	0.0213967	0.246595	1.15712	0.240035	0.343924	0.263841	0.129945	-0.109307
0.487698	0.178696	0.0286018	0.377228	0.202387	0.101562	0.0401204	0.127699	-0.100997	0.529317	0.147364	0.157743	-0.0443412	0.13096	0.215829	-0.101978	0.0912555	-0.0330772	0.459433	-0.071792	0.0598168	1.23209	0.163068	0.468358	0.178091	0.0927876	0.0364259
0.470698	0.165668	0.0476293	0.372187	0.250726	0.0567915	0.11904	0.144886	-0.158552	0.0330053	0.166395	0.154008	-0.0437699	0.13245	0.120996	-0.0918204	0.0741765	-0.0121415	0.551624	-0.0350835	0.145708	1.00893	0.246689	0.417819	0.320306	0.108451	-0.243691
0.448932	0.173258	0.017944	0.399593	0.203004	0.106528	0.0471668	0.0986995	-0.110369	-0.0426339	0.145626	0.111276	-0.0499964	0.135578	0.163553	-0.0716922	0.0777014	-0.0229423	0.542532	0.0968582	0.131307	1.16062	0.202131	0.314586	0.228916	0.0388488	-0.120117
0.421959	0.124523	0.0061169	0.213304	0.256609	0.0386134	0.0692316	0.0866965	-0.0685227	0.206893	0.1476	0.169329	-0.0226673	0.107265	0.150833	-0.210689	0.0423485	-0.142559	0.581214	0.0371025	0.305195	0.996049	0.203593	0.345321	0.21854	0.108088	-0.0188263
0.461765	0.144889	0.0295719	0.261519	0.23914	0.106306	0.118081	0.0585324	-0.125133	0.300495	0.0930881	0.16198	-0.0746287	0.120924	0.171898	-0.166915	0.0894743	-0.0748581	0.464545	0.0579483	0.208035	1.1769	0.176823	0.346041	0.266698	0.131922	-0.0479091
0.465723	0.142126	-0.0191398	0.34526	0.225422	0.125568	0.0742187	0.0883776	-0.0782285	0.278138	0.0980098	0.154954	-0.0438911	0.128225	0.209403	-0.146637	0.0762607	-0.0833373	0.432005	-0.0256738	0.488928	1.25825	0.175886	0.41205	0.220798	0.0621522	0.00542771
0.467632	0.165563	-0.0288242	0.277085	0.202687	0.0569084	0.0670896	0.122457	-0.136638	0.369643	0.130015	0.14613	-0.0410285	0.139552	0.255618	-0.0904321	0.0477421	-0.062245	0.368182	0.0216508	0.0910387	0.990346	0.220603	0.392805	0.21622	0.149873	0.0696599
0.438117	0.164899	0.0269051	0.253777	0.197907	0.0416046	0.095596	0.131881	-0.125622	0.447273	0.127959	0.135921	-0.151793	0.133126	0.161662	-0.043628	0.0802702	-0.0313198	0.504776	0.0215859	0.285662	1.04219	0.238643	0.343794	0.237277	0.0550865	-0.000914088
0.44665	0.136505	-0.0166489	0.230379	0.299133	0.0293702	0.0403358	0.121934	-0.143163	0.026252	0.126149	0.145658	-0.0473202	0.12744	0.235582	-0.431752	0.0681691	0.00866618	0.344884	-0.0475266	0.29448	0.939334	0.19864	0.40499	0.177355	0.106382	-0.00635983
0.361106	0.165789	-0.00451734	0.289267	0.165521	0.0748061	0.106888	0.139723	-0.0714648	0.0564242	0.171858	0.160982	-0.0653319	0.106828	0.151112	-0.105809	0.0800012	-0.0220749	0.474233	0.0657165	0.218422	1.23919	0.201372	0.360088	0.171204	0.0500608	0.0179499
0.430641	0.176772	0.0418074	0.376879	0.278531	0.0794684	0.100881	0.104782	-0.0296128	0.16216	0.107967	0.152932	-0.066346	0.0998915	-0.0192218	-0.0928776	0.0945031	0.0259605	0.506323	0.0454647	0.116319	1.06554	0.24462	0.360588	0.239629	0.0400701	0.0331563
0.4698	0.157897	0.00081133	0.36661	0.223028	0.0860595	0.0374714	0.121469	-0.131669	0.320445	0.153338	0.114467	-0.0674355	0.0772047	0.162885	-0.341347	0.0381201	0.0151347	0.437924	0.112676	0.219686	0.918148	0.23271	0.373863	0.242777	0.113469	-0.126661
0.44247	0.159309	0.0151391	0.28847	0.258784	0.0366955	-0.0321978	0.107624	-0.0207473	0.295452	0.161032	0.122431	-0.104595	0.184119	0.223069	-0.234434	0.0561779	-0.0265057	0.494053	0.0115392	0.136331	1.13377	0.189444	0.376974	0.220274	0.0503823	-0.0852498
0.405264	0.147732	0.0379447	0.225514	0.288109	0.0778345	0.0685476	0.092854	-0.132779	0.211987	0.149475	0.174871	-0.105596	0.135292	0.193067	-0.140786	0.0595903	-0.0244135	0.574344	-0.0312676	0.130004	1.28647	0.207817	0.308315	0.270232	0.0645877	-0.0884096
0.449061	0.143159	0.0467709	0.286043	0.197657	0.0985294	0.0966269	0.155853	-0.242239	0.360691	0.179188	0.155232	-0.107684	0.131528	0.244461	-0.0579327	0.112534	-0.00243871	0.505211	0.0339802	0.264991	0.982957	0.307171	0.37762	0.246396	0.0719336	0.00526712
0.384018	0.16351	0.0119034	0.270964	0.225728	0.0919699	0.0182542	0.130296	-0.243124	0.349239	0.157344	0.127456	-0.0951668	0.130909	0.205189	-0.0570963	0.024136	0.000601169	0.376203	0.116105	0.299646	0.913045	0.21588	0.323683	0.170125	0.0761015	-0.0202445
0.467008	0.121793	-0.029255	0.345185	0.248413	0.0596309	0.0454108	0.129386	-0.217666	0.175604	0.11808	0.12848	-0.0162958	0.148227	0.242939	-0.165263	0.0422685	-0.091067	0.575754	0.0280313	0.350944	0.987387	0.246829	0.359871	0.163378	0.146409	-0.00432472
0.431927	0.177133	0.0337346	0.269175	0.252067	0.0722281	0.0608724	0.124533	-0.188863	0.21827	0.170582	0.165522	-0.0509858	0.153619	0.12569	-0.296422	0.0223776	-0.0162967	0.400415	0.0970021	0.364784	1.08875	0.156326	0.401488	0.173287	0.108102	-0.200409
0.328211	0.124873	0.0286674	0.387815	0.235649	0.107178	0.104676	0.099731	-0.102145	0.190372	0.118422	0.160849	-0.100903	0.124211	0.102307	-0.278423	0.0606778	-0.047473	0.390465	0.158445	0.285587	1.05656	0.197122	0.410155	0.241759	0.129138	0.000636434
0.348909	0.178477	-0.004205	0.316049	0.338909	0.0380767	0.0858082	0.0746832	-0.0893817	0.0599416	0.14667	0.14257	-0.0321952	0.101081	0.244589	-0.163515	0.0711955	-0.0822429	0.61683	-0.0288722	0.158523	1.23014	0.243412	0.402122	0.260327	0.0848258	-0.0793615
0.346352	0.178999	-0.00921612	0.325461	0.173502	0.0768673	0.0790327	0.139207	-0.0219362	0.34636	0.133706	0.152071	-0.0559107	0.071261	0.0500982	-0.290998	0.0526688	-0.00883245	0.534623	0.126141	0.367121	1.2199	0.207086	0.425754	0.271885	0.128808	0.0763535
0.372042	0.158971	-0.00736108	0.395271	0.177289	0.0616823	0.0846612	0.0759258	-0.203864	0.256643	0.146956	0.134953	0.00975185	0.140211	0.147934	-0.198706	-0.00216405	-0.0290997	0.57604	0.0779299	0.274399	1.1376	0.219298	0.334927	0.216412	0.0611803	-0.0922317
0.454329	0.134757	-0.0288169	0.350494	0.266073	0.0458547	0.0795913	0.0863552	-0.149522	0.328249	0.118425	0.175397	-0.0437642	0.121893	0.153134	-0.167728	0.0870427	-0.057795	0.531737	0.107349	0.396447	1.22969	0.259286	0.406068	0.238096	0.0964446	0.0498908
0.23157	0.159319	-0.0350301	0.344326	0.194466	0.0692144	0.0861149	0.0997437	-0.082149	0.130224	0.178527	0.126155	-0.0116136	0.109506	0.234606	-0.182156	0.0766115	-0.0913872	0.493957	0.133043	0.135186	1.24636	0.171833	0.413567	0.185761	0.15613	0.0440536
0.461726	0.163079	0.00331356	0.197141	0.165164	0.083365	0.0940951	0.136815	-0.207404	0.310768	0.106574	0.0889962	-0.0741542	0.0745239	0.232059	-0.112783	0.0147114	-0.0075216	0.580668	0.0525207	0.249811	0.884335	0.158762	0.395477	0.245797	0.117489	-0.0977731
0.399519	0.149989	0.0152322	0.326192	0.216418	0.0912891	0.0854379	0.108425	-0.108713	0.369996	0.0829209	0.164857	-0.0600536	0.104297	0.10979	-0.138861	0.058184	-0.0835247	0.546833	0.111052	0.288244	1.22646	0.208611	0.376179	0.202695	0.139435	-0.0450205
0.336184	0.149457	0.0395909	0.382527	0.261817	0.0905679	0.0696741	0.116105	-0.119571	0.352316	0.107515	0.159847	-0.0516845	0.150574	0.0936775	-0.037959	0.0887099	0.0135419	0.475834	0.190458	0.264242	1.07755	0.237887	0.421706	0.230175	0.0899626	-0.0908714
0.430858	0.174856	0.0148814	0.347034	0.218334	0.0144838	0.0921279	0.12264	-0.0992933	0.272089	0.161338	0.168222	-0.113105	0.117252	0.246164	-0.172023	0.0635702	0.00867721	0.556316	-0.0674484	0.306502	1.03954	0.248676	0.39599	0.212461	0.0675119	0.00908187
0.442095	0.189459	0.0436308	0.329333	0.224637	0.0491309	0.103578	0.0748874	-0.0900307	0.314665	0.130758	0.182646	-0.0153436	0.162251	0.206185	-0.25483	0.0660356	-0.0507024	0.513893	-0.00799119	0.318961	1.17955	0.198251	0.395072	0.254105	0.125924	-0.0759471
0.429045	0.174432	0.0506487	0.26106	0.17927	0.0427885	0.0549222	0.0478166	-0.115177	0.178237	0.0999691	0.133978	-0.203585	0.0532149	0.226402	-0.219262	0.0879228	-0.0540442	0.484723	0.104432	0.446218	1.1489	0.147632	0.299533	0.266217	0.0788667	-0.0600501
0.458309	0.144578	0.0476682	0.340164	0.212506	0.0907026	-0.0423944	0.0646355	-0.0879201	0.238305	0.151051	0.161286	-0.0597118	0.11757	0.162864	-0.123675	0.0826162	-0.113415	0.451965	0.0834016	0.151879	1.32143	0.241041	0.369055	0.191727	0.161964	0.0333046
0.294257	0.174367	-0.00549872	0.227414	0.234495	0.115434	0.0864572	0.104672	-0.198623	0.21354	0.152695	0.13363	-0.0921313	0.15297	0.0589658	-0.156588	0.0436677	0.0141757	0.520223	0.0333831	0.298506	1.20222	0.213707	0.366528	0.259102	0.106852	0.0176983
0.379194	0.168783	0.0144003	0.326405	0.224465	0.108322	0.0681398	0.120824	-0.256066	0.270843	0.189207	0.17794	-0.0640165	0.102731	0.19171	-0.320485	0.0686269	-0.0620669	0.569948	0.132888	0.321354	1.17928	0.121958	0.411746	0.232129	0.0313333	-0.011521
0.36068	0.167866	0.0191772	0.347104	0.243448	0.0120289	0.0568754	0.130111	-0.177281	0.289367	0.124859	0.159924	-0.0371627	0.132583	0.214538	-0.0908959	0.0511389	-0.0527308	0.450244	-0.00520891	0.26292	1.21712	0.212302	0.389576	0.203587	0.120299	-0.00950767
0.402975	0.141426	0.00434405	0.368935	0.240361	0.0580515	0.0446223	0.129087	-0.0156064	0.206684	0.173474	0.142292	-0.0457257	0.111823	0.0863223	-0.144742	0.0468617	-0.0333738	0.449183	0.0791129	0.168989	1.16189	0.238273	0.403536	0.222813	0.136951	-0.179875
0.414587	0.184346	0.0188196	0.428969	0.283456	0.06353	0.0938339	0.13061	-0.0352854	0.26369	0.161396	0.115297	-0.147083	0.114912	0.0688913	-0.204838	0.0140824	-0.154261	0.441113	0.0245908	0.382969	1.17956	0.207311	0.384154	0.211379	0.154628	-0.0374973
0.380118	0.157927	0.0304473	0.286886	0.129206	0.061101	0.0724627	0.121445	-0.142994	0.335525	0.137237	0.135134	-0.0589993	0.14774	0.175062	-0.217364	0.0884752	-0.0916558	0.548177	0.0072081	0.273753	1.25621	0.245269	0.374912	0.198694	0.169316	0.128291
0.37574	0.140182	-0.0191806	0.160735	0.232459	0.033772	0.0847826	0.142809	-0.168969	0.0519597	0.131258	0.138475	-0.109854	0.00670091	0.240502	-0.264139	0.0336772	0.0128677	0.569917	0.0284198	0.19719	1.30041	0.153541	0.440367	0.183883	0.0873066	-0.0507441
0.423495	0.143893	0.0207111	0.213423	0.236471	0.0848807	0.0717005	0.132888	-0.091513	0.280268	0.136537	0.14054	-0.152788	0.149481	0.206815	-0.134998	0.0791062	-0.0951032	0.536351	-0.104058	0.264953	1.02005	0.149234	0.303959	0.244124	0.135748	0.0323983
0.483124	0.171117	0.0158864	0.218298	0.245118	0.114777	0.0773629	0.091454	-0.0962649	0.198578	0.139336	0.176321	-0.0138802	0.151055	0.154942	-0.217856	0.0423455	-0.0106262	0.548023	0.0457017	0.37819	1.20068	0.144905	0.392845	0.227526	0.118223	0.108374
0.378048	0.180531	-0.0137131	0.259241	0.252876	0.0692215	0.0574538	-0.0130687	-0.103921	0.531473	0.109282	0.131488	-0.0939587	0.0851067	0.184701	-0.102544	0.0549796	0.00290841	0.396341	0.0833297	0.167696	1.11784	0.0758939	0.40285	0.242916	0.15065	-0.052034
0.469195	0.182023	0.0261055	0.334346	0.23034	0.0840342	0.0783402	0.0859071	-0.0810462	0.24564	0.169864	0.123016	-0.145438	0.103283	0.0746607	-0.258782	0.0732132	-0.037457	0.619567	0.093252	0.239595	1.25356	0.186486	0.361668	0.192379	0.147219	0.0372023
0.350233	0.131467	0.000255461	0.397303	0.243786	0.0756136	0.0822325	0.164661	-0.148348	0.28939	0.140966	0.163649	-0.113131	0.137168	0.170954	-0.172027	0.0340257	-0.0365375	0.475214	-0.143377	0.0167054	0.946291	0.121103	0.327135	0.195873	0.150956	-0.00224284
0.453483	0.144319	0.0257925	0.35855	0.20423	0.00214064	0.121693	0.108589	-0.257234	0.339013	0.13646	0.136003	-0.0727392	0.138786	0.14299	-0.219149	0.0732642	-0.130031	0.581659	0.0657123	0.358046	1.13352	0.189656	0.428074	0.25124	0.0617167	-0.205695
0.436145	0.139905	-0.0037662	0.324785	0.246709	0.0318029	0.0812782	0.109795	-0.0833273	0.45883	0.12818	0.136725	-0.0881328	0.130441	0.159057	-0.319022	0.0943781	-0.0869875	0.54066	0.0530908	0.207305	1.32723	0.209879	0.31077	0.251753	0.0574051	-0.102618
0.482112	0.171986	-0.021666	0.260581	0.220603	0.0970117	0.0519926	0.0521278	-0.326249	0.317496	0.147409	0.145767	-0.0431825	0.0860391	0.198308	-0.106689	0.0256537	-0.0473265	0.518507	-0.10264	0.306414	0.934543	0.205987	0.33721	0.201482	0.145099	-0.0694444
0.422047	0.143757	0.00123081	0.324542	0.256274	0.0588412	0.0982674	0.118205	-0.107515	0.24137	0.158576	0.16481	-0.129878	0.110908	0.0933136	-0.196722	0.0820317	-0.0038875	0.531488	-0.102161	0.369272	0.91245	0.269991	0.416653	0.239283	0.131736	0.0212039
0.420411	0.156709	-0.00656324	0.297784	0.229454	0.0370472	0.0202957	0.0895484	-0.174721	0.242641	0.174434	0.15077	-0.0984867	0.143988	0.221114	-0.143894	0.100624	0.00421179	0.534666	0.00416357	0.325936	1.29623	0.21297	0.396006	0.267359	0.0940596	0.0673155
0.425272	0.167639	0.0199025	0.350306	0.256754	0.0658327	0.0961383	0.0589785	-0.0525043	0.263441	0.169471	0.126549	-0.146743	0.130339	0.224852	-0.0957216	0.0692583	-0.0315364	0.576155	0.0537434	0.106483	1.14513	0.13733	0.411952	0.242699	0.0830882	-0.063458
0.437437	0.142542	0.0241283	0.245657	0.22784	0.119203	0.106166	0.0323896	-0.244422	0.282669	0.091578	0.16347	-0.0416392	0.101052	0.160191	-0.135466	0.0818515	-0.0200128	0.523754	0.0642936	0.175936	1.22148	0.245483	0.452052	0.180827	0.13966	-0.00401823
0.41579	0.15879	0.0246446	0.201434	0.224326	0.0507968	0.0926918	0.131286	0.00123169	0.325127	0.129056	0.184803	-0.0820765	0.0956817	0.168532	-0.171252	0.0460515	-0.0874448	0.652383	-0.0734568	0.095237	1.09199	0.275195	0.414683	0.260591	0.117477	-0.00511373
0.436398	0.174563	-0.0181249	0.405881	0.205083	0.0711617	0.0888226	0.177555	-0.0407488	0.318504	0.184179	0.146331	-0.0678943	0.12735	0.206713	-0.13372	0.035355	-0.0969838	0.501607	0.0288392	0.249569	1.19067	0.131183	0.379821	0.261334	0.0826057	-0.0164137
0.447888	0.146154	0.0251292	0.3341	0.221244	0.0889308	0.0897702	0.083909	-0.139891	0.0896328	0.111342	0.148842	-0.0624586	0.129962	0.12934	-0.110512	0.0667734	-0.0211611	0.474549	0.0873323	0.222012	1.25806	0.199024	0.39687	0.243931	0.117555	0.0686767
0.324551	0.180266	0.0329423	0.265235	0.228736	0.0764345	0.0938665	0.0843715	-0.148169	-0.0201302	0.151464	0.163851	-0.0984798	0.112967	0.260207	-0.125916	-0.00899535	-0.0319605	0.537992	0.116126	0.412264	1.16479	0.163755	0.33505	0.239219	0.107354	-0.124998
0.360747	0.149306	0.0475984	0.328658	0.214641	0.0623367	0.0652524	0.113992	-0.177599	0.181782	0.111449	0.159368	-0.09244	0.0769644	0.161169	-0.129847	0.0610657	-0.0563157	0.462211	-0.0943946	0.249289	1.27518	0.254657	0.434188	0.229866	0.142312	0.0102895
0.38814	0.121623	-0.00572501	0.246313	0.263601	0.0979636	-0.035764	0.0387129	-0.186295	0.124799	0.145379	0.142125	-0.0276758	0.104654	0.0357763	-0.0797711	0.0123409	-0.0499828	0.496321	-0.0480598	0.358111	1.23739	0.255109	0.394077	0.209019	0.0789772	0.181775
0.42029	0.184612	0.0272251	0.415578	0.219312	0.0559771	0.0532925	0.0209292	-0.109016	0.337666	0.127279	0.160287	-0.0510222	0.120294	0.0944557	-0.108405	0.0840243	-0.0298468	0.396351	0.0711983	0.442779	1.25555	0.076583	0.390155	0.242148	0.0361358	0.0134345
0.301333	0.159323	0.0494739	0.245787	0.226926	0.00950198	0.0817074	-0.00180908	-0.116216	0.242656	0.161294	0.156391	-0.0332683	0.11888	0.142177	-0.101086	0.0716772	-0.00745525	0.580614	0.0721538	0.310997	1.12445	0.219476	0.368309	0.287905	0.116459	0.0902297
0.472417	0.166611	-0.00211583	0.377514	0.203848	0.111716	0.0896675	0.0530749	-0.0592032	0.304062	0.14966	0.108765	-0.0377279	0.130489	0.205279	-0.0765799	0.0525571	-0.0485888	0.328606	0.0100389	0.318443	1.32865	0.14991	0.400526	0.206424	0.10058	0.0955594
0.46107	0.146354	0.0258556	0.341181	0.200613	0.130741	0.121803	0.0536773	-0.237089	0.129447	0.125979	0.147837	-0.12481	0.0974192	0.0723901	-0.176426	0.0764309	-0.00982115	0.504408	-0.00925173	0.336712	1.1401	0.0647103	0.400769	0.213452	0.122471	-0.088706
0.452355	0.157671	0.0287893	0.355044	0.242011	-0.0039957	0.0810022	0.0733563	-0.146147	0.141889	0.172296	0.120822	-0.0499101	0.107706	0.119551	-0.156721	0.0486433	0.011639	0.509478	0.046957	0.178708	1.20364	0.142372	0.421238	0.273251	-0.00704877	-0.117891
0.419939	0.153267	-0.00427068	0.356171	0.199945	0.00110501	0.109424	0.0880606	-0.0976758	0.163304	0.103116	0.145325	-0.00429793	0.118979	0.202848	-0.156295	0.0969041	-0.027921	0.520015	0.0319244	0.360463	1.15973	0.229173	0.302564	0.277607	0.0518752	-0.00438301
0.302922	0.151099	0.0328773	0.303302	0.285245	0.0592854	0.0325961	0.0127174	-0.25106	0.333015	0.117908	0.172108	-0.113288	0.139648	0.112957	-0.135661	0.0722379	-0.00714313	0.590791	0.0895277	0.270271	1.20872	0.252299	0.410824	0.175686	0.0984561	0.0199215
0.486632	0.163361	0.0326019	0.290825	0.215834	0.0239481	0.077191	0.150221	-0.170344	0.277163	0.16313	0.157986	-0.0559547	0.118058	0.186964	-0.0501309	0.0161947	-0.0599548	0.507086	-0.0880185	0.167501	1.18509	0.249584	0.408764	0.188919	0.12336	-0.00714402
0.42665	0.151968	0.0524514	0.354305	0.222495	-0.0152986	0.114166	0.0806409	-0.0897849	0.218609	0.154388	0.159822	-0.0981091	0.125545	0.164174	-0.0771222	0.0372107	-0.0893407	0.578131	0.139485	0.26159	0.970033	0.169766	0.2807	0.178134	0.114391	0.00286588
0.36067	0.171274	-0.0158489	0.410563	0.270003	0.0234679	-0.0196915	0.0865769	-0.246014	0.306145	0.111239	0.146504	-0.0557946	0.0523835	0.212347	-0.331196	0.0509672	-0.0253833	0.398073	0.0709985	0.253954	1.05849	0.0975538	0.396199	0.158919	0.0761261	0.0560144
0.396759	0.118463	0.0191359	0.431324	0.228991	0.072345	0.0747838	0.141496	-0.14757	0.376766	0.124832	0.189232	-0.057662	0.111352	0.212596	-0.166098	0.0599305	-0.0753241	0.485839	0.0480855	0.252714	1.23324	0.240789	0.335002	0.242006	0.171174	-0.138031
0.455123	0.181227	0.0127334	0.430441	0.183039	0.0671949	0.0683789	0.0294777	-0.0926885	0.345331	0.171995	0.173123	-0.0124638	0.0843797	0.12232	-0.0983759	0.10936	-0.0375555	0.41687	0.0771168	0.179676	1.16158	0.102928	0.375781	0.258599	0.118656	0.0386222
0.506263	0.162899	0.0381762	0.411318	0.240583	0.117104	0.10243	0.115985	-0.125181	0.151788	0.174726	0.156417	-0.111174	0.123695	0.0566317	-0.106723	0.0457042	-0.0689947	0.656358	0.114622	0.137196	1.32572	0.208186	0.386833	0.239341	0.135695	-0.0180349
0.424523	0.13585	-0.0448293	0.401168	0.236734	0.0280036	0.0947427	0.162173	-0.0961713	0.333434	0.170892	0.14937	-0.0715788	0.133664	0.151808	-0.18216	0.0706164	-0.0603418	0.363652	0.115968	0.351209	1.17635	0.28233	0.403129	0.195401	0.0951856	-0.0467449
0.408323	0.141479	-0.00882863	0.391262	0.228415	0.0538102	0.073131	0.106919	-0.129755	0.248695	0.151043	0.176395	-0.116534	0.165671	0.221657	-0.266721	0.0908916	0.00399754	0.474878	0.0958365	0.0946544	1.08709	0.157569	0.360134	0.197554	0.127565	0.09232
0.318256	0.183133	0.0281562	0.350947	0.203249	0.0372257	0.106735	0.0581514	-0.0952353	0.364074	0.164004	0.161089	-0.0567257	0.105027	0.140746	-0.163179	0.0780152	-0.176215	0.517957	0.0470092	0.229262	1.20542	0.271483	0.351616	0.227899	0.11165	0.021405
0.326057	0.126558	0.00726372	0.319096	0.244321	0.0855086	0.0915666	0.0609472	-0.275894	0.314043	0.120216	0.149755	-0.0935463	0.128151	0.132207	-0.0860128	0.0539588	-0.0465838	0.5401	0.131757	0.292979	1.14221	0.223449	0.328213	0.159587	0.070013	0.0422382
0.352764	0.169497	-0.0014023	0.344982	0.19211	0.00353565	0.0783027	0.154697	-0.183331	0.063561	0.141309	0.164375	-0.0495023	0.131085	0.229838	-0.101201	0.0335006	-0.0132645	0.514732	0.0595647	0.179026	0.934069	0.192994	0.373523	0.272027	0.085563	0.00227664
0.457219	0.165977	0.0246267	0.335137	0.244562	0.0345359	0.120492	0.0164447	-0.144132	0.194197	0.104801	0.147579	-0.0437309	0.120113	0.171931	-0.171361	0.075097	-0.100035	0.535254	0.192932	0.256541	1.01835	0.11417	0.334876	0.312867	0.110727	0.0860888
0.262817	0.172386	0.0183406	0.378237	0.250099	0.0859115	0.0306912	0.119769	-0.202852	0.314982	0.121423	0.169994	-0.0339088	0.111719	0.021104	-0.221557	0.0399188	-0.0190165	0.559896	0.0867399	0.305478	1.08258	0.209981	0.374343	0.2187	0.132761	0.00367692
0.418184	0.193163	0.0344733	0.224242	0.241806	0.0829443	0.0707583	0.0409461	-0.0939076	0.268643	0.171791	0.13002	-0.0298229	0.115386	0.165154	-0.0729344	0.0753055	-0.0805253	0.402471	0.0397865	0.259559	1.16004	0.215638	0.369073	0.255537	0.0896599	-0.0748004
0.446803	0.144119	0.000798125	0.335112	0.197879	0.0315203	0.125384	0.119859	-0.141477	0.387398	0.165982	0.169212	-0.0502305	0.133463	0.207066	-0.200883	0.0775707	-0.121226	0.384406	0.0756549	0.333467	1.01053	0.202692	0.385739	0.205848	0.103489	0.00992858
0.439702	0.134784	-0.0245292	0.310256	0.266062	0.0102014	0.120499	0.121715	-0.111904	0.328952	0.136766	0.172295	-0.00442662	0.148509	0.237015	-0.307562	0.0788684	-0.05119	0.565122	0.0462317	0.335224	1.08365	0.242621	0.305026	0.262476	0.0766648	0.0806651
0.369281	0.179361	-0.0106691	0.273205	0.204426	0.111492	-0.0276741	0.111924	-0.0793581	0.414198	0.159948	0.159672	-0.0420937	0.129855	0.286024	0.0109262	0.0363406	-0.0473372	0.595833	0.0269737	0.298397	1.00454	0.182145	0.404798	0.229592	0.138887	0.0974651
0.411991	0.132558	0.0228894	0.306727	0.259075	0.0196396	0.0864128	0.0900266	-0.0689053	0.386355	0.168113	0.153055	-0.125308	0.134288	0.196315	-0.0747433	0.0445976	-0.0126371	0.439651	0.0790613	0.311291	1.21789	0.187545	0.369454	0.135605	0.0352268	0.00548007
0.379625	0.175459	0.00259013	0.378101	0.256461	0.0919832	0.0647281	0.142665	-0.144129	0.327282	0.16487	0.162041	-0.0978418	0.118694	0.168627	-0.125333	0.0588114	0.040905	0.564939	0.0248306	0.33765	1.16671	0.231322	0.432525	0.276008	0.0132201	-0.0627009
0.455002	0.146833	0.0346494	0.28003	0.238391	0.00272322	0.0541126	0.0503058	-0.0784414	0.326077	0.14799	0.170612	-0.157197	0.11971	0.124618	-0.130664	0.0550622	-0.109548	0.314228	0.122571	0.320722	1.07153	0.119427	0.36654	0.173607	0.0424276	0.0834445
0.48143	0.167097	0.042698	0.342808	0.21947	0.0646992	0.10942	0.105244	-0.132763	0.293454	0.166325	0.168503	-0.0969284	0.140083	0.211663	-0.201212	0.064833	-0.0718159	0.441258	0.122552	0.303135	1.066	0.215124	0.427433	0.274998	0.0850636	0.040356
0.461974	0.141679	0.0352822	0.400424	0.260819	0.0830348	0.0853416	0.0666581	-0.0978252	0.208401	0.156911	0.16114	-0.128197	0.126087	0.121206	-0.194766	0.0508992	-0.0147102	0.56754	0.043311	0.0567649	1.01371	0.254258	0.358906	0.282501	0.0388598	0.0703046
0.447021	0.136985	0.0337714	0.42051	0.215367	0.088221	0.00331712	0.108862	-0.0915714	0.152802	0.123261	0.151869	-0.106724	0.101329	0.201413	-0.0607313	0.0797803	-0.0293729	0.470938	0.124943	0.245064	1.07767	0.201712	0.433066	0.275701	0.0976512	-0.0287975
0.382494	0.169598	-0.015699	0.212304	0.273555	0.0355754	0.111697	0.175785	-0.141276	0.0285777	0.156059	0.167808	-0.0230828	0.104898	0.166454	-0.122689	0.0254483	-0.0388103	0.593185	-0.00212115	0.218044	1.16953	0.2545	0.440024	0.22132	0.13015	-0.0133854
0.42781	0.147621	-0.0118968	0.417918	0.200429	0.0497209	0.0664125	0.0855363	-0.151101	0.238495	0.157536	0.141203	-0.0771337	0.0860886	0.207192	-0.169778	0.0875669	-0.0349283	0.57442	-0.0866055	0.214112	1.12072	0.209583	0.381794	0.254082	0.122109	-0.0428012
0.509078	0.148399	0.00412023	0.311897	0.240019	0.0836988	0.13851	0.101014	-0.374188	0.274494	0.16043	0.144626	-0.0918972	0.12902	0.242793	-0.0551641	0.029998	-0.096286	0.569083	0.1379	0.26718	1.17012	0.201718	0.306947	0.248333	0.0181632	0.0490291
0.440435	0.155086	0.0116175	0.341833	0.221332	0.0924912	0.0851472	0.0835686	-0.0643641	0.365086	0.139744	0.164503	-0.101178	0.143626	0.00578663	-0.104589	0.0113738	-0.000510455	0.347395	0.0453402	0.331098	1.14046	0.10608	0.361381	0.248991	0.0991543	0.0118746
0.42967	0.181177	-0.0381894	0.29316	0.215758	0.0975925	0.0677973	0.0491905	-0.138734	0.167214	0.139087	0.149253	-0.0376373	0.126363	0.205572	-0.0912528	0.0505348	0.0027506	0.537638	-0.000309126	0.285446	1.1528	0.0478255	0.396132	0.322765	0.13012	0.0849858
0.404769	0.141509	-0.00420479	0.323995	0.22536	0.0428868	0.0891235	0.0972446	-0.0716378	0.356229	0.142452	0.154364	-0.0795859	0.120698	0.155366	-0.159362	0.0629606	-0.0710123	0.54178	0.0347537	0.25771	1.07239	0.277552	0.351599	0.2636	0.0949638	-0.123999
0.372653	0.162365	0.0504715	0.408137	0.265409	0.070964	0.0361106	0.130237	-0.115063	0.184489	0.154179	0.141777	-0.0490161	0.115688	0.171881	-0.159127	0.0646702	0.00422354	0.49105	0.0707807	0.104179	1.25042	0.274087	0.402948	0.24514	0.102255	0.0882499
0.393002	0.152463	-0.0176457	0.408794	0.199495	0.106771	0.0652249	0.125766	-0.115559	0.123786	0.147225	0.149305	-0.0429959	0.131336	0.159859	-0.0893533	0.0347946	-0.0512277	0.45346	-0.0750421	0.14499	1.24208	0.195208	0.398589	0.209286	0.0952713	0.0688748
0.495432	0.132175	0.0388437	0.234127	0.217328	0.0475956	0.12471	0.0759576	-0.0900007	0.225797	0.142597	0.168482	-0.0791407	0.086246	0.213663	-0.162192	0.0324907	-0.0384614	0.444565	0.08535	0.0809025	1.14674	0.118027	0.444567	0.206026	0.0692491	0.0965843
0.432287	0.186069	0.0265785	0.275904	0.177645	0.091828	0.0773574	0.0601075	-0.127562	0.251116	0.170077	0.1462	-0.110715	0.129427	0.0808148	-0.258379	0.0370046	-0.0570634	0.374745	-0.0151082	0.305469	1.22644	0.0960095	0.340277	0.231414	0.0601695	0.0128219
0.374791	0.156533	0.0388241	0.329206	0.221518	0.0885225	0.114386	0.0815211	-0.187773	0.203587	0.180035	0.131434	-0.0331266	0.127623	0.194877	-0.16547	0.0701269	-0.00828006	0.502152	-0.0225278	0.289954	1.15357	0.130845	0.373998	0.248077	0.120312	0.0321438
0.353049	0.134347	-0.000608023	0.302264	0.272535	0.0667049	0.0142707	0.163212	-0.0923433	0.22431	0.122136	0.163036	-0.0948565	0.116502	0.212843	-0.0330204	-0.00834494	-0.0313712	0.531428	0.022577	0.311514	1.08774	0.186257	0.423559	0.271416	0.0814215	-0.112127
0.302935	0.181724	0.0110261	0.399258	0.251973	0.0539328	0.0153331	0.0884697	-0.180263	0.0111514	0.171618	0.168785	-0.0349254	0.0909781	0.213156	-0.329267	0.0836035	-0.108848	0.539332	0.0261261	0.238865	1.11832	0.275741	0.393398	0.22448	0.13651	-0.0933567
0.284424	0.164027	0.0419714	0.325405	0.221153	0.0488871	0.080469	0.0660703	-0.129757	0.0641851	0.141051	0.161419	-0.032072	0.114118	0.0955185	-0.204514	0.0715271	0.00137127	0.578655	0.0280443	0.0370139	1.10314	0.240764	0.394151	0.231962	0.110156	-0.113404
0.418675	0.171169	-0.0243787	0.340452	0.235288	0.0684274	0.0973373	0.0469506	-0.274876	0.26516	0.142643	0.116282	-0.0978407	0.0902788	0.120626	-0.114632	0.0823458	-0.00458232	0.449731	0.0112472	0.332476	0.947093	0.234556	0.426936	0.229251	0.0988591	-0.201678
0.419708	0.161567	0.000880705	0.205858	0.228336	0.0222121	-0.0157972	0.116934	-0.0661168	0.39985	0.0902566	0.149405	-0.137826	0.0758243	0.191896	-0.0512766	0.0764519	-0.0817301	0.332616	0.0753069	0.201453	1.02641	0.124078	0.343462	0.228124	0.0929768	-0.109934
0.395225	0.147853	0.0479841	0.323436	0.260959	0.0790112	0.0787564	0.0671806	-0.0988313	0.131814	0.158536	0.115446	-0.118423	0.108954	0.0868504	-0.220535	0.0146802	0.000397855	0.497068	-0.0139488	0.150942	1.12876	0.164446	0.382116	0.229092	0.0783568	-0.0900011
0.387553	0.140424	0.0287707	0.186972	0.242584	0.0564128	0.0174978	0.107779	-0.20282	0.371224	0.128833	0.183781	-0.0103245	0.131899	0.0540085	-0.0406958	0.101344	-0.0989925	0.426723	-0.0346568	0.193427	1.20929	0.228563	0.316396	0.19139	0.122788	-0.0240123
0.481961	0.128166	0.015634	0.207384	0.161967	0.0786859	0.0897366	0.127465	-0.0117439	0.270345	0.117094	0.15122	-0.0392135	0.115128	0.151407	-0.128266	0.0635792	-0.0870413	0.507634	0.130524	0.297827	1.19582	0.243886	0.379525	0.259483	0.146915	0.115783
0.380998	0.142876	-0.0211857	0.403107	0.205492	0.0438081	0.127865	0.100853	-0.480538	0.120757	0.182625	0.151356	-0.00677713	0.125588	0.196167	-0.231681	0.0703186	-0.0318877	0.51023	-0.0025709	0.214046	1.30484	0.180704	0.354406	0.249857	0.152273	-0.0128786
0.35954	0.167479	0.00100363	0.402574	0.299059	0.037931	0.107836	0.15287	-0.140881	0.286223	0.127055	0.160333	-0.074336	0.13502	0.194512	-0.0293158	0.0861832	0.0233596	0.429244	0.0323621	0.304731	1.16033	0.266145	0.414931	0.216025	0.0633113	-0.0636429
0.458701	0.136173	-0.0422903	0.159502	0.146112	0.0340469	0.0540642	0.0811866	-0.179019	0.26659	0.133933	0.173541	-0.0991426	0.15009	0.15097	-0.15905	-0.0357103	-0.0210308	0.46181	-0.0197482	0.316219	0.980746	0.248797	0.408168	0.233736	0.13925	-0.0294881
0.228225	0.176159	0.067079	0.356675	0.29426	0.0680351	0.0991584	0.0449784	-0.0873645	0.26172	0.163423	0.158594	-0.0662537	0.12212	0.258873	-0.165914	0.0954169	0.00710763	0.385333	0.0499491	0.288776	0.9236	0.241131	0.397664	0.23298	0.123372	0.0607475
0.454137	0.150412	0.0177937	0.31453	0.271981	0.0687681	0.0768621	0.119502	-0.0180151	0.321528	0.166517	0.151944	-0.0807447	0.124871	0.119962	-0.12544	0.0699715	-0.0181339	0.518061	-0.0591334	0.216021	1.24405	0.248365	0.408652	0.255817	0.114327	0.00982418
0.434306	0.157334	0.0321059	0.389838	0.228195	0.104122	0.0860243	0.125712	-0.10379	0.240248	0.124713	0.171775	-0.0961926	0.131667	0.164788	-0.173515	0.0831358	-0.0675349	0.39335	0.0389573	0.331752	1.03116	0.139542	0.433856	0.257187	0.11234	-0.0986832
0.423023	0.17826	0.0329883	0.293056	0.201607	0.0617641	0.0299716	0.152709	-0.390902	0.378374	0.126441	0.149628	-0.148693	0.132956	0.141685	-0.26729	0.0779509	-0.0942512	0.440726	0.153906	0.362388	0.977762	0.210737	0.329981	0.196629	0.106697	0.0204984
0.268724	0.177979	0.061303	0.379557	0.229211	0.0725768	0.0668734	0.0810319	-0.128839	0.321474	0.14805	0.130368	-0.0903212	0.0908049	0.135571	-0.271751	0.0569459	-0.0524713	0.476258	0.14591	0.367105	1.06125	0.150015	0.388446	0.238933	0.122317	0.0521407
0.474682	0.149305	-0.0805596	0.370241	0.258732	0.0750695	0.0910041	0.117206	-0.0985723	0.34093	0.155306	0.138445	-0.0351682	0.124147	0.153107	-0.180798	0.0101628	-0.0461857	0.601919	-0.0112497	0.117207	1.19285	0.12388	0.367439	0.251641	0.132705	0.0448313
0.375815	0.182216	0.000969502	0.468195	0.235412	0.0853304	0.0617888	0.0877339	-0.133251	0.421826	0.147689	0.144119	-0.0519862	0.0730534	0.190584	-0.171993	-0.0162647	-0.0523336	0.547363	0.133323	0.289759	1.02541	0.239857	0.397416	0.267948	0.104085	-0.0221448
0.457746	0.166918	-0.0105275	0.375561	0.225567	0.0397873	0.102825	0.0596252	-0.0571883	0.122594	0.144316	0.123708	-0.121841	0.0474717	0.150717	-0.110782	0.0408556	-0.031638	0.37767	0.0516896	0.179674	1.28063	0.244891	0.370899	0.219976	0.0951725	-0.0192065
0.414802	0.167933	-0.0111733	0.381508	0.229446	0.0819637	0.0946996	0.132452	-0.184331	0.331015	0.160917	0.14854	-0.0779765	0.0996203	0.227427	-0.249545	0.0801231	-0.0398354	0.437701	-0.0494274	0.261284	1.15329	0.285483	0.306208	0.25382	0.041181	0.0326737
0.429344	0.151753	0.0253795	0.286482	0.252113	0.11662	0.114489	0.128412	-0.0785494	0.252244	0.157708	0.155935	-0.122106	0.124565	0.221248	-0.1483	0.0589986	-0.144508	0.466037	0.0283196	0.230322	0.982669	0.136534	0.411088	0.224774	0.0551096	-0.0689919
0.516635	0.139088	0.0403289	0.262768	0.219554	0.0790503	0.0501172	0.11623	-0.0838142	0.36053	0.0699213	0.145693	-0.123962	0.0740543	0.143412	-0.148809	0.0501546	-0.0236494	0.452154	0.102244	0.303355	1.31107	0.237025	0.393924	0.22048	0.121839	0.00743209
0.425714	0.174251	0.0190512	0.429588	0.241525	0.117559	0.084997	0.055747	-0.1851	0.267166	0.140102	0.162488	-0.107454	0.0849658	0.111387	-0.187394	0.095706	-0.0463028	0.576845	-0.0485555	0.26418	1.03926	0.208015	0.339235	0.21882	0.0719824	-0.0390763
0.448679	0.135921	-0.0205272	0.355253	0.261	0.0879429	0.0918605	0.167604	-0.0475865	0.332531	0.132475	0.129335	-0.082166	0.113465	0.262579	-0.190426	0.0826944	-0.0433091	0.466537	-0.104204	0.330389	1.21439	0.181134	0.337508	0.24262	0.0963968	0.0671855
0.324869	0.163956	0.0234991	0.267159	0.254073	0.0978342	0.0212384	0.0866134	-0.127997	0.253841	0.112434	0.153614	-0.0341071	0.100172	0.206144	-0.0729456	0.0783398	-0.0970593	0.510262	0.014114	0.319679	1.07589	0.15759	0.395003	0.220409	-0.00976625	0.029893
0.354638	0.155908	-0.0386732	0.387425	0.224812	0.102633	0.0887546	0.0899071	-0.158996	0.287276	0.139928	0.151247	-0.185124	0.124538	0.216224	-0.0968695	0.0509886	-0.0935424	0.554541	0.0950754	0.327947	1.10924	0.197318	0.360866	0.276557	0.153444	-0.00574641
0.404154	0.153063	0.022056	0.386469	0.197882	0.101492	0.101115	0.0739306	-0.0702935	0.304799	0.121965	0.153814	-0.0359254	0.155401	0.15373	-0.210912	-0.00701167	-0.0982995	0.568891	-0.229959	0.22848	1.09747	0.168908	0.269758	0.210766	0.0410113	0.0456026
0.413321	0.178445	0.0131859	0.304583	0.278203	0.0523347	0.0762753	0.130941	-0.150962	0.063165	0.113208	0.144338	-0.099504	0.187638	0.120986	-0.10273	0.0805878	-0.0359853	0.488459	0.162956	0.329432	0.920047	0.200329	0.293686	0.211567	0.130172	-0.0700542
0.367789	0.160446	0.0402969	0.301285	0.170594	0.0821105	0.0997371	0.0873946	-0.0900669	0.277641	0.116972	0.156531	-0.132505	0.135248	0.179417	-0.111639	0.0668998	-0.0774	0.479804	0.0487506	0.324278	1.23529	0.204278	0.438066	0.286848	0.0185105	-0.0711882
0.416851	0.162197	0.0183819	0.276997	0.26159	0.0671872	0.0278988	0.101577	-0.00497446	0.236189	0.151964	0.159658	-0.0869191	0.0869582	0.103811	-0.114204	0.0719592	-0.00943178	0.542453	0.120272	0.264783	0.790501	0.156904	0.425258	0.234044	0.116245	-0.038678
0.417831	0.163883	0.00935459	0.311591	0.242574	0.10078	0.085159	-0.0194355	-0.0530587	0.216937	0.154433	0.178562	-0.0230196	0.0868343	0.11633	-0.238083	0.037348	-0.055564	0.40578	0.060656	0.314228	1.03845	0.255977	0.307072	0.218196	0.113078	0.0338818
0.40033	0.135416	0.0324282	0.314629	0.257831	0.0630133	0.0667774	0.115018	-0.159588	0.300624	0.158029	0.164167	-0.0441546	0.138985	0.139316	-0.200011	0.106611	-0.0831356	0.566507	0.0377506	0.248107	1.21087	0.228956	0.406988	0.278661	0.0746969	0.0505055
0.485377	0.176947	0.0217289	0.281017	0.285079	0.106817	0.0822577	0.0997936	-0.183824	0.436824	0.0875769	0.143671	-0.0562894	0.149723	0.219492	-0.00586909	0.0702639	-0.0455799	0.484093	0.0636334	0.330469	1.02209	0.252695	0.313758	0.262331	0.0937085	-0.000648844
0.460116	0.0882861	0.0569497	0.374943	0.24302	0.0393639	0.107227	0.0238691	-0.0712593	0.275751	0.100048	0.153211	-0.0931275	0.131657	0.156816	-0.310139	0.0493575	-0.00118163	0.517879	-0.0258701	0.301902	1.13245	0.266396	0.416823	0.225314	0.0974533	0.00860188
0.429512	0.182547	0.033086	0.360217	0.213253	0.0776096	0.0718782	0.125868	-0.0116128	0.34019	0.126712	0.154882	-0.122833	0.114394	0.167676	-0.0821526	0.0345503	-0.0781897	0.513192	0.0880153	0.246343	1.32541	0.214346	0.416157	0.1915	0.116236	0.029372
0.413169	0.187393	0.0435132	0.39082	0.223968	0.0934325	0.0665171	0.102898	-0.1426	0.333827	0.163612	0.15824	-0.0261592	0.130801	0.134562	-0.0244193	0.0606856	-0.0659565	0.537176	0.120479	0.18541	1.2196	0.277361	0.356759	0.212933	0.144898	0.00103647
0.340399	0.154951	0.0660002	0.403125	0.250627	0.118854	0.0202056	0.0541587	-0.124459	0.150269	0.157635	0.167992	-0.0530236	0.130313	0.191599	-0.0871139	0.132138	0.01463	0.500583	0.0314933	0.242422	1.17563	0.0865707	0.389276	0.203457	0.103339	-6.13871e-05
0.415263	0.172248	0.0261333	0.384769	0.219652	0.0884631	0.106604	0.155539	-0.150063	0.366664	0.154722	0.146496	-0.0488024	0.124295	0.200282	-0.105798	0.0688506	-0.00154035	0.398853	-0.0271416	0.135601	1.14838	0.231373	0.425571	0.202475	0.11608	0.0476934
0.35867	0.195004	0.0179989	0.327153	0.237819	0.0515839	0.074299	0.0963866	-0.0112414	0.434798	0.155841	0.116499	-0.116671	0.140081	0.197804	-0.168831	0.0255421	-0.00716705	0.438377	-0.028198	0.219412	1.39674	0.166604	0.448864	0.267866	0.0744694	0.0179127
0.406845	0.152471	0.0180807	0.408459	0.250549	0.0869972	0.0617212	0.116208	-0.0665717	0.192628	0.0890306	0.166328	-0.0280552	0.0857348	0.130328	-0.0591874	0.0887502	-0.0326843	0.604871	0.0130305	0.159505	1.22046	0.209426	0.438817	0.225804	0.0700954	-0.177987
0.320074	0.13719	0.0231653	0.307873	0.234957	0.0839586	0.130813	0.085233	-0.261714	0.119017	0.155181	0.153079	-0.0612143	0.142711	0.239244	-0.108471	0.0553739	-0.0509751	0.515529	-0.0484271	0.297789	1.01834	0.208518	0.423991	0.257334	0.0590084	0.0555807
0.409338	0.145152	0.0380069	0.301667	0.22363	0.0642352	0.027294	0.139806	-0.179608	-0.0417303	0.157985	0.102136	-0.077796	0.0700062	0.213682	-0.208444	0.0964251	0.00643323	0.523476	0.0565159	0.340828	1.19823	0.209308	0.409263	0.23046	0.0757421	0.0586659
0.428851	0.159257	0.0446462	0.354383	0.242186	0.0975124	0.0742245	0.130642	-0.0980564	0.402359	0.110824	0.13704	-0.107968	0.159558	0.193041	-0.100449	0.0454109	-0.10219	0.632673	0.0685868	0.15723	1.20389	0.167311	0.342345	0.212108	0.123427	0.0351072
0.396024	0.159746	0.0388247	0.385392	0.251075	0.0376154	0.0982284	0.150087	-0.232219	0.294098	0.0966072	0.121551	-0.0127184	0.129862	0.149983	-0.127877	0.0223935	-0.0301717	0.501365	0.0507826	0.296414	1.15253	0.30593	0.329211	0.175296	0.0994685	-0.0583134
0.328256	0.15783	0.00763086	0.373257	0.205107	0.0831451	0.134749	0.115288	-0.120714	0.142013	0.15976	0.156521	-0.095062	0.156201	0.114038	-0.155921	0.0462822	-0.0407105	0.495519	0.0565986	0.196747	1.2555	0.197702	0.390569	0.209252	0.148389	0.0107039
0.434308	0.174242	0.0144931	0.232494	0.274589	0.0818148	0.113239	0.0582809	-0.0266445	0.0946823	0.121294	0.129436	-0.0400231	0.136705	0.117181	-0.0390668	0.00891726	-0.0376766	0.606516	0.0371743	0.297262	1.20233	0.140821	0.414446	0.210235	0.0772224	0.0712794
0.365386	0.175212	-0.0237777	0.256177	0.215856	0.0687476	0.0887949	0.0129432	-0.108553	0.366003	0.1193	0.1526	-0.0922511	0.159757	0.147592	-0.138072	0.0365885	-0.0455369	0.483582	-0.0428616	0.3379	1.2044	0.228302	0.414854	0.197376	0.122965	-0.00063377
0.465383	0.162902	-0.0116827	0.220369	0.213407	0.0930533	0.105542	0.117775	-0.0688718	0.251378	0.156983	0.116785	-0.0591634	0.136736	0.201763	-0.268756	0.027167	-0.00851477	0.472492	-0.00713964	0.231281	1.32806	0.208098	0.309033	0.207199	0.0610191	0.0183221
0.36172	0.166958	0.0161391	0.354174	0.194516	0.0652746	0.0663557	0.104351	-0.105369	0.317422	0.164945	0.154586	-0.108238	0.0925023	0.209379	-0.137381	0.0590812	-0.0519249	0.390018	0.0574408	0.357545	1.14805	0.229278	0.386322	0.25996	0.0184025	-0.00883945
0.38619	0.15876	0.0256365	0.341326	0.244384	0.0262943	0.0687431	0.0960725	-0.153774	0.278888	0.112457	0.133582	-0.170608	0.120067	0.0925422	-0.0747455	0.0623957	-0.0758362	0.565345	0.0884417	0.231651	1.1926	0.128624	0.361914	0.207007	0.100795	0.103282
0.423899	0.169057	0.00422556	0.326173	0.188565	0.115671	0.0814366	0.0484607	-0.092984	0.266508	0.153337	0.150211	-0.0908864	0.13132	0.241937	-0.123838	0.0779994	-0.0936886	0.527151	0.051052	0.367402	1.02993	0.203135	0.391601	0.224874	0.114938	0.0656165
0.464186	0.129362	-0.00861582	0.362115	0.233722	0.0240273	0.0684858	0.0730897	-0.0245263	0.427977	0.168951	0.165428	-0.156942	0.138021	0.161128	-0.231602	-0.006193	-0.0362566	0.358461	0.0581031	0.21943	1.15862	0.270232	0.413937	0.218699	0.132619	0.0159427
0.386831	0.172053	0.0221128	0.351569	0.232237	0.0239074	0.0706143	0.0367157	-0.165432	0.304695	0.108973	0.159236	-0.0621279	0.128984	0.162112	-0.220908	0.0131181	-0.0593709	0.433406	0.0779843	0.134238	1.22115	0.299128	0.329234	0.254054	0.125376	0.0429297
0.377553	0.150511	-0.0309923	0.199649	0.285062	0.0712668	0.0734282	0.135611	-0.164249	0.195762	0.118525	0.157987	-0.119926	0.11234	0.104129	-0.0959775	0.0890514	-0.0191274	0.696504	0.0387002	0.282224	0.918425	0.182065	0.366681	0.233332	0.0616712	0.0209737
0.458743	0.17039	0.0321057	0.31842	0.219731	0.0472463	0.0381405	0.116099	-0.0821787	0.259164	0.141036	0.149783	-0.0494452	0.121124	0.131273	-0.0748742	0.0390539	-0.0525251	0.431043	0.178902	0.246553	1.15911	0.0961864	0.397232	0.24516	0.08425	0.076528
0.38776	0.17902	-0.00103069	0.345751	0.177363	0.0333842	0.0353575	0.0133562	-0.0895477	0.150613	0.0912252	0.160584	-0.0375436	0.114037	0.200796	-0.128344	0.0587205	-0.0494643	0.433202	0.0152221	0.309697	1.10426	0.218347	0.388011	0.200864	0.0782035	-0.000874114
0.371266	0.136487	0.0220917	0.38066	0.229206	0.0830177	0.0798005	0.132234	-0.222161	0.332906	0.144154	0.151337	-0.0784147	0.108187	0.215536	-0.10442	0.0725224	-0.117037	0.529706	-0.079321	0.193435	0.991718	0.27537	0.444677	0.269653	0.0746082	0.0982387
0.47558	0.138465	0.0362875	0.260771	0.251522	0.0783538	0.0939502	0.0517369	-0.248454	0.263416	0.122772	0.165574	-0.0733445	0.0541421	0.183814	-0.118018	0.062446	-0.00259541	0.57754	0.0540788	0.332159	0.869622	0.05773	0.385336	0.247372	0.129401	-0.225642
0.40973	0.158376	0.0365765	0.344531	0.236849	0.0940208	0.073421	0.0511815	-0.152809	0.334866	0.137271	0.150069	-0.0941248	0.110887	0.107366	-0.0968799	0.102723	0.00472107	0.394291	0.0580863	0.279845	1.19693	0.225175	0.450247	0.235305	0.129106	-0.0474435
0.362348	0.141145	0.0195129	0.325596	0.207645	0.0727139	0.0483191	0.117915	-0.090456	0.0242084	0.164724	0.16186	-0.0709656	0.161704	0.0913315	-0.0359269	0.0747232	-0.0229697	0.569599	0.102278	0.143676	1.06287	0.26792	0.304793	0.275501	0.0871256	-0.128162
0.488744	0.166811	0.0109759	0.345999	0.249884	0.0853538	0.108182	0.101525	-0.176284	0.315317	0.147186	0.1653	-0.0788612	0.0929204	0.105816	-0.26798	0.109224	-0.0240186	0.503182	0.0801482	0.255352	1.08319	0.116294	0.390069	0.266235	0.133336	-0.0140991
0.447531	0.1545	0.0149927	0.197272	0.236329	0.0968365	0.0953246	0.136221	-0.120375	0.315204	0.166646	0.148153	-0.099631	0.108348	0.173348	-0.172239	0.0804168	-0.0244335	0.452235	-0.0182896	0.49664	1.05993	0.2461	0.323502	0.179588	0.101154	0.0898693
0.347779	0.166095	0.0272559	0.335004	0.268115	0.0657487	0.0739483	0.121431	-0.173349	0.167048	0.162029	0.164735	-0.081237	0.110923	0.0459561	-0.247687	0.0661827	-0.00865408	0.338454	0.0794983	0.412366	1.08757	0.214212	0.331913	0.20351	0.094449	0.0482521
0.456048	0.138147	0.0386912	0.371674	0.244182	0.109014	0.0348488	0.13089	-0.328933	0.380707	0.128956	0.153664	-0.107583	0.0850739	0.188924	-0.15655	0.0285273	-0.00091322	0.402275	0.00957068	0.303476	1.16856	0.165308	0.342723	0.244353	0.0446724	0.078146
0.414961	0.171609	0.0203777	0.364296	0.248271	0.103641	0.0930291	0.124102	-0.276624	0.308981	0.139842	0.128609	-0.10918	0.132485	0.265166	-0.175673	0.0587447	-0.137492	0.521641	0.0839809	0.179751	1.13007	0.155215	0.429397	0.206765	0.124974	0.0564542
0.473812	0.18241	-0.00422233	0.373806	0.246677	0.110157	0.0626845	0.159729	-0.0819713	0.203112	0.157306	0.17152	-0.095014	0.102858	0.218301	-0.0870824	0.0946224	-0.0406729	0.393438	0.00999956	0.225755	1.15775	0.239552	0.40304	0.227118	0.0776654	-0.0756508
0.51897	0.161285	0.0144484	0.283771	0.253778	0.0605939	0.0554728	0.122927	-0.138396	-0.00389177	0.179469	0.16023	-0.130671	0.0675445	0.176093	-0.291461	0.0483281	-0.0474392	0.522919	-0.0323948	0.286072	1.32513	0.077794	0.359795	0.232818	0.0855958	0.0513783
0.300289	0.172487	0.0381555	0.299555	0.261999	0.0805137	0.0923485	0.145542	-0.101841	0.0677538	0.138095	0.14021	-0.140282	0.0886066	0.0897128	-0.160919	0.0302643	-0.0283033	0.453339	-0.0872215	0.197917	0.736928	0.2693	0.39093	0.239832	0.122401	0.0605356
0.438721	0.131393	0.000843493	0.372444	0.26665	0.0642094	0.0341939	0.125947	-0.06922	0.113739	0.168813	0.146965	-0.0813217	0.112335	0.218147	-0.239415	0.0654622	-0.0310802	0.483511	0.179376	0.272757	1.10981	0.251317	0.319677	0.250608	0.169262	-0.0650256
0.432865	0.162138	0.00180572	0.330821	0.217559	0.0956003	0.0969704	0.0927537	-0.0527232	0.219395	0.157356	0.147016	-0.0975705	0.110494	-0.00725526	-0.170097	0.0762744	-0.0201045	0.439946	0.138224	0.120641	1.05937	0.119247	0.367384	0.253043	0.130229	0.0176564
0.399562	0.160957	0.0571853	0.325889	0.227998	0.0705944	0.0444214	0.115156	-0.046746	0.284682	0.154848	0.155852	-0.0906027	0.0445681	0.206475	-0.135004	0.0553746	-0.0263177	0.448524	0.0667284	0.201529	1.15039	0.177774	0.441928	0.248593	0.129629	0.0145397
0.427259	0.117657	0.0248481	0.33484	0.241865	0.0604669	0.0757576	0.0990321	-0.0661135	0.27472	0.164384	0.149175	-0.131984	0.101135	0.184461	-0.187323	0.0719601	-0.0189138	0.552853	0.0521116	0.124124	1.15604	0.265626	0.453275	0.265873	0.0519188	-0.0866818
0.421913	0.154882	0.0558075	0.261703	0.193911	0.109993	0.0616163	0.1162	-0.267471	0.370821	0.177005	0.154439	-0.0253524	0.119077	0.194227	-0.082387	0.0397611	-0.035096	0.382619	0.0357383	0.276881	1.04811	0.168788	0.352766	0.271288	0.134457	0.0672918
0.40783	0.167649	0.0411889	0.328525	0.250725	0.0715037	0.0585732	0.0792925	-0.100162	0.574127	0.163276	0.111929	-0.123775	0.123914	0.149514	-0.129921	0.0750632	-0.0386636	0.365824	0.0348761	0.421231	1.21201	0.195466	0.350742	0.263108	0.156097	0.0147644
0.375752	0.146703	0.0350237	0.269577	0.237915	0.0646561	0.0769445	0.0884119	-0.310232	0.084838	0.118773	0.146161	-0.0643341	0.11304	0.166546	-0.22294	0.0648193	-0.02044	0.527193	0.0174815	0.110836	1.01917	0.226886	0.36573	0.232862	0.114199	-0.10771
