# Supplementary material for: Accelerated rifting in response to regional climate change in the East African Rift System
Source: Sci Rep. 2025 Nov 10;15:38833. doi: 10.1038/s41598-025-23264-9 (PMC12603047; doi:10.1038/s41598-025-23264-9)
Supplement: Supplementary file 5 — Supplementary Information 5. [file 41598_2025_23264_MOESM5_ESM.xlsx]

## Sheet: Sheet1
// -*- C++ -*- (tell Emacs to use C++ mode for syntax highlighting)
//
// This spatial database specifies the distribution of material (PREM)
// Columns are
// (1) x coordinate (km)
// (2) y coordinate (km)
// (3) z coordinate (km)
// (4) density (g/cm^3)
// (5) vs (km/s)
// (6) vp (km/s)
(1)	(2)	(3)	(4)	(5)	(6)
0	0	0	2.6	3.2	5.8
0	0	-1	2.6	3.2	5.8
0	0	-2	2.6	3.2	5.8
0	0	-3	2.6	3.2	5.8
0	0	-3	2.6	3.2	5.8
0	0	-4	2.6	3.2	5.8
0	0	-5	2.6	3.2	5.8
0	0	-6	2.6	3.2	5.8
0	0	-7	2.6	3.2	5.8
0	0	-8	2.6	3.2	5.8
0	0	-9	2.6	3.2	5.8
0	0	-10	2.6	3.2	5.8
0	0	-11	2.6	3.2	5.8
0	0	-12	2.6	3.2	5.8
0	0	-13	2.6	3.2	5.8
0	0	-14	2.6	3.2	5.8
0	0	-15	2.6	3.2	5.8
0	0	-15	2.9	3.9	6.8
0	0	-16	2.9	3.9	6.8
0	0	-17	2.9	3.9	6.8
0	0	-18	2.9	3.9	6.8
0	0	-19	2.9	3.9	6.8
0	0	-20	2.9	3.9	6.8
0	0	-21	2.9	3.9	6.8
0	0	-22	2.9	3.9	6.8
0	0	-23	2.9	3.9	6.8
0	0	-24.4	2.9	3.9	6.8
0	0	-24.4	3.38075	4.39602	8.02206
0	0	-25	3.38068	4.39616	8.02138
0	0	-26	3.38057	4.39639	8.02024
0	0	-27	3.38047	4.39662	8.01911
0	0	-28	3.38036	4.39685	8.01798
0	0	-29	3.38025	4.39708	8.01684
0	0	-30	3.38014	4.39731	8.01571
0	0	-31	3.38003	4.39754	8.01458
0	0	-32	3.37992	4.39777	8.01345
0	0	-33	3.37981	4.398	8.01231
0	0	-34	3.3797	4.39823	8.01118
0	0	-35	3.3796	4.39846	8.01005
0	0	-40	3.37905	4.39962	8.00438
0	0	-45	3.37851	4.40077	7.99872
0	0	-50	3.37797	4.40192	7.99305
0	0	-60	3.37688	4.40422	7.98172
0	0	-70	3.37579	4.40653	7.97039
0	0	-80	3.37471	4.40883	7.95906
0	0	-80	3.37471	4.40883	7.95906
0	0	-90	3.37362	4.41113	7.94773
0	0	-100	3.37253	4.41344	7.93641
0	0	-110	3.37145	4.41574	7.92508
0	0	-120	3.37036	4.41805	7.91375
0	0	-130	3.36927	4.42035	7.90242
0	0	-140	3.36818	4.42265	7.89109
0	0	-150	3.3671	4.42496	7.87976
0	0	-160	3.36601	4.42726	7.86843
0	0	-170	3.36492	4.42957	7.8571
0	0	-180	3.36384	4.43187	7.84577
0	0	-190	3.36275	4.43417	7.83444
0	0	-200	3.36166	4.43648	7.82311
0	0	-210	3.36058	4.43878	7.81178
0	0	-220	3.35949	4.44109	7.80045
0	0	-220	3.43577	4.6439	8.55895
0	0	-230	3.44175	4.6509	8.57819
0	0	-240	3.44772	4.6579	8.59743
0	0	-250	3.45369	4.6649	8.61666
0	0	-260	3.45966	4.6719	8.6359
0	0	-270	3.46563	4.6789	8.65514
0	0	-280	3.4716	4.6859	8.67438
0	0	-290	3.47758	4.6929	8.69362
0	0	-300	3.48355	4.6999	8.71286
0	0	-310	3.48952	4.7069	8.7321
0	0	-320	3.49549	4.7139	8.75133
0	0	-330	3.50146	4.7209	8.77057
0	0	-340	3.50743	4.7279	8.78981
0	0	-350	3.51341	4.7349	8.80905
0	0	-360	3.51938	4.7419	8.82829
0	0	-370	3.52535	4.7489	8.84753
0	0	-380	3.53132	4.7559	8.86677
0	0	-390	3.53729	4.7629	8.886
0	0	-400	3.54326	4.7699	8.90524
0	0	-400	3.72375	4.93249	9.13392
0	0	-410	3.73635	4.96166	9.18511
0	0	-420	3.74895	4.99083	9.23631
0	0	-430	3.76156	5.02	9.2875
0	0	-440	3.77416	5.04918	9.3387
0	0	-450	3.78677	5.07835	9.38989
0	0	-460	3.79937	5.10752	9.44109
0	0	-470	3.81197	5.13669	9.49228
0	0	-480	3.82458	5.16586	9.54348
0	0	-490	3.83718	5.19504	9.59468
0	0	-500	3.84978	5.22421	9.64587
0	0	-510	3.86239	5.25338	9.69707
0	0	-520	3.87499	5.28255	9.74826
0	0	-530	3.88759	5.31173	9.79946
0	0	-540	3.9002	5.3409	9.85065
0	0	-550	3.9128	5.37007	9.90185
0	0	-560	3.92541	5.39924	9.95304
0	0	-570	3.93801	5.42841	10.0042
0	0	-580	3.95061	5.45759	10.0554
0	0	-590	3.96322	5.48676	10.1066
0	0	-600	3.97582	5.51593	10.1578
